# Supplementary material for: Placental endocrine function is controlled by maternal gut Bifidobacterium in germ-free mice
Source: J Transl Med. 2025 Oct 7;23:1031. doi: 10.1186/s12967-025-07198-4 (PMC12502190; doi:10.1186/s12967-025-07198-4)
Supplement: Supplementary file 3 — Supplementary Material 3: Table S3. Maternal gut B. breve supplementation induces changes in placental endocrine zone metabolites. Data were analysed by one-way ANOVA, with group as fixed effect, and mean comparisons performed by Fisher’s test (general linear model, GLM). Litter size was included as a covariate. Data are displayed as mean ± SEM and as raw data. Statistical significance was set at P < 0.05. [file 12967_2025_7198_MOESM3_ESM.xlsx]

## Sheet: Hoja1
	GF	BIF	P group
1,3-Dihydroxyacetone	0.01868140 ±0.00884917	0.01087906± 0.00719431	0.52
2-Hydroxyvalerate	0.02837061± 0.00504145	0.02275293± 0.0040986	0.4204
3-Hydroxybutyrate	0.02268401 ± 0.01043361	0.03321066± 0.00848244	0.4638
4-Aminobutyrate	0.03281654 ± 0.01353683	0.03692506± 0.00956581	0.8127
Acetate	0.32346814 ± 0.04813534	0.29268791± 0.03913367	0.6384
Adenine	0.20345644 ±0.03742912	0.26269571± 0.03042959	0.2635
Alanine	0.88815245 ±0.05104895	1.03759044± 0.03607379	0.0541
Ascorbate	0.21177113± 0.07792409	0.40881925± 0.06335170	0.0932
Asparagine	0.07020936 ± 0.02608503	0.05319376± 0.02120694	0.6317
Aspartate	0.36785530 ±0.03304909	0.34940568± 0.02335417	0.6648
Betaine	7.53342263 ± 0.83212552	8.16938492± 0.67651181	0.5756
Carnitine	1.56680364± 0.16410252	1.76046424± 0.13341412	0.3949
Choline	0.29630491 ±0.02767228	0.32518088± 0.01955464	0.4272
Creatine	0.65334720 ±0.06206919	0.70776853± 0.05046179	0.5223
Dimethylamine	4.50634850 ± 1.88611794	3.76243433± 1.53339976	0.7707
Ethanol	0.17199480 ± 0.01768244	0.15533680± 0.01437569	0.4928
Ethanolamine	0.34306202 ± 0.04410937	0.35180233± 0.03116993	0.8769
Formate	0.20277893 ± 0.01877186	0.19481404± 0.01526138	0.754
Fumarate	0.04461118 ± 0.00706167	0.05192588± 0.00574108	0.4524
Glucose	0.93762274 ±0.14390380	0.63952196± 0.10168977	0.1419
Glutamate	1.51046554± 0.22693716	1.28135631± 0.18449821	0.4635
Glutamine	0.52075033± 0.07143476	0.48116645± 0.05807593	0.6832
Glycerol	0.26467700± 0.03885437	0.36599483± 0.02745648	0.0774
Glycine	0.85735142± 0.07179371	1.06799096± 0.05073310	0.0537
Histidine	0.09862029± 0.04088061	0.05258648± 0.03323563	0.4158
Inosine	0.12662029± 0.02796986	0.15558648± 0.02273929	0.4525
Isoleucine	0.11648579± 0.00712730	0.12842377± 0.00503652	0.2207
Lactate	10.3442692± 0.9641930	14.1438205± 0.7838817	0.0192
Leucine	0.19421189± 0.02777856	0.24122739± 0.01962975	0.2165
Lysine	0.25301034± 0.03173291	0.20682817± 0.02242409	0.2799
Maltose	3.32338101± 0.40946937	3.26107932± 0.33289553	0.9103
Mannose	0.11043303± 0.05572166	0.03471131± 0.04530129	0.3313
Methanol	0.82588947± 0.10598123	0.78940702± 0.08616194	0.7991
Methionine	0.11346253± 0.01372215	0.10326873± 0.00969677	0.5666
Methylamine	0.04540182± 0.01902710	0.03473212± 0.01546889	0.6796
Niacinamide	0.11768791± 0.01433272	0.11820806± 0.01165240	0.9785
O-Acetylcarnitine	0.31542913± 0.02897782	0.39971391± 0.02355875	0.0606
O-Phosphocholine	0.19944603± 0.01481185	0.22536931± 0.01204193	0.2208
O-Phosphoethanolamine	0.57005592± 0.06633957	0.76162939± 0.05393358	0.0621
Ornithine	0.01658915± 0.01337075	0.01503876± 0.00944845	0.9277
Orotate	0.45037711± 0.06515213	0.41308192± 0.05296819	0.6734
Phenylalanine	0.09113695± 0.01461062	0.11276486± 0.01032461	0.2725
Proline	0.55378934± 0.17824311	0.45414044± 0.14491031	0.6805
Pyruvate	0.01592978± 0.00407140	0.01104681± 0.00331002	0.3876
Serine	1.05105852± 0.23004351	0.63596099± 0.18702365	0.2083
Succinate	0.03766060± 0.00888666	0.05822627± 0.00722479	0.1187
Sucrose	0.14474512± 0.03939999	0.08350325± 0.03203189	0.2714
Taurine	3.16284135± 0.09924963	3.86477243± 0.08068921	0.001
Threonine	0.55067183± 0.07385384	0.60966408± 0.05218889	0.5387
Tryptophan	0.06252796± 0.02904551	0.04331469± 0.02361378	0.627
Tyrosine	0.09409561± 0.01785774	0.12628553± 0.01261919	0.1917
Uracil	0.25027132± 0.01897548	0.25486434± 0.01340904	0.85
Valine	0.26173127± 0.01702438	0.28080103± 0.01203030	0.396
Citrate	0.11368531± 0.02168073	0.15587646± 0.01762627	0.1787
Malate	0.26774122± 0.05412657	0.26150585± 0.04400450	0.932
