# Supplementary material for: Placental endocrine function is controlled by maternal gut Bifidobacterium in germ-free mice
Source: J Transl Med. 2025 Oct 7;23:1031. doi: 10.1186/s12967-025-07198-4 (PMC12502190; doi:10.1186/s12967-025-07198-4)
Supplement: Supplementary file 4 — Supplementary Material 4: Table S4. Maternal gut B. breve supplementation modifies the endocrine capacity of the placenta. List of proteins detected by LC-MS/MS, g:Profiler terms that are upregulated or downregulated, and correlation analysis between all proteins detected by LC-MS/MS, fetal weight, fetal glycaemia and placental weight (related to Fig. 4). [file 12967_2025_7198_MOESM4_ESM.xls]

## Sheet: ALL PROTEOMICS
Accessions	Gene	Description	GeneSymbol	Unique_peptides	GermFree_1	GermFree_2	GermFree_3	GermFree_4	BifidoBacterium_5	BifidoBacterium_6	BifidoBacterium_7	BifidoBacterium_8	BifidoBacterium_9	log2FC	CI.L	CI.R	AvgIntensity	t	P.Value	adj.P.Val	B
Q9D8X0	MANBL_MOUSE	Protein MANBAL OS=Mus musculus OX=10090 GN=Manbal PE=3 SV=2	Manbal	1	5	4.36	7.38	8.6	4.88	-0.02	4.42	5.02	4.69	-2.54	-4.53612	-0.538284	6.1331	-2.67	0.016	0.086	-3.09
Q80UY1	CARME_MOUSE	Carnosine N-methyltransferase OS=Mus musculus OX=10090 GN=Carnmt1 PE=1 SV=1	Carnmt1	1	6.97	5.98	7.39	7.26	5.69	2.63	6	5.21	6.72	-1.65	-2.8142	-0.488982	5.70453	-2.99	0.008	0.064	-2.48
P46686	TULP2_MOUSE	Tubby-related protein 2 OS=Mus musculus OX=10090 GN=Tulp2 PE=1 SV=3	Tulp2	1	9.14	8.18	8.02	8.49	7.74	5.81	7.23	6.74	7.55	-1.44	-2.3817	-0.501949	7.56165	-3.22	0.0047	0.052	-2.02
Q9ERY9	ERG28_MOUSE	Ergosterol biosynthetic protein 28 homolog OS=Mus musculus OX=10090 GN=Erg28 PE=2 SV=1	Erg28	1	5.36	5.56	7.38	6.51	5.15	5.7	4.8	3.64	5.43	-1.26	-2.03654	-0.473613	5.09506	-3.38	0.0034	0.048	-1.72
Q80XI6	M3K11_MOUSE	Mitogen-activated protein kinase kinase kinase 11 OS=Mus musculus OX=10090 GN=Map3k11 PE=1 SV=1	Map3k11	1	7.17	6.71	8.32	8.91	7.28	4.92	6.51	6.33	7.81	-1.21	-2.17734	-0.233969	6.14567	-2.61	0.018	0.092	-3.2
Q02013	AQP1_MOUSE	Aquaporin-1 OS=Mus musculus OX=10090 GN=Aqp1 PE=1 SV=3	Aqp1	4	10.71	10.09	11.84	13.13	11.01	9.85	10.54	10.12	9.94	-1.15	-2.07199	-0.22927	10.2287	-2.62	0.017	0.091	-3.17
Q6PFD5	DLGP3_MOUSE	Disks large-associated protein 3 OS=Mus musculus OX=10090 GN=Dlgap3 PE=1 SV=1	Dlgap3	1	7.52	6.71	8.21	8.37	7.26	5.98	6.35	6.27	7.04	-1.12	-1.73335	-0.511527	6.51259	-3.86	0.0012	0.037	-0.74
Q9D0N8	TMM88_MOUSE	Transmembrane protein 88 OS=Mus musculus OX=10090 GN=Tmem88 PE=1 SV=1	Tmem88	1	6.89	6.48	6.73	7.86	6.43	4.2	6.59	5.81	6.37	-1.11	-1.9346	-0.285222	6.51365	-2.83	0.011	0.073	-2.78
P00397	COX1_MOUSE	Cytochrome c oxidase subunit 1 OS=Mus musculus OX=10090 GN=Mtco1 PE=1 SV=2	Mtco1	1	6.62	6.07	8.39	9.59	7.35	7.74	5.9	5.37	6.6	-1.08	-2.25077	0.0976397	6.47656	-1.93	0.07	0.19	-4.37
Q2YFS2	PILRB_MOUSE	Paired immunoglobulin-like type 2 receptor beta OS=Mus musculus OX=10090 GN=Pilrb PE=1 SV=1	Pilrb	1	4.31	3.64	4.11	4.18	3.25	2.97	3.15	2.41	3.66	-0.97	-1.45411	-0.485317	3.35031	-4.21	0.00053	0.034	-0.04
Q8BIV3	RNBP6_MOUSE	Ran-binding protein 6 OS=Mus musculus OX=10090 GN=Ranbp6 PE=1 SV=3	Ranbp6	1	5.57	4.82	6.02	6.64	6.03	3.25	4.61	4.01	6.1	-0.96	-2.00748	0.0808791	4.25243	-1.94	0.068	0.19	-4.35
P00405	COX2_MOUSE	Cytochrome c oxidase subunit 2 OS=Mus musculus OX=10090 GN=Mtco2 PE=1 SV=1	Mtco2	1	5.26	4.78	7.52	8.16	6.16	6.28	4.51	4.65	5.79	-0.95	-2.0814	0.176404	5.32328	-1.77	0.093	0.23	-4.61
Q3UZ18	ICE2_MOUSE	Little elongation complex subunit 2 OS=Mus musculus OX=10090 GN=Ice2 PE=1 SV=2	Ice2	1	6.71	6.56	7.41	7.53	6.28	5.57	6.22	6.09	6.48	-0.92	-1.35387	-0.494674	6.01024	-4.52	0.00027	0.033	0.58
Q91V14	S12A5_MOUSE	Solute carrier family 12 member 5 OS=Mus musculus OX=10090 GN=Slc12a5 PE=1 SV=2	Slc12a5	1	4.13	3.85	4.37	5	3.44	3.2	3.03	3.81	3.65	-0.91	-1.41207	-0.416148	3.47186	-3.86	0.0012	0.037	-0.74
Q8BRM2	GORAB_MOUSE	RAB6-interacting golgin OS=Mus musculus OX=10090 GN=Gorab PE=1 SV=1	Gorab	3	9.86	9.41	10.55	10.56	9.43	8.39	9.11	9.22	9.76	-0.91	-1.42881	-0.399521	8.99439	-3.73	0.0015	0.04	-1
Q80TJ1	CAPS1_MOUSE	Calcium-dependent secretion activator 1 OS=Mus musculus OX=10090 GN=Cadps PE=1 SV=3	Cadps	1	7.72	6.95	7.93	8.44	7.52	6.18	6.76	6.44	7.35	-0.91	-1.48399	-0.340367	6.82038	-3.35	0.0036	0.049	-1.76
Q9D411	TSSK4_MOUSE	Testis-specific serine/threonine-protein kinase 4 OS=Mus musculus OX=10090 GN=Tssk4 PE=1 SV=1	Tssk4	1	8.8	8.63	9.63	9.86	8.78	7.71	8.38	8.18	8.59	-0.9	-1.37551	-0.426638	8.16405	-3.99	0.00086	0.037	-0.48
P42128	FOXK1_MOUSE	Forkhead box protein K1 OS=Mus musculus OX=10090 GN=Foxk1 PE=1 SV=2	Foxk1	1	9.38	9.04	10.36	11.22	9.77	8.92	9.1	8.65	9.22	-0.87	-1.5809	-0.153834	8.91847	-2.55	0.02	0.097	-3.3
Q9WTK3	GPAA1_MOUSE	Glycosylphosphatidylinositol anchor attachment 1 protein OS=Mus musculus OX=10090 GN=Gpaa1 PE=1 SV=3	Gpaa1	1	7.22	6.62	7.87	8.58	7.27	6.23	6.42	6.33	7.33	-0.86	-1.51895	-0.194667	6.52723	-2.72	0.014	0.081	-2.99
O55187	CBX4_MOUSE	E3 SUMO-protein ligase CBX4 OS=Mus musculus OX=10090 GN=Cbx4 PE=1 SV=2	Cbx4	1	3.87	3.63	3.89	4.95	3.63	3.04	2.86	2.89	3.76	-0.85	-1.39898	-0.295975	3.35101	-3.23	0.0047	0.052	-2
Q64444	CAH4_MOUSE	Carbonic anhydrase 4 OS=Mus musculus OX=10090 GN=Ca4 PE=1 SV=1	Ca4	1	4.14	4.47	4.92	4.23	3.88	3.36	2.9	3.84	3.96	-0.85	-1.41583	-0.284249	3.57216	-3.16	0.0055	0.055	-2.15
Q9DCQ7	A1AT6_MOUSE	Alpha-1-antitrypsin 1-6 OS=Mus musculus OX=10090 GN=Serpina1f PE=2 SV=1	Serpina1f	1	6.5	6.33	7.59	8.44	7.12	5.95	6.28	5.82	6.66	-0.85	-1.65609	-0.0438135	6.18628	-2.22	0.04	0.14	-3.9
Q99M15	PPIP2_MOUSE	Proline-serine-threonine phosphatase-interacting protein 2 OS=Mus musculus OX=10090 GN=Pstpip2 PE=1 SV=4	Pstpip2	1	7.85	7.34	8.53	9.04	7.91	7.08	7.21	6.93	7.69	-0.83	-1.38225	-0.273611	7.21468	-3.14	0.0057	0.055	-2.18
P06467	HBAZ_MOUSE	Hemoglobin subunit zeta OS=Mus musculus OX=10090 GN=Hbz PE=2 SV=2	Hbz	4	10.1	10.78	10.63	10.27	9.23	9.36	10.15	10.09	9.24	-0.83	-1.44941	-0.21486	11.2887	-2.83	0.011	0.073	-2.78
Q9D823	RL37_MOUSE	60S ribosomal protein L37 OS=Mus musculus OX=10090 GN=Rpl37 PE=1 SV=3	Rpl37	1	6.14	6.04	6.17	5.73	5.17	5.47	5.53	5.05	4.81	-0.82	-1.16308	-0.469163	5.83639	-4.94	0.0001	0.033	1.42
Q61543	GSLG1_MOUSE	Golgi apparatus protein 1 OS=Mus musculus OX=10090 GN=Glg1 PE=1 SV=1	Glg1	10	10.28	10.02	11.46	11.21	10.02	9.82	9.94	9.78	10.04	-0.82	-1.25063	-0.394072	9.97479	-4.04	0.00078	0.035	-0.39
Q9CQJ8	NDUB9_MOUSE	NADH dehydrogenase [ubiquinone] 1 beta subcomplex subunit 9 OS=Mus musculus OX=10090 GN=Ndufb9 PE=1 SV=3	Ndufb9	3	7.86	7.34	8.46	9.61	7.84	7.68	7.23	7.16	7.64	-0.81	-1.43787	-0.178856	7.41402	-2.7	0.015	0.083	-3.03
Q5SS80	DHR13_MOUSE	Dehydrogenase/reductase SDR family member 13 OS=Mus musculus OX=10090 GN=Dhrs13 PE=1 SV=1	Dhrs13	1	3.86	3.69	4.29	4.24	3.02	2.79	3.03	3.4	3.88	-0.8	-1.26568	-0.327218	3.29677	-3.57	0.0022	0.044	-1.33
Q8BHK6	SLAF7_MOUSE	SLAM family member 7 OS=Mus musculus OX=10090 GN=Slamf7 PE=1 SV=2	Slamf7	1	7.25	6.62	8.68	8.49	7.76	6.32	6.71	6.7	7.35	-0.8	-1.58111	-0.00969538	6.49227	-2.13	0.048	0.15	-4.05
Q8C163	EXOG_MOUSE	Nuclease EXOG, mitochondrial OS=Mus musculus OX=10090 GN=Exog PE=1 SV=1	Exog	1	5.31	5.51	6.2	5.66	5.32	4.83	5.06	4.78	4.57	-0.76	-1.12256	-0.392594	5.3015	-4.36	0.00038	0.034	0.27
Q9CYA6	ZCHC8_MOUSE	Zinc finger CCHC domain-containing protein 8 OS=Mus musculus OX=10090 GN=Zcchc8 PE=1 SV=3	Zcchc8	1	3.75	4.15	4.56	4.08	3.43	3.36	2.54	3.4	4.15	-0.76	-1.25047	-0.272489	3.65552	-3.27	0.0042	0.051	-1.92
Q99JS0	NCMAP_MOUSE	Noncompact myelin-associated protein OS=Mus musculus OX=10090 GN=Ncmap PE=1 SV=1	Ncmap	1	5.9	5.52	6.01	6.74	5.97	5.82	5.02	4.29	5.27	-0.76	-1.36333	-0.164529	5.44791	-2.68	0.015	0.085	-3.07
Q91Z69	SRGP1_MOUSE	SLIT-ROBO Rho GTPase-activating protein 1 OS=Mus musculus OX=10090 GN=Srgap1 PE=1 SV=2	Srgap1	1	8	7.66	8.72	8.35	7.26	6.9	7.7	7.66	7.73	-0.74	-1.18943	-0.281646	7.57854	-3.41	0.0032	0.048	-1.66
Q6PH08	ERC2_MOUSE	ERC protein 2 OS=Mus musculus OX=10090 GN=Erc2 PE=1 SV=2	Erc2	1	5.17	5.12	5.55	5.56	5.07	4.5	4.52	4.18	4.77	-0.74	-1.2102	-0.275478	4.74097	-3.34	0.0037	0.049	-1.78
P70412	CUZD1_MOUSE	CUB and zona pellucida-like domain-containing protein 1 OS=Mus musculus OX=10090 GN=Cuzd1 PE=1 SV=3	Cuzd1	1	6.33	7.48	8.96	8.31	7.82	7.21	6.87	5.97	7.27	-0.74	-1.67478	0.194568	6.96604	-1.66	0.11	0.26	-4.77
P13541	MYH3_MOUSE	Myosin-3 OS=Mus musculus OX=10090 GN=Myh3 PE=2 SV=2	Myh3	1	7.71	7.35	8.18	8.08	7.09	6.75	7.27	7.08	7.31	-0.73	-1.04623	-0.420017	7.00279	-4.92	0.00011	0.033	1.37
Q8BL74	TF3C2_MOUSE	General transcription factor 3C polypeptide 2 OS=Mus musculus OX=10090 GN=Gtf3c2 PE=2 SV=2	Gtf3c2	1	5.22	4.83	5.3	5.67	4.65	4.41	4.5	4.21	4.83	-0.73	-1.06659	-0.40114	4.6156	-4.63	0.00021	0.033	0.81
Q91WM6	EVA1A_MOUSE	Protein eva-1 homolog A OS=Mus musculus OX=10090 GN=Eva1a PE=1 SV=2	Eva1a	1	5.13	4.83	5.81	5.18	4.17	4.14	4.57	4.56	5.11	-0.73	-1.20648	-0.250131	4.58905	-3.2	0.005	0.052	-2.06
Q8R0I0	ACE2_MOUSE	Angiotensin-converting enzyme 2 OS=Mus musculus OX=10090 GN=Ace2 PE=1 SV=1	Ace2	2	8.69	7.95	9.43	9.2	8.67	7.02	7.96	7.92	8.86	-0.73	-1.37678	-0.0767049	8.09084	-2.35	0.03	0.12	-3.67
O35674	ADA19_MOUSE	Disintegrin and metalloproteinase domain-containing protein 19 OS=Mus musculus OX=10090 GN=Adam19 PE=2 SV=2	Adam19	2	6.14	6.06	6.39	7.09	6.38	5.56	5.68	5.31	5.61	-0.72	-1.13669	-0.294423	5.64907	-3.57	0.0022	0.044	-1.32
Q3UMW7	MAPK3_MOUSE	MAP kinase-activated protein kinase 3 OS=Mus musculus OX=10090 GN=Mapkapk3 PE=1 SV=2	Mapkapk3	1	7.12	6.77	7.48	7.29	6.56	5.76	6.58	6.46	6.91	-0.71	-1.11149	-0.30961	6.36626	-3.72	0.0016	0.04	-1.02
Q8VD76	TF2H3_MOUSE	General transcription factor IIH subunit 3 OS=Mus musculus OX=10090 GN=Gtf2h3 PE=1 SV=1	Gtf2h3	1	3.81	3.67	3.5	3.91	3.27	2.66	3.52	2.62	3.01	-0.71	-1.10789	-0.302546	2.97976	-3.68	0.0017	0.041	-1.1
Q8C633	CABS1_MOUSE	Calcium-binding and spermatid-specific protein 1 OS=Mus musculus OX=10090 GN=Cabs1 PE=1 SV=1	Cabs1	1	7.28	6.61	7.87	7.88	6.9	6.11	6.5	6.65	7.38	-0.71	-1.22422	-0.186485	6.37018	-2.86	0.011	0.072	-2.73
P28649	CP19A_MOUSE	Aromatase OS=Mus musculus OX=10090 GN=Cyp19a1 PE=2 SV=1	Cyp19a1	1	7.18	6.65	7.92	8.21	7.37	6.09	6.66	6.4	7.39	-0.71	-1.29384	-0.122498	6.59183	-2.54	0.021	0.098	-3.32
Q8CGM2	RP1L1_MOUSE	Retinitis pigmentosa 1-like 1 protein OS=Mus musculus OX=10090 GN=Rp1l1 PE=1 SV=1	Rp1l1	1	4.1	3.54	4.15	4	3.41	2.07	3.7	3	4.02	-0.71	-1.37011	-0.0451634	3.41647	-2.24	0.038	0.13	-3.85
Q3V1D3	AMPD1_MOUSE	AMP deaminase 1 OS=Mus musculus OX=10090 GN=Ampd1 PE=1 SV=2	Ampd1	2	8.1	7.86	8.56	8.63	7.98	7.15	7.57	7.54	7.72	-0.7	-1.05587	-0.336149	7.39406	-4.06	0.00073	0.035	-0.33
Q6P9R4	ARHGI_MOUSE	Rho guanine nucleotide exchange factor 18 OS=Mus musculus OX=10090 GN=Arhgef18 PE=1 SV=3	Arhgef18	1	6.22	6.11	6.85	7.53	6.15	6.06	6.01	5.66	6	-0.7	-1.13384	-0.269703	5.90896	-3.41	0.0031	0.048	-1.64
Q9CQN3	TOM6_MOUSE	Mitochondrial import receptor subunit TOM6 homolog OS=Mus musculus OX=10090 GN=Tomm6 PE=3 SV=1	Tomm6	1	6.31	6.23	7.87	6.98	5.97	6.05	6.07	6.13	6.51	-0.7	-1.19805	-0.21128	6.07143	-3	0.0077	0.063	-2.45
P51661	DHI2_MOUSE	11-beta-hydroxysteroid dehydrogenase type 2 OS=Mus musculus OX=10090 GN=Hsd11b2 PE=1 SV=2	Hsd11b2	1	3.84	4.7	4.61	3.58	3.18	3.55	3.33	4.13	3.24	-0.7	-1.31039	-0.0929954	4.07812	-2.42	0.026	0.11	-3.54
O35594	IFT81_MOUSE	Intraflagellar transport protein 81 homolog OS=Mus musculus OX=10090 GN=Ift81 PE=1 SV=4	Ift81	1	6.26	5.66	7.35	7.73	7.22	5.24	5.69	5.53	6.59	-0.7	-1.58744	0.187215	5.72106	-1.66	0.11	0.26	-4.78
E9Q8D0	DJC21_MOUSE	DnaJ homolog subfamily C member 21 OS=Mus musculus OX=10090 GN=Dnajc21 PE=1 SV=1	Dnajc21	1	5.35	5.12	5.93	5.56	5.3	3.66	4.65	4.47	5.9	-0.69	-1.35351	-0.0348987	4.87903	-2.21	0.04	0.14	-3.9
Q9WTW5	S22A3_MOUSE	Solute carrier family 22 member 3 OS=Mus musculus OX=10090 GN=Slc22a3 PE=2 SV=1	Slc22a3	1	8.07	8.28	9.63	7.82	6.94	7.65	7.2	8.68	8.35	-0.69	-1.47671	0.105287	8.09597	-1.82	0.085	0.22	-4.54
Q3UXZ9	KDM5A_MOUSE	Lysine-specific demethylase 5A OS=Mus musculus OX=10090 GN=Kdm5a PE=1 SV=2	Kdm5a	1	6.22	5.76	6.43	7.07	6.22	5.51	5.57	5.24	5.9	-0.68	-1.12577	-0.24135	5.63011	-3.25	0.0045	0.052	-1.97
Q8VIB3	SIA10_MOUSE	Type 2 lactosamine alpha-2,3-sialyltransferase OS=Mus musculus OX=10090 GN=St3gal6 PE=2 SV=3	St3gal6	1	5.98	6	6.65	6.89	5.7	5.54	5.77	5.67	5.85	-0.67	-1.01438	-0.330356	5.71111	-4.13	0.00063	0.034	-0.19
Q9D136	OGFD3_MOUSE	2-oxoglutarate and iron-dependent oxygenase domain-containing protein 3 OS=Mus musculus OX=10090 GN=Ogfod3 PE=2 SV=1	Ogfod3	1	5.38	4.95	6.06	6.53	5.52	4.47	4.73	5.21	5.37	-0.67	-1.23784	-0.0995625	4.98268	-2.47	0.024	0.11	-3.45
Q69ZT9	TBC30_MOUSE	TBC1 domain family member 30 OS=Mus musculus OX=10090 GN=Tbc1d30 PE=1 SV=2	Tbc1d30	1	6.6	5.6	7.21	7.71	6.16	5.82	6.34	5.93	6.32	-0.67	-1.58295	0.249019	6.7007	-1.53	0.14	0.3	-4.95
P58064	RT06_MOUSE	28S ribosomal protein S6, mitochondrial OS=Mus musculus OX=10090 GN=Mrps6 PE=1 SV=3	Mrps6	1	8.74	8.58	9.2	9.39	8.42	8.03	8.33	8.26	8.54	-0.66	-0.955998	-0.366293	8.28676	-4.71	0.00017	0.033	0.97
Q3TIW9	ENPP7_MOUSE	Ectonucleotide pyrophosphatase/phosphodiesterase family member 7 OS=Mus musculus OX=10090 GN=Enpp7 PE=1 SV=1	Enpp7	1	4.28	4.05	4.61	4.73	3.65	3.46	3.65	4.29	3.7	-0.66	-1.00606	-0.319582	3.96671	-4.06	0.00074	0.035	-0.34
Q7TQ65	TMC4_MOUSE	Transmembrane channel-like protein 4 OS=Mus musculus OX=10090 GN=Tmc4 PE=2 SV=2	Tmc4	2	9.72	9.43	10.39	10.41	9.65	8.85	9.18	9.28	9.68	-0.66	-1.05795	-0.25704	9.0491	-3.45	0.0029	0.047	-1.57
Q9R0L7	AKP8L_MOUSE	A-kinase anchor protein 8-like OS=Mus musculus OX=10090 GN=Akap8l PE=1 SV=1	Akap8l	1	3.95	3.61	3.61	4.38	3.39	3.39	3.16	2.98	3.22	-0.66	-1.06938	-0.248564	3.25387	-3.37	0.0034	0.048	-1.72
Q3ULF4	SPG7_MOUSE	Paraplegin OS=Mus musculus OX=10090 GN=Spg7 PE=1 SV=1	Spg7	4	8.05	7.68	8.59	8.95	7.89	7.28	7.49	7.62	8.02	-0.66	-1.08242	-0.237423	7.52386	-3.28	0.0042	0.051	-1.9
Q8K2J7	RELL1_MOUSE	RELT-like protein 1 OS=Mus musculus OX=10090 GN=Rell1 PE=2 SV=2	Rell1	2	6.75	6.59	7.58	8.17	6.93	6.5	6.58	6.45	6.61	-0.66	-1.12939	-0.185995	6.55257	-2.93	0.009	0.066	-2.59
Q6GQX2	NCK5L_MOUSE	Nck-associated protein 5-like OS=Mus musculus OX=10090 GN=Nckap5l PE=1 SV=1	Nckap5l	1	6.71	6.44	6.48	6.9	6.15	5.74	6.1	6	5.93	-0.65	-0.907863	-0.387909	5.9784	-5.23	5.6e-05	0.033	1.99
Q9JLZ3	AUHM_MOUSE	Methylglutaconyl-CoA hydratase, mitochondrial OS=Mus musculus OX=10090 GN=Auh PE=1 SV=1	Auh	1	8.04	7.48	8.18	8.38	7.76	7.15	7.26	7.21	7.49	-0.65	-0.97509	-0.317283	7.19474	-4.13	0.00063	0.034	-0.2
Q8VCC8	RPGF3_MOUSE	Rap guanine nucleotide exchange factor 3 OS=Mus musculus OX=10090 GN=Rapgef3 PE=1 SV=2	Rapgef3	1	3.53	2.98	3.11	3.08	2.93	1.61	2.8	2.89	2.39	-0.65	-1.18716	-0.115937	2.67432	-2.56	0.02	0.097	-3.29
O70230	ZN143_MOUSE	Zinc finger protein 143 OS=Mus musculus OX=10090 GN=Znf143 PE=1 SV=2	Znf143	1	7.17	6.74	7.92	8.28	7.36	6.35	6.71	6.68	7.26	-0.65	-1.19463	-0.113741	6.67851	-2.54	0.02	0.098	-3.32
Q60952	CP250_MOUSE	Centrosome-associated protein CEP250 OS=Mus musculus OX=10090 GN=Cep250 PE=1 SV=4	Cep250	1	9.96	9.55	9.92	9.54	9.31	8.68	9.22	9.05	9.21	-0.65	-1.20795	-0.0898696	9.25223	-2.44	0.025	0.11	-3.51
Q78XF5	OSTC_MOUSE	Oligosaccharyltransferase complex subunit OSTC OS=Mus musculus OX=10090 GN=Ostc PE=1 SV=1	Ostc	1	6.86	6.13	6.22	7.46	7.03	7.42	6.29	3.32	6.05	-0.65	-1.80355	0.513137	6.37113	-1.17	0.26	0.43	-5.39
D3Z2R5	SELN_MOUSE	Selenoprotein N OS=Mus musculus OX=10090 GN=Selenon PE=3 SV=2	Selenon	2	7.64	7.3	7.83	8.02	6.94	6.79	7.13	6.91	7.51	-0.64	-0.98521	-0.302722	6.99857	-3.96	0.00091	0.037	-0.53
Q91XB7	YIF1A_MOUSE	Protein YIF1A OS=Mus musculus OX=10090 GN=Yif1a PE=1 SV=1	Yif1a	1	6.5	6.21	6.79	7.14	6.41	5.84	5.9	5.67	6.32	-0.64	-1.02134	-0.250924	6.32156	-3.47	0.0027	0.046	-1.53
Q9D304	RN128_MOUSE	E3 ubiquitin-protein ligase RNF128 OS=Mus musculus OX=10090 GN=Rnf128 PE=1 SV=1	Rnf128	1	3.3	3.11	3.77	4.16	2.72	2.77	3.21	3.32	2.7	-0.64	-1.06539	-0.21782	3.04762	-3.18	0.0052	0.053	-2.1
Q61315	APC_MOUSE	Adenomatous polyposis coli protein OS=Mus musculus OX=10090 GN=Apc PE=1 SV=1	Apc	1	4.03	4.01	4.03	4.14	3.24	2.74	3.99	3.99	3.11	-0.64	-1.12457	-0.154482	3.47425	-2.77	0.013	0.076	-2.89
Q5DTW7	RESF1_MOUSE	Retroelement silencing factor 1 OS=Mus musculus OX=10090 GN=Resf1 PE=1 SV=2	Resf1	1	7.32	6.8	6.98	6.69	6.86	6.11	6.19	6.05	6.33	-0.64	-1.21431	-0.0629156	6.22581	-2.33	0.032	0.12	-3.7
P04444	HBBZ_MOUSE	Hemoglobin subunit beta-H1 OS=Mus musculus OX=10090 GN=Hbb-bh1 PE=2 SV=3	Hbb-bh1	1	4.81	6.36	6.91	6.49	4.95	5.66	6.06	6.09	4.77	-0.64	-1.67011	0.396676	6.99794	-1.29	0.21	0.39	-5.25
Q71B07	D19L3_MOUSE	Probable C-mannosyltransferase DPY19L3 OS=Mus musculus OX=10090 GN=Dpy19l3 PE=2 SV=2	Dpy19l3	2	7.9	7.83	8.23	8.77	7.75	7.32	7.63	7.43	7.63	-0.63	-0.95248	-0.31489	7.53798	-4.18	0.00057	0.034	-0.1
Q9CQ85	TIM22_MOUSE	Mitochondrial import inner membrane translocase subunit Tim22 OS=Mus musculus OX=10090 GN=Timm22 PE=1 SV=1	Timm22	1	8.24	8.07	8.89	8.64	7.78	7.49	7.89	7.86	8.11	-0.63	-1.02136	-0.240975	7.60507	-3.4	0.0032	0.048	-1.67
Q9QWH1	PHC2_MOUSE	Polyhomeotic-like protein 2 OS=Mus musculus OX=10090 GN=Phc2 PE=1 SV=1	Phc2	1	2.73	2.58	3.49	3.51	2.37	2.3	2.82	3.04	1.72	-0.63	-1.23646	-0.016411	2.65763	-2.16	0.045	0.15	-4
P56528	CD38_MOUSE	ADP-ribosyl cyclase/cyclic ADP-ribose hydrolase 1 OS=Mus musculus OX=10090 GN=Cd38 PE=1 SV=2	Cd38	1	6.41	6.14	6.48	6.94	6.66	6.72	6.14	3.78	6.03	-0.63	-1.4971	0.24591	6.03007	-1.51	0.15	0.31	-4.98
Q8R322	GLE1_MOUSE	mRNA export factor GLE1 OS=Mus musculus OX=10090 GN=Gle1 PE=1 SV=2	Gle1	2	7.03	6.92	7.52	7.7	6.87	6.3	6.73	6.7	6.74	-0.62	-0.924285	-0.324754	6.63261	-4.38	0.00036	0.034	0.3
Q8BHZ4	ZN592_MOUSE	Zinc finger protein 592 OS=Mus musculus OX=10090 GN=Znf592 PE=1 SV=3	Znf592	1	5.59	5.53	6.03	6.19	5.54	4.94	5.07	5.22	5.34	-0.62	-0.923603	-0.309315	5.28473	-4.22	0.00052	0.034	-0.02
P53798	FDFT_MOUSE	Squalene synthase OS=Mus musculus OX=10090 GN=Fdft1 PE=1 SV=2	Fdft1	1	4.4	4.28	4.9	4.93	3.99	3.6	4.22	3.85	4.35	-0.62	-1.01588	-0.231347	4.23205	-3.34	0.0036	0.049	-1.78
Q6ZQ11	CHSS1_MOUSE	Chondroitin sulfate synthase 1 OS=Mus musculus OX=10090 GN=Chsy1 PE=2 SV=2	Chsy1	1	6.25	6.15	6.23	6.45	5.95	5.51	5.56	5.64	5.65	-0.61	-0.851017	-0.366983	5.74221	-5.29	5e-05	0.033	2.08
Q99LM9	TADA1_MOUSE	Transcriptional adapter 1 OS=Mus musculus OX=10090 GN=Tada1 PE=2 SV=1	Tada1	1	5.56	5.7	5.78	6.34	5.59	5.19	4.99	5.07	5.33	-0.61	-0.911271	-0.308477	5.2554	-4.25	0.00048	0.034	0.05
Q9CS00	CATIN_MOUSE	Splicing factor Cactin OS=Mus musculus OX=10090 GN=Cactin PE=1 SV=2	Cactin	1	5.57	5.55	6.07	5.95	5.12	5.17	5.41	4.98	5.21	-0.61	-0.931829	-0.282486	5.15046	-3.93	0.00098	0.037	-0.6
Q91WD2	TRPV6_MOUSE	Transient receptor potential cation channel subfamily V member 6 OS=Mus musculus OX=10090 GN=Trpv6 PE=1 SV=2	Trpv6	1	5.45	5.64	5.89	5.3	4.72	4.35	5.28	5.09	5.39	-0.61	-0.993784	-0.221649	4.94149	-3.31	0.0039	0.05	-1.85
Q640M1	UT14A_MOUSE	U3 small nucleolar RNA-associated protein 14 homolog A OS=Mus musculus OX=10090 GN=Utp14a PE=1 SV=1	Utp14a	1	6.91	6.97	7.37	7.78	7.03	6.63	6.49	6.48	6.65	-0.6	-0.960995	-0.238625	6.61039	-3.49	0.0026	0.045	-1.49
Q811P8	RHG32_MOUSE	Rho GTPase-activating protein 32 OS=Mus musculus OX=10090 GN=Arhgap32 PE=1 SV=2	Arhgap32	1	6.08	5.63	6.56	6.43	5.81	4.88	5.62	5.6	5.97	-0.6	-1.10664	-0.0974558	5.59793	-2.51	0.022	0.1	-3.38
Q8BNJ2	ATS4_MOUSE	A disintegrin and metalloproteinase with thrombospondin motifs 4 OS=Mus musculus OX=10090 GN=Adamts4 PE=2 SV=2	Adamts4	3	9.15	8.94	10.03	10.16	9.53	8.3	8.85	8.63	9.55	-0.6	-1.15169	-0.0400303	8.58918	-2.25	0.037	0.13	-3.83
P62137	PP1A_MOUSE	Serine/threonine-protein phosphatase PP1-alpha catalytic subunit OS=Mus musculus OX=10090 GN=Ppp1ca PE=1 SV=1	Ppp1ca	2	7.34	7.27	8.27	8.68	7.44	7.03	7.46	7.3	7.2	-0.6	-1.39772	0.188943	8.07879	-1.6	0.13	0.28	-4.86
Q505D1	ANR28_MOUSE	Serine/threonine-protein phosphatase 6 regulatory ankyrin repeat subunit A OS=Mus musculus OX=10090 GN=Ankrd28 PE=1 SV=1	Ankrd28	1	4.81	5.02	5.28	4.72	4.28	4.12	4.38	4.33	4.72	-0.59	-0.964752	-0.215884	4.50831	-3.31	0.0039	0.05	-1.84
Q3KNM2	MARH5_MOUSE	E3 ubiquitin-protein ligase MARCHF5 OS=Mus musculus OX=10090 GN=Marchf5 PE=1 SV=1	Marchf5	1	8.68	8.42	8.93	9.25	8.35	8.11	8.07	8.21	8.45	-0.58	-0.849093	-0.315467	8.15625	-4.58	0.00023	0.033	0.72
Q9CZX2	CEP89_MOUSE	Centrosomal protein of 89 kDa OS=Mus musculus OX=10090 GN=Cep89 PE=1 SV=1	Cep89	1	9.4	9.06	9.33	9.65	8.98	8.33	8.89	8.7	9	-0.58	-0.852366	-0.307444	8.6782	-4.47	0.00029	0.034	0.49
P61028	RAB8B_MOUSE	Ras-related protein Rab-8B OS=Mus musculus OX=10090 GN=Rab8b PE=1 SV=1	Rab8b	2	10.33	9.97	10.59	10.69	10.08	9.41	9.86	9.67	10.08	-0.58	-0.877104	-0.275264	9.72341	-4.02	0.0008	0.035	-0.41
Q8CEE7	RDH13_MOUSE	Retinol dehydrogenase 13 OS=Mus musculus OX=10090 GN=Rdh13 PE=1 SV=1	Rdh13	1	4.75	4.49	5.17	5.27	4.49	4.11	4.33	4.18	4.57	-0.58	-0.901973	-0.257264	4.31755	-3.78	0.0014	0.039	-0.9
Q587J6	LITD1_MOUSE	LINE-1 type transposase domain-containing protein 1 OS=Mus musculus OX=10090 GN=L1td1 PE=2 SV=1	L1td1	1	5.16	5.01	5.71	5.73	5.07	4.99	4.48	4.92	4.67	-0.58	-0.933571	-0.226617	5.036	-3.45	0.0029	0.047	-1.57
Q925N2	SFXN2_MOUSE	Sideroflexin-2 OS=Mus musculus OX=10090 GN=Sfxn2 PE=1 SV=1	Sfxn2	1	5.02	4.93	4.59	5.44	4.46	4.09	4.51	4.4	4.63	-0.58	-0.935187	-0.221137	4.30188	-3.4	0.0032	0.048	-1.66
P45481	CBP_MOUSE	Histone lysine acetyltransferase CREBBP OS=Mus musculus OX=10090 GN=Crebbp PE=1 SV=3	Crebbp	1	3.18	3.13	3.52	4.34	3.36	2.74	2.8	2.8	3.13	-0.58	-1.14822	-0.00542439	3.07019	-2.12	0.048	0.15	-4.06
O88561	S27A3_MOUSE	Long-chain fatty acid transport protein 3 OS=Mus musculus OX=10090 GN=Slc27a3 PE=1 SV=2	Slc27a3	1	4.48	4.34	5.69	4.21	3.65	3.81	4.11	4.68	4.25	-0.58	-1.20701	0.0453136	4.26185	-1.95	0.067	0.19	-4.34
Q8R1Q0	STX19_MOUSE	Syntaxin-19 OS=Mus musculus OX=10090 GN=Stx19 PE=1 SV=1	Stx19	1	8.64	8.22	8.71	9.97	8.83	7.7	8.31	7.83	8.86	-0.58	-1.27679	0.113887	8.2963	-1.76	0.096	0.23	-4.63
O35936	ALOX8_MOUSE	Polyunsaturated fatty acid lipoxygenase ALOX8 OS=Mus musculus OX=10090 GN=Alox8 PE=1 SV=1	Alox8	1	5.77	5.74	6.43	7.15	6.35	5.03	5.66	5.38	6.07	-0.58	-1.30003	0.147957	5.63837	-1.67	0.11	0.26	-4.76
Q9D1C9	RRP7A_MOUSE	Ribosomal RNA-processing protein 7 homolog A OS=Mus musculus OX=10090 GN=Rrp7a PE=2 SV=1	Rrp7a	2	8.92	8.88	9.32	9.33	8.65	8.19	8.5	8.57	8.82	-0.57	-0.822726	-0.309638	8.66485	-4.64	0.0002	0.033	0.82
Q61263	SOAT1_MOUSE	Sterol O-acyltransferase 1 OS=Mus musculus OX=10090 GN=Soat1 PE=1 SV=2	Soat1	1	8.1	7.89	7.83	8.53	7.7	7.25	7.49	7.5	7.67	-0.57	-0.831893	-0.302508	7.36723	-4.5	0.00027	0.033	0.55
Q810V0	MPP10_MOUSE	U3 small nucleolar ribonucleoprotein protein MPP10 OS=Mus musculus OX=10090 GN=Mphosph10 PE=1 SV=2	Mphosph10	1	7.31	7.33	7.78	7.99	7.08	6.77	7.11	7.09	7.12	-0.57	-0.839139	-0.297781	7.05149	-4.41	0.00034	0.034	0.37
Q8R1Z9	RN121_MOUSE	E3 ubiquitin ligase Rnf121 OS=Mus musculus OX=10090 GN=Rnf121 PE=1 SV=1	Rnf121	1	7.31	7.16	7.67	7.89	7.04	6.77	6.94	6.74	7.22	-0.57	-0.852619	-0.277987	6.86362	-4.13	0.00062	0.034	-0.19
Q9D0F4	NKAP_MOUSE	NF-kappa-B-activating protein OS=Mus musculus OX=10090 GN=Nkap PE=2 SV=1	Nkap	2	7.94	7.77	8.46	8.62	8.02	7.53	7.47	7.52	7.61	-0.57	-0.874982	-0.256013	7.59604	-3.84	0.0012	0.037	-0.78
P11031	TCP4_MOUSE	Activated RNA polymerase II transcriptional coactivator p15 OS=Mus musculus OX=10090 GN=Sub1 PE=1 SV=3	Sub1	6	10.29	10.06	10.89	9.94	10.02	9.86	9.85	9.39	9.51	-0.57	-0.911043	-0.233178	10.2234	-3.55	0.0023	0.045	-1.37
Q91WD7	KI18A_MOUSE	Kinesin-like protein KIF18A OS=Mus musculus OX=10090 GN=Kif18a PE=2 SV=1	Kif18a	1	8.14	7.81	8.58	8.9	8.27	7.24	7.65	7.45	8.35	-0.57	-1.02571	-0.107294	7.48841	-2.59	0.018	0.093	-3.23
P17665	COX7C_MOUSE	Cytochrome c oxidase subunit 7C, mitochondrial OS=Mus musculus OX=10090 GN=Cox7c PE=1 SV=1	Cox7c	2	10.59	10.35	11.38	11.86	10.72	10.81	10.14	10.16	10.53	-0.57	-1.04009	-0.100273	10.3769	-2.55	0.02	0.097	-3.3
Q9JIP6	FZD2_MOUSE	Frizzled-2 OS=Mus musculus OX=10090 GN=Fzd2 PE=2 SV=1	Fzd2	1	5.56	5.71	6.24	7.17	6.18	5.52	5.63	5.24	5.44	-0.57	-1.09135	-0.0473321	5.4661	-2.29	0.034	0.13	-3.77
Q91VC4	PLVAP_MOUSE	Plasmalemma vesicle-associated protein OS=Mus musculus OX=10090 GN=Plvap PE=1 SV=1	Plvap	1	6.13	5.83	7.18	6.2	5.76	5.25	5.42	6.3	6.1	-0.57	-1.16105	0.0245347	5.81217	-2.01	0.059	0.17	-4.23
O55017	CAC1B_MOUSE	Voltage-dependent N-type calcium channel subunit alpha-1B OS=Mus musculus OX=10090 GN=Cacna1b PE=1 SV=1	Cacna1b	1	8.52	7.99	8.94	9.56	8.69	7.95	8.06	7.65	8.54	-0.57	-1.20811	0.0644639	8.10575	-1.89	0.075	0.2	-4.43
Q3TEW6	MPZL1_MOUSE	Myelin protein zero-like protein 1 OS=Mus musculus OX=10090 GN=Mpzl1 PE=1 SV=1	Mpzl1	2	8.33	8.03	8.27	8.65	8.04	7.64	7.78	7.72	7.64	-0.56	-0.796506	-0.315247	7.78484	-4.85	0.00013	0.033	1.25
Q921Y2	IMP3_MOUSE	U3 small nucleolar ribonucleoprotein protein IMP3 OS=Mus musculus OX=10090 GN=Imp3 PE=2 SV=1	Imp3	2	6.53	6.39	6.8	6.91	6.02	5.85	6.21	6.27	6.11	-0.56	-0.810998	-0.316052	6.14145	-4.78	0.00015	0.033	1.11
Q8BHY2	NOC4L_MOUSE	Nucleolar complex protein 4 homolog OS=Mus musculus OX=10090 GN=Noc4l PE=2 SV=1	Noc4l	2	7.81	7.75	8.08	8.37	7.34	7.26	7.42	7.58	7.65	-0.56	-0.818078	-0.292108	7.50417	-4.43	0.00032	0.034	0.42
P59110	SENP1_MOUSE	Sentrin-specific protease 1 OS=Mus musculus OX=10090 GN=Senp1 PE=1 SV=1	Senp1	2	5.67	5.99	6.19	6.19	5.27	5.43	5.42	5.65	5.46	-0.56	-0.841157	-0.285844	5.59202	-4.26	0.00047	0.034	0.08
P53395	ODB2_MOUSE	Lipoamide acyltransferase component of branched-chain alpha-keto acid dehydrogenase complex, mitochondrial OS=Mus musculus OX=10090 GN=Dbt PE=1 SV=2	Dbt	1	5.98	5.84	6.3	6.51	5.69	5.29	5.52	5.62	5.85	-0.56	-0.879604	-0.244713	5.50482	-3.72	0.0016	0.04	-1.02
Q9CQU3	RER1_MOUSE	Protein RER1 OS=Mus musculus OX=10090 GN=Rer1 PE=1 SV=1	Rer1	1	9.31	9.1	9.9	9.9	9.23	8.86	8.89	8.67	9.32	-0.56	-0.87857	-0.23587	8.86612	-3.64	0.0019	0.042	-1.18
Q9CU65	ZMYM2_MOUSE	Zinc finger MYM-type protein 2 OS=Mus musculus OX=10090 GN=Zmym2 PE=1 SV=3	Zmym2	1	6.93	6.53	7.31	7.64	6.65	6.32	6.51	6.57	6.66	-0.56	-0.896592	-0.225309	6.5085	-3.51	0.0025	0.045	-1.44
O88895	HDAC3_MOUSE	Histone deacetylase 3 OS=Mus musculus OX=10090 GN=Hdac3 PE=1 SV=2	Hdac3	1	4.59	4.67	4.99	5.26	4.73	4.28	3.93	4.5	4.16	-0.56	-0.919247	-0.196636	4.32459	-3.24	0.0045	0.052	-1.97
Q8CB44	GRAM4_MOUSE	GRAM domain-containing protein 4 OS=Mus musculus OX=10090 GN=Gramd4 PE=1 SV=1	Gramd4	1	7.74	7.45	8.04	7.82	7.39	6.87	7.15	7.01	7.58	-0.56	-0.924725	-0.194631	7.18577	-3.22	0.0047	0.052	-2.02
Q8BLX4	FUCT1_MOUSE	GDP-fucose transporter 1 OS=Mus musculus OX=10090 GN=Slc35c1 PE=2 SV=1	Slc35c1	1	7.69	7.43	8.11	8.44	7.68	7.27	7.32	7.01	7.49	-0.56	-0.941618	-0.180375	7.20163	-3.1	0.0062	0.057	-2.26
Q9CZB0	C560_MOUSE	Succinate dehydrogenase cytochrome b560 subunit, mitochondrial OS=Mus musculus OX=10090 GN=Sdhc PE=1 SV=1	Sdhc	1	10.38	10.07	10.59	11.1	10.36	9.98	10.09	9.21	10.21	-0.56	-0.975475	-0.151474	9.89795	-2.87	0.01	0.071	-2.7
Q8R3H7	HS2ST_MOUSE	Heparan sulfate 2-O-sulfotransferase 1 OS=Mus musculus OX=10090 GN=Hs2st1 PE=1 SV=2	Hs2st1	1	3.39	3.55	3.83	4.14	3.09	2.92	3.27	2.89	3.67	-0.56	-0.997284	-0.117156	3.17386	-2.66	0.016	0.086	-3.1
Q9EPR5	SORC2_MOUSE	VPS10 domain-containing receptor SorCS2 OS=Mus musculus OX=10090 GN=Sorcs2 PE=1 SV=2	Sorcs2	1	3.92	3.7	3.3	3.65	3.33	2.51	2.96	3.25	3.4	-0.56	-1.05954	-0.0515731	2.88862	-2.32	0.033	0.12	-3.72
Q8R4U6	TOP1M_MOUSE	DNA topoisomerase I, mitochondrial OS=Mus musculus OX=10090 GN=Top1mt PE=2 SV=1	Top1mt	1	7.57	6.94	6.55	7.23	6.77	6.84	6.49	6.15	6.32	-0.56	-1.39579	0.279375	6.70039	-1.4	0.18	0.35	-5.12
Q7TND5	RPF1_MOUSE	Ribosome production factor 1 OS=Mus musculus OX=10090 GN=Rpf1 PE=2 SV=2	Rpf1	1	8.55	8.43	8.54	8.75	8.27	7.84	8.11	7.78	8.1	-0.55	-0.760717	-0.330685	7.94109	-5.33	4.5e-05	0.033	2.17
Q8BU03	PWP2_MOUSE	Periodic tryptophan protein 2 homolog OS=Mus musculus OX=10090 GN=Pwp2 PE=1 SV=1	Pwp2	2	6.59	6.52	6.73	6.55	5.85	5.85	6.17	6.27	6.09	-0.55	-0.776723	-0.324702	6.13439	-5.12	7.1e-05	0.033	1.76
Q6DFW4	NOP58_MOUSE	Nucleolar protein 58 OS=Mus musculus OX=10090 GN=Nop58 PE=1 SV=1	Nop58	8	10.38	10.29	10.83	10.93	10.28	9.87	10.05	9.92	10.16	-0.55	-0.798475	-0.302882	10.0505	-4.67	0.00019	0.033	0.88
Q14C51	PTCD3_MOUSE	Pentatricopeptide repeat domain-containing protein 3, mitochondrial OS=Mus musculus OX=10090 GN=Ptcd3 PE=1 SV=2	Ptcd3	3	7.45	7.29	7.86	7.95	7.11	6.82	7.13	7.24	7.15	-0.55	-0.805361	-0.289468	7.13792	-4.46	0.0003	0.034	0.47
Q9CXU0	MED10_MOUSE	Mediator of RNA polymerase II transcription subunit 10 OS=Mus musculus OX=10090 GN=Med10 PE=1 SV=1	Med10	1	8.36	8.09	8.65	9.01	8.29	7.87	7.93	7.74	8.03	-0.55	-0.845366	-0.258861	7.90197	-3.95	0.00093	0.037	-0.55
Q80V86	INT8_MOUSE	Integrator complex subunit 8 OS=Mus musculus OX=10090 GN=Ints8 PE=1 SV=1	Ints8	1	6.32	6	6.48	6.95	6.21	5.68	5.86	5.66	6.01	-0.55	-0.881442	-0.228402	5.898	-3.57	0.0022	0.044	-1.32
Q2HXL6	EDEM3_MOUSE	ER degradation-enhancing alpha-mannosidase-like protein 3 OS=Mus musculus OX=10090 GN=Edem3 PE=1 SV=2	Edem3	1	7.23	7.05	7.38	7.33	6.58	6.11	6.77	6.78	7.26	-0.55	-0.905815	-0.190837	6.71479	-3.22	0.0047	0.052	-2.02
P70187	MF14A_MOUSE	Hippocampus abundant transcript 1 protein OS=Mus musculus OX=10090 GN=Mfsd14a PE=2 SV=3	Mfsd14a	1	7.86	7.52	7.59	8.25	7.81	7.26	7.41	6.92	6.88	-0.55	-0.918007	-0.184104	7.26783	-3.16	0.0055	0.055	-2.15
Q6NXH3	GPBP1_MOUSE	Vasculin OS=Mus musculus OX=10090 GN=Gpbp1 PE=1 SV=1	Gpbp1	1	4.9	4.81	4.64	5.39	4.55	4.25	4.47	4.36	4.3	-0.55	-0.952913	-0.139013	4.3269	-2.82	0.011	0.074	-2.8
Q8BZ20	PAR12_MOUSE	Protein mono-ADP-ribosyltransferase PARP12 OS=Mus musculus OX=10090 GN=Parp12 PE=1 SV=3	Parp12	1	4.69	4.48	4.9	4.91	4.28	3.56	4.35	4.41	4.35	-0.55	-0.98028	-0.128033	4.4841	-2.73	0.014	0.08	-2.96
P51175	PPOX_MOUSE	Protoporphyrinogen oxidase OS=Mus musculus OX=10090 GN=Ppox PE=1 SV=1	Ppox	1	4.93	4.21	5.34	5.45	4.81	3.89	4.36	4.17	4.91	-0.55	-1.04816	-0.0560712	4.51322	-2.34	0.031	0.12	-3.68
P58710	GGLO_MOUSE	L-gulonolactone oxidase OS=Mus musculus OX=10090 GN=Gulo PE=1 SV=3	Gulo	1	4.07	4.75	5.79	5.15	4.06	4.08	4.42	4.64	4.74	-0.55	-1.08817	-0.0134311	4.55282	-2.15	0.045	0.15	-4
O35954	PITM1_MOUSE	Membrane-associated phosphatidylinositol transfer protein 1 OS=Mus musculus OX=10090 GN=Pitpnm1 PE=1 SV=1	Pitpnm1	1	3.2	2.58	3.38	3.94	2.79	2.64	3.19	2.14	2.89	-0.55	-1.16913	0.0790941	2.72676	-1.83	0.083	0.21	-4.52
Q8BN58	RHG28_MOUSE	Rho GTPase-activating protein 28 OS=Mus musculus OX=10090 GN=Arhgap28 PE=1 SV=1	Arhgap28	1	6.02	5.56	7.05	7.46	6.42	5.54	5.71	5.59	6.58	-0.55	-1.19755	0.0899887	5.66855	-1.81	0.087	0.22	-4.56
P11438	LAMP1_MOUSE	Lysosome-associated membrane glycoprotein 1 OS=Mus musculus OX=10090 GN=Lamp1 PE=1 SV=2	Lamp1	2	7.5	7.38	8.63	9.51	8.21	8.59	7.69	6.55	7.49	-0.55	-1.3898	0.283343	7.63844	-1.39	0.18	0.35	-5.13
Q6IE82	JADE3_MOUSE	Protein Jade-3 OS=Mus musculus OX=10090 GN=Jade3 PE=1 SV=1	Jade3	4	7.53	7.56	7.66	7.92	7.21	7.31	7.15	7.01	6.94	-0.54	-0.747153	-0.333321	7.16288	-5.48	3.3e-05	0.033	2.46
Q8BKS9	PUM3_MOUSE	Pumilio homolog 3 OS=Mus musculus OX=10090 GN=Pum3 PE=1 SV=2	Pum3	4	9.02	9.03	9.38	9.49	8.89	8.5	8.67	8.61	8.78	-0.54	-0.7497	-0.332604	8.65868	-5.45	3.5e-05	0.033	2.4
P61963	DCAF7_MOUSE	DDB1- and CUL4-associated factor 7 OS=Mus musculus OX=10090 GN=Dcaf7 PE=1 SV=1	Dcaf7	2	7.15	6.91	7.36	7.46	6.95	6.42	6.66	6.58	6.75	-0.54	-0.793855	-0.29522	6.72998	-4.59	0.00023	0.033	0.72
Q9CPR7	SIKE1_MOUSE	Suppressor of IKBKE 1 OS=Mus musculus OX=10090 GN=Sike1 PE=1 SV=1	Sike1	1	5.31	5.3	5.57	5.46	4.69	4.84	5.27	4.93	4.61	-0.54	-0.819266	-0.268118	5.02781	-4.14	0.00061	0.034	-0.16
A2AG58	BCLA3_MOUSE	BCLAF1 and THRAP3 family member 3 OS=Mus musculus OX=10090 GN=Bclaf3 PE=1 SV=1	Bclaf3	3	7.74	7.45	7.81	8.24	7.41	7.17	7.22	7.13	7.38	-0.54	-0.822405	-0.264805	7.02115	-4.1	0.00068	0.034	-0.26
C0HK80	ARXS2_MOUSE	Adipocyte-related X-chromosome expressed sequence 2 OS=Mus musculus OX=10090 GN=Arxes2 PE=1 SV=1	Arxes2	2	7.85	7.44	7.99	8.33	7.5	7.02	7.49	7.31	7.5	-0.54	-0.827297	-0.248295	7.31236	-3.9	0.001	0.037	-0.65
Q9D2R6	COA3_MOUSE	Cytochrome c oxidase assembly factor 3 homolog, mitochondrial OS=Mus musculus OX=10090 GN=Coa3 PE=1 SV=1	Coa3	1	9.29	9.13	9.54	9.99	9.14	8.78	8.96	8.77	9.09	-0.54	-0.825423	-0.245976	8.86606	-3.88	0.0011	0.037	-0.69
Q9Z129	RECQ1_MOUSE	ATP-dependent DNA helicase Q1 OS=Mus musculus OX=10090 GN=Recql PE=1 SV=2	Recql	1	4.31	4.43	4.2	4.24	3.88	3.59	3.93	3.4	3.96	-0.54	-0.866444	-0.220297	3.92565	-3.53	0.0024	0.045	-1.4
P13504	IL1R1_MOUSE	Interleukin-1 receptor type 1 OS=Mus musculus OX=10090 GN=Il1r1 PE=1 SV=1	Il1r1	1	6.17	5.97	6.27	6.46	5.88	5.25	5.89	5.69	5.7	-0.54	-0.868513	-0.20364	5.71183	-3.39	0.0033	0.048	-1.69
P53986	MOT1_MOUSE	Monocarboxylate transporter 1 OS=Mus musculus OX=10090 GN=Slc16a1 PE=1 SV=1	Slc16a1	3	10.32	10.32	11.08	10.77	10.05	9.84	9.83	10.38	10.33	-0.54	-0.877476	-0.201332	10.0748	-3.35	0.0036	0.049	-1.76
Q8VCQ3	NRBF2_MOUSE	Nuclear receptor-binding factor 2 OS=Mus musculus OX=10090 GN=Nrbf2 PE=1 SV=1	Nrbf2	1	5.54	5.27	5.87	5.99	5.31	5.27	4.79	4.99	5.28	-0.54	-0.885553	-0.192051	5.11439	-3.26	0.0043	0.051	-1.93
Q9CPV7	ZDHC6_MOUSE	Palmitoyltransferase ZDHHC6 OS=Mus musculus OX=10090 GN=Zdhhc6 PE=1 SV=1	Zdhhc6	2	5.21	5.52	5.83	6.13	5.53	4.98	4.99	5.2	4.97	-0.54	-0.894255	-0.176317	5.08524	-3.13	0.0057	0.055	-2.19
Q80TI1	PKHH1_MOUSE	Pleckstrin homology domain-containing family H member 1 OS=Mus musculus OX=10090 GN=Plekhh1 PE=1 SV=2	Plekhh1	1	5.76	5.27	6.29	6.24	5.1	5.11	5.31	5.48	5.77	-0.54	-0.932266	-0.13846	5.60195	-2.83	0.011	0.073	-2.77
Q64127	TIF1A_MOUSE	Transcription intermediary factor 1-alpha OS=Mus musculus OX=10090 GN=Trim24 PE=1 SV=1	Trim24	1	8.74	8.15	8.86	9.39	8.77	7.82	8.01	8.17	8.44	-0.54	-0.953515	-0.126802	8.21456	-2.75	0.013	0.079	-2.94
Q9WVQ1	MAGI2_MOUSE	Membrane-associated guanylate kinase, WW and PDZ domain-containing protein 2 OS=Mus musculus OX=10090 GN=Magi2 PE=1 SV=2	Magi2	1	3.42	3.36	3.74	4.08	3.73	3.3	2.68	2.5	3.36	-0.54	-1.07163	-0.000830744	3.17108	-2.1	0.05	0.16	-4.09
Q8BWB6	STEA2_MOUSE	Metalloreductase STEAP2 OS=Mus musculus OX=10090 GN=Steap2 PE=1 SV=1	Steap2	1	9.4	8.58	10.01	9.38	9.41	8.06	8.65	8.41	9.49	-0.54	-1.11435	0.0306242	8.53144	-1.99	0.062	0.18	-4.27
A2TJV2	PALM3_MOUSE	Paralemmin-3 OS=Mus musculus OX=10090 GN=Palm3 PE=1 SV=1	Palm3	3	6.45	6.36	7.44	6.63	5.91	5.73	5.69	6.98	6.57	-0.54	-1.11843	0.0317423	6.22815	-1.99	0.063	0.18	-4.28
P53569	CEBPZ_MOUSE	CCAAT/enhancer-binding protein zeta OS=Mus musculus OX=10090 GN=Cebpz PE=1 SV=2	Cebpz	1	6.06	5.68	6.24	7.54	6.24	5.66	5.7	5.42	6.19	-0.54	-1.12995	0.0514854	5.70314	-1.92	0.071	0.19	-4.39
P11087	CO1A1_MOUSE	Collagen alpha-1(I) chain OS=Mus musculus OX=10090 GN=Col1a1 PE=1 SV=4	Col1a1	1	3.09	2.8	3.19	4.79	4.15	2.04	3.34	2.64	2.45	-0.54	-1.42257	0.341918	2.69626	-1.29	0.21	0.39	-5.26
Q9D8M4	RL7L_MOUSE	60S ribosomal protein L7-like 1 OS=Mus musculus OX=10090 GN=Rpl7l1 PE=1 SV=1	Rpl7l1	1	7	6.81	7.18	7.25	6.68	6.44	6.32	6.42	6.81	-0.53	-0.789899	-0.262388	6.58026	-4.19	0.00055	0.034	-0.07
Q61687	ATRX_MOUSE	Transcriptional regulator ATRX OS=Mus musculus OX=10090 GN=Atrx PE=1 SV=3	Atrx	5	8.81	8.53	8.65	9.32	8.55	8.01	8.38	8.13	8.41	-0.53	-0.823123	-0.239634	8.24062	-3.83	0.0012	0.038	-0.81
Q8K2Y7	RM47_MOUSE	39S ribosomal protein L47, mitochondrial OS=Mus musculus OX=10090 GN=Mrpl47 PE=1 SV=2	Mrpl47	1	8.76	8.69	9.2	9.33	8.63	8.05	8.43	8.49	8.72	-0.53	-0.833038	-0.229344	8.39568	-3.7	0.0016	0.04	-1.07
Q0P5W1	VPS8_MOUSE	Vacuolar protein sorting-associated protein 8 homolog OS=Mus musculus OX=10090 GN=Vps8 PE=1 SV=1	Vps8	3	8.55	8.33	9.25	9.09	8.48	8.06	8.06	8.2	8.59	-0.53	-0.854734	-0.200611	8.13103	-3.39	0.0033	0.048	-1.68
Q8CBY3	LENG8_MOUSE	Leukocyte receptor cluster member 8 homolog OS=Mus musculus OX=10090 GN=Leng8 PE=1 SV=1	Leng8	2	7.5	7.06	7.81	8.06	7.23	7.03	6.87	6.92	7.32	-0.53	-0.866608	-0.195596	7.20982	-3.33	0.0038	0.05	-1.81
Q3USH5	SFSWA_MOUSE	Splicing factor, suppressor of white-apricot homolog OS=Mus musculus OX=10090 GN=Sfswap PE=1 SV=2	Sfswap	1	6.45	6.05	6.43	6.8	6.18	5.75	5.65	5.96	5.96	-0.53	-0.871405	-0.192694	5.82782	-3.29	0.004	0.051	-1.87
Q9CQS5	RIOK2_MOUSE	Serine/threonine-protein kinase RIO2 OS=Mus musculus OX=10090 GN=Riok2 PE=1 SV=1	Riok2	1	4	4.08	4.39	4.06	3.48	3.71	3.18	3.56	4.09	-0.53	-0.952467	-0.109041	3.57164	-2.64	0.016	0.089	-3.13
Q9EQN9	S19A2_MOUSE	Thiamine transporter 1 OS=Mus musculus OX=10090 GN=Slc19a2 PE=1 SV=1	Slc19a2	1	3.9	3.63	4.6	4.31	3.96	3.16	3.42	3.46	3.91	-0.53	-0.974798	-0.0799222	3.68202	-2.48	0.023	0.11	-3.44
Q80ZS3	RT26_MOUSE	28S ribosomal protein S26, mitochondrial OS=Mus musculus OX=10090 GN=Mrps26 PE=1 SV=1	Mrps26	1	7.89	7.82	8.41	8.24	7.66	7.47	7.52	7.55	7.67	-0.52	-0.747608	-0.287078	7.50463	-4.72	0.00017	0.033	0.98
Q7TPH6	MYCB2_MOUSE	E3 ubiquitin-protein ligase MYCBP2 OS=Mus musculus OX=10090 GN=Mycbp2 PE=1 SV=3	Mycbp2	4	8.35	8.32	8.81	8.63	8.05	7.69	7.95	8.19	8.18	-0.52	-0.761228	-0.27089	8.10648	-4.42	0.00033	0.034	0.39
Q8BK30	NDUV3_MOUSE	NADH dehydrogenase [ubiquinone] flavoprotein 3, mitochondrial OS=Mus musculus OX=10090 GN=Ndufv3 PE=1 SV=1	Ndufv3	1	7.54	7.31	7.6	7.91	7.33	6.69	7.1	7	7.23	-0.52	-0.782882	-0.253068	6.9597	-4.11	0.00066	0.034	-0.24
Q8BJ03	COX15_MOUSE	Cytochrome c oxidase assembly protein COX15 homolog OS=Mus musculus OX=10090 GN=Cox15 PE=1 SV=1	Cox15	1	6.26	6.11	6.69	6.69	6	5.59	5.87	5.9	6.2	-0.52	-0.809767	-0.239811	5.83016	-3.87	0.0011	0.037	-0.72
Q8R310	TMCC3_MOUSE	Transmembrane and coiled-coil domain protein 3 OS=Mus musculus OX=10090 GN=Tmcc3 PE=1 SV=2	Tmcc3	3	7.98	7.73	7.94	8.58	7.72	7.2	7.63	7.46	7.69	-0.52	-0.821076	-0.209811	7.45474	-3.54	0.0023	0.045	-1.38
Q2HJ10	ZNT2_MOUSE	Proton-coupled zinc antiporter SLC30A2 OS=Mus musculus OX=10090 GN=Slc30a2 PE=1 SV=1	Slc30a2	1	5.22	4.91	5.65	5.81	4.87	4.86	4.86	4.58	5.23	-0.52	-0.853883	-0.179055	5.04242	-3.22	0.0048	0.052	-2.03
Q8BH24	TM9S4_MOUSE	Transmembrane 9 superfamily member 4 OS=Mus musculus OX=10090 GN=Tm9sf4 PE=1 SV=1	Tm9sf4	7	9.32	8.99	9.68	9.95	9.26	8.99	8.93	8.59	9.07	-0.52	-0.859346	-0.17644	8.91218	-3.19	0.0051	0.053	-2.09
Q8BGW0	THMS1_MOUSE	Protein THEMIS OS=Mus musculus OX=10090 GN=Themis PE=1 SV=1	Themis	1	7.6	6.87	7.36	7.53	7.23	5.97	6.7	6.91	7.26	-0.52	-1.02419	-0.0234204	6.58795	-2.2	0.041	0.14	-3.92
Q62394	ZN185_MOUSE	Zinc finger protein 185 OS=Mus musculus OX=10090 GN=Znf185 PE=1 SV=1	Znf185	1	4.82	4.94	5.75	4.87	4.47	4.16	4.51	5.24	4.47	-0.52	-1.05845	0.0166731	4.93958	-2.04	0.057	0.17	-4.2
Q62141	SIN3B_MOUSE	Paired amphipathic helix protein Sin3b OS=Mus musculus OX=10090 GN=Sin3b PE=1 SV=2	Sin3b	3	8.08	8.02	8.38	8.5	7.79	7.64	7.73	7.7	7.83	-0.51	-0.700093	-0.310305	7.82488	-5.45	3.6e-05	0.033	2.39
O70228	ATP9A_MOUSE	Probable phospholipid-transporting ATPase IIA OS=Mus musculus OX=10090 GN=Atp9a PE=1 SV=3	Atp9a	3	7.67	7.41	7.97	7.95	7.31	7.1	7.28	7.16	7.33	-0.51	-0.738157	-0.285278	7.10129	-4.75	0.00016	0.033	1.04
Q7TNC4	LC7L2_MOUSE	Putative RNA-binding protein Luc7-like 2 OS=Mus musculus OX=10090 GN=Luc7l2 PE=1 SV=1	Luc7l2	3	9.95	9.77	10.27	10.43	9.83	9.41	9.52	9.52	9.69	-0.51	-0.758119	-0.268085	9.49293	-4.4	0.00034	0.034	0.35
P13595	NCAM1_MOUSE	Neural cell adhesion molecule 1 OS=Mus musculus OX=10090 GN=Ncam1 PE=1 SV=3	Ncam1	10	11.29	11.08	11.23	11.56	11.24	10.66	10.7	10.65	10.68	-0.51	-0.758945	-0.258099	10.8003	-4.27	0.00046	0.034	0.08
Q9DBE9	SPB1_MOUSE	pre-rRNA 2'-O-ribose RNA methyltransferase FTSJ3 OS=Mus musculus OX=10090 GN=Ftsj3 PE=1 SV=1	Ftsj3	5	8.53	8.57	8.45	9.01	8.34	7.85	7.97	8.35	8.16	-0.51	-0.760158	-0.254094	8.32147	-4.21	0.00052	0.034	-0.03
Q8R480	NUP85_MOUSE	Nuclear pore complex protein Nup85 OS=Mus musculus OX=10090 GN=Nup85 PE=1 SV=1	Nup85	3	9.98	9.75	10.35	10.46	9.79	9.44	9.55	9.51	9.85	-0.51	-0.771556	-0.241038	9.53474	-4.01	0.00082	0.036	-0.44
Q60751	IGF1R_MOUSE	Insulin-like growth factor 1 receptor OS=Mus musculus OX=10090 GN=Igf1r PE=1 SV=3	Igf1r	1	5.8	5.57	6.02	6.1	5.45	5.03	5.33	5.65	5.36	-0.51	-0.777394	-0.236343	5.38498	-3.94	0.00097	0.037	-0.58
Q62313	TGON1_MOUSE	Trans-Golgi network integral membrane protein 1 OS=Mus musculus OX=10090 GN=Tgoln1 PE=1 SV=1	Tgoln1	3	8.46	8.5	8.79	8.77	8.16	7.89	8.07	8.55	7.93	-0.51	-0.786099	-0.237956	8.25409	-3.92	0.00099	0.037	-0.61
P35564	CALX_MOUSE	Calnexin OS=Mus musculus OX=10090 GN=Canx PE=1 SV=1	Canx	25	13.5	13.24	14.1	14.13	13.26	12.98	13.17	13.29	13.47	-0.51	-0.826639	-0.183769	13.1719	-3.3	0.004	0.05	-1.86
O89001	CBPD_MOUSE	Carboxypeptidase D OS=Mus musculus OX=10090 GN=Cpd PE=1 SV=2	Cpd	9	9.69	9.57	10.11	10.64	9.94	9.38	9.39	9.38	9.4	-0.51	-0.871828	-0.141551	9.3463	-2.92	0.0092	0.067	-2.62
Q5RJH2	MCTP2_MOUSE	Multiple C2 and transmembrane domain-containing protein 2 OS=Mus musculus OX=10090 GN=Mctp2 PE=2 SV=1	Mctp2	1	6.09	5.9	6.6	6.46	5.99	5.46	5.46	5.53	6.31	-0.51	-0.895563	-0.123705	5.66991	-2.77	0.012	0.076	-2.89
Q6RUT7	UQCC4_MOUSE	Ubiquinol-cytochrome-c reductase complex assembly factor 4 OS=Mus musculus OX=10090 GN=Uqcc4 PE=1 SV=1	Uqcc4	1	4.64	4.71	4.8	5.07	4.49	4.15	3.85	4.44	4.53	-0.51	-0.901402	-0.118405	4.10416	-2.74	0.014	0.079	-2.96
P13597	ICAM1_MOUSE	Intercellular adhesion molecule 1 OS=Mus musculus OX=10090 GN=Icam1 PE=1 SV=1	Icam1	4	10.34	10.21	10.94	11.35	10.76	10.08	10.06	9.74	10.34	-0.51	-0.938657	-0.0892297	9.99049	-2.54	0.02	0.098	-3.32
Q3V188	ENDOU_MOUSE	Uridylate-specific endoribonuclease OS=Mus musculus OX=10090 GN=Endou PE=2 SV=1	Endou	2	7.8	7.74	8.52	8.76	7.63	8.01	8.19	6.92	7.71	-0.51	-1.01671	-0.00830099	7.61367	-2.14	0.047	0.15	-4.03
Q6DFX2	ANTR2_MOUSE	Anthrax toxin receptor 2 OS=Mus musculus OX=10090 GN=Antxr2 PE=1 SV=1	Antxr2	1	6.35	6.43	6.37	7.22	6.63	6.47	6.16	5.44	5.72	-0.51	-1.05842	0.0430456	5.56175	-1.94	0.069	0.19	-4.36
Q9CYB0	TRI13_MOUSE	E3 ubiquitin-protein ligase TRIM13 OS=Mus musculus OX=10090 GN=Trim13 PE=2 SV=1	Trim13	1	7.7	7.37	8.6	8.83	8.16	7.15	7.37	7.23	8.15	-0.51	-1.0805	0.0514645	7.29962	-1.91	0.072	0.2	-4.4
Q9Z2K1	K1C16_MOUSE	Keratin, type I cytoskeletal 16 OS=Mus musculus OX=10090 GN=Krt16 PE=1 SV=3	Krt16	1	9.17	8.72	9.39	10.15	9.57	8.05	8.99	8.24	9.41	-0.51	-1.38535	0.374541	8.77746	-1.21	0.24	0.42	-5.35
Q8BHI7	ELOV5_MOUSE	Elongation of very long chain fatty acids protein 5 OS=Mus musculus OX=10090 GN=Elovl5 PE=1 SV=1	Elovl5	1	9.12	9.03	9.32	9.57	8.97	8.65	8.77	8.55	8.86	-0.5	-0.72416	-0.267647	8.76748	-4.56	0.00024	0.033	0.68
Q8K2T8	PAF1_MOUSE	RNA polymerase II-associated factor 1 homolog OS=Mus musculus OX=10090 GN=Paf1 PE=1 SV=1	Paf1	6	9.2	9.01	9.61	9.68	9.05	8.79	8.82	8.78	8.93	-0.5	-0.745241	-0.257185	8.83648	-4.31	0.00042	0.034	0.18
Q8C7V3	UTP15_MOUSE	U3 small nucleolar RNA-associated protein 15 homolog OS=Mus musculus OX=10090 GN=Utp15 PE=1 SV=1	Utp15	2	8.03	7.95	8.45	8.54	7.79	7.58	7.66	7.72	7.96	-0.5	-0.749528	-0.256082	7.7793	-4.28	0.00045	0.034	0.11
Q62276	MED22_MOUSE	Mediator of RNA polymerase II transcription subunit 22 OS=Mus musculus OX=10090 GN=Med22 PE=1 SV=2	Med22	1	5.89	5.98	5.96	6.07	5.42	5.46	5.44	5.32	5.73	-0.5	-0.752352	-0.253685	5.43164	-4.24	0.00049	0.034	0.02
O35074	PTGIS_MOUSE	Prostacyclin synthase OS=Mus musculus OX=10090 GN=Ptgis PE=1 SV=1	Ptgis	4	9.24	9.29	9.53	9.82	9.13	8.78	9.02	8.84	9.09	-0.5	-0.748259	-0.249793	8.94637	-4.21	0.00053	0.034	-0.04
Q9JM52	MINK1_MOUSE	Misshapen-like kinase 1 OS=Mus musculus OX=10090 GN=Mink1 PE=1 SV=3	Mink1	1	5.61	5.72	5.99	6.06	5.49	5.29	5.2	5.35	5.42	-0.5	-0.750319	-0.249024	5.4351	-4.19	0.00055	0.034	-0.08
Q6ZWV3	RL10_MOUSE	60S ribosomal protein L10 OS=Mus musculus OX=10090 GN=Rpl10 PE=1 SV=3	Rpl10	1	11.36	11.25	11.91	11.83	11.23	10.86	11.02	11.08	11.26	-0.5	-0.751661	-0.243961	10.9737	-4.12	0.00064	0.034	-0.21
Q9DC71	RT15_MOUSE	28S ribosomal protein S15, mitochondrial OS=Mus musculus OX=10090 GN=Mrps15 PE=1 SV=2	Mrps15	3	7.93	7.93	8.37	8.53	7.92	7.48	7.67	7.55	7.85	-0.5	-0.749681	-0.243071	7.60944	-4.12	0.00065	0.034	-0.22
Q6ZQL4	WDR43_MOUSE	WD repeat-containing protein 43 OS=Mus musculus OX=10090 GN=Wdr43 PE=1 SV=2	Wdr43	1	5.74	5.79	5.57	6.08	5.43	5.03	5.24	5.11	5.64	-0.5	-0.780268	-0.225733	5.21433	-3.81	0.0013	0.039	-0.84
Q9WTU0	PHF2_MOUSE	Lysine-specific demethylase PHF2 OS=Mus musculus OX=10090 GN=Phf2 PE=1 SV=2	Phf2	5	8.09	7.85	8.24	8.6	7.77	7.59	7.67	7.6	7.86	-0.5	-0.778881	-0.215031	7.62135	-3.7	0.0016	0.04	-1.05
Q91VU1	YIPF1_MOUSE	Protein YIPF1 OS=Mus musculus OX=10090 GN=Yipf1 PE=2 SV=1	Yipf1	1	6.73	6.54	6.86	7.34	6.55	6.06	6.43	6.19	6.63	-0.5	-0.818679	-0.178158	6.25022	-3.27	0.0043	0.051	-1.92
Q6P6I6	GRL1A_MOUSE	DNA-directed RNA polymerase II subunit GRINL1A OS=Mus musculus OX=10090 GN=Polr2m PE=2 SV=2	Polr2m	1	5.31	5.06	5.25	5.33	4.81	4.57	4.54	4.83	4.94	-0.5	-0.824741	-0.173927	4.757	-3.22	0.0047	0.052	-2.01
Q3UTQ7	PRD10_MOUSE	PR domain zinc finger protein 10 OS=Mus musculus OX=10090 GN=Prdm10 PE=1 SV=2	Prdm10	1	5.38	5.52	5.81	6.06	5.33	4.88	5.41	5.06	5.29	-0.5	-0.827773	-0.174364	5.27111	-3.22	0.0047	0.052	-2.02
P58158	B3GA3_MOUSE	Galactosylgalactosylxylosylprotein 3-beta-glucuronosyltransferase 3 OS=Mus musculus OX=10090 GN=B3gat3 PE=1 SV=1	B3gat3	3	7.07	6.9	7.59	7.52	7.04	6.25	6.86	6.69	7.01	-0.5	-0.836273	-0.163925	6.695	-3.12	0.0058	0.055	-2.21
Q99LC9	PEX6_MOUSE	Peroxisomal ATPase PEX6 OS=Mus musculus OX=10090 GN=Pex6 PE=1 SV=1	Pex6	5	8.21	7.88	8.61	9.04	8.13	7.66	7.86	7.89	8.14	-0.5	-0.863609	-0.138137	7.90213	-2.9	0.0095	0.068	-2.64
O35516	NOTC2_MOUSE	Neurogenic locus notch homolog protein 2 OS=Mus musculus OX=10090 GN=Notch2 PE=1 SV=2	Notch2	1	5.14	4.68	5.16	5.63	4.77	4.32	4.58	4.67	4.95	-0.5	-0.869438	-0.124511	4.64327	-2.8	0.012	0.074	-2.83
P47963	RL13_MOUSE	60S ribosomal protein L13 OS=Mus musculus OX=10090 GN=Rpl13 PE=1 SV=3	Rpl13	7	11.72	11.63	12.28	12.73	11.82	11.26	11.53	11.54	11.82	-0.5	-0.880739	-0.113238	11.478	-2.72	0.014	0.081	-2.99
Q9JHC9	ELF2_MOUSE	ETS-related transcription factor Elf-2 OS=Mus musculus OX=10090 GN=Elf2 PE=1 SV=1	Elf2	1	4.89	4.86	4.95	5.53	4.84	4.04	4.58	4.37	4.94	-0.5	-0.907138	-0.099084	4.45949	-2.62	0.017	0.091	-3.18
Q75N73	S39AE_MOUSE	Metal cation symporter ZIP14 OS=Mus musculus OX=10090 GN=Slc39a14 PE=1 SV=1	Slc39a14	2	6.74	6.79	7.59	7.56	6.48	6.53	6.51	7.05	6.79	-0.5	-0.934554	-0.0555134	6.83206	-2.37	0.029	0.12	-3.63
Q8VDI9	ALG9_MOUSE	Alpha-1,2-mannosyltransferase ALG9 OS=Mus musculus OX=10090 GN=Alg9 PE=2 SV=1	Alg9	3	7.15	6.87	7.43	8.28	7.13	6.58	6.97	6.83	7.13	-0.5	-0.952238	-0.0538368	7.18433	-2.35	0.03	0.12	-3.66
P17095	HMGA1_MOUSE	High mobility group protein HMG-I/HMG-Y OS=Mus musculus OX=10090 GN=Hmga1 PE=1 SV=4	Hmga1	3	8.83	8.49	10.15	9.19	8.85	8.49	8.61	8.46	8.89	-0.5	-0.987617	-0.0186598	8.69456	-2.18	0.043	0.14	-3.95
Q925J9	MED1_MOUSE	Mediator of RNA polymerase II transcription subunit 1 OS=Mus musculus OX=10090 GN=Med1 PE=1 SV=2	Med1	1	3.88	3.74	4.38	4.6	3.8	2.87	3.84	3.67	4.09	-0.5	-1.02714	0.0349183	3.71286	-1.96	0.065	0.19	-4.32
Q80TZ3	AUXI_MOUSE	Putative tyrosine-protein phosphatase auxilin OS=Mus musculus OX=10090 GN=Dnajc6 PE=1 SV=2	Dnajc6	1	5.91	5.37	6.54	6.99	6.31	5.31	5.65	5.18	6.07	-0.5	-1.06626	0.0711799	5.59388	-1.84	0.083	0.21	-4.51
Q9JJQ0	PIGB_MOUSE	GPI mannosyltransferase 3 OS=Mus musculus OX=10090 GN=Pigb PE=2 SV=2	Pigb	1	5.87	6.94	5.75	4.75	4.77	5.18	6.16	6.34	4.2	-0.5	-1.45666	0.462599	7.38629	-1.09	0.29	0.47	-5.48
Q8K4P0	WDR33_MOUSE	pre-mRNA 3' end processing protein WDR33 OS=Mus musculus OX=10090 GN=Wdr33 PE=1 SV=1	Wdr33	4	8.83	8.71	9.06	9.34	8.55	8.42	8.51	8.47	8.56	-0.49	-0.696848	-0.27763	8.47549	-4.88	0.00012	0.033	1.31
P56183	RRP1_MOUSE	Ribosomal RNA processing protein 1 homolog A OS=Mus musculus OX=10090 GN=Rrp1 PE=1 SV=2	Rrp1	1	8.52	8.48	8.95	8.72	8.36	7.94	8.13	8.23	8.24	-0.49	-0.69593	-0.275371	8.1724	-4.85	0.00013	0.033	1.24
Q8VCH6	DHC24_MOUSE	Delta(24)-sterol reductase OS=Mus musculus OX=10090 GN=Dhcr24 PE=1 SV=1	Dhcr24	2	9.28	9.4	9.61	9.8	9.15	8.87	8.94	8.97	9.23	-0.49	-0.706223	-0.275687	9.12169	-4.79	0.00015	0.033	1.12
P49135	ERCC3_MOUSE	General transcription and DNA repair factor IIH helicase subunit XPB OS=Mus musculus OX=10090 GN=Ercc3 PE=2 SV=1	Ercc3	3	7.64	7.63	7.95	8.02	7.48	7.09	7.27	7.22	7.57	-0.49	-0.710556	-0.260723	7.28384	-4.54	0.00025	0.033	0.62
Q9DB20	ATPO_MOUSE	ATP synthase subunit O, mitochondrial OS=Mus musculus OX=10090 GN=Atp5po PE=1 SV=1	Atp5po	1	7.55	7.44	7.9	8.03	7.16	7.23	7.19	7.26	7.35	-0.49	-0.719473	-0.261489	7.16316	-4.5	0.00028	0.033	0.55
Q8BSQ9	PB1_MOUSE	Protein polybromo-1 OS=Mus musculus OX=10090 GN=Pbrm1 PE=1 SV=4	Pbrm1	5	8.28	8.28	8.8	8.95	8.24	8.04	8.02	8.06	8.11	-0.49	-0.732795	-0.239053	8.09193	-4.13	0.00062	0.034	-0.18
Q8CG46	SMC5_MOUSE	Structural maintenance of chromosomes protein 5 OS=Mus musculus OX=10090 GN=Smc5 PE=1 SV=1	Smc5	2	8.31	8.33	8.83	8.82	8.15	7.8	7.99	8.15	8.31	-0.49	-0.749336	-0.237504	8.07152	-4.05	0.00075	0.035	-0.35
Q9CZX9	EMC4_MOUSE	ER membrane protein complex subunit 4 OS=Mus musculus OX=10090 GN=Emc4 PE=1 SV=1	Emc4	3	8.63	8.41	8.94	9.2	8.22	8.16	8.33	8.36	8.48	-0.49	-0.742234	-0.23071	8.32116	-4	0.00085	0.037	-0.46
Q61164	CTCF_MOUSE	Transcriptional repressor CTCF OS=Mus musculus OX=10090 GN=Ctcf PE=1 SV=2	Ctcf	2	9.36	9.24	9.39	10.04	9.26	8.79	8.95	8.99	9.12	-0.49	-0.760317	-0.212165	8.8598	-3.73	0.0015	0.04	-1.01
Q9DBE8	ALG2_MOUSE	Alpha-1,3/1,6-mannosyltransferase ALG2 OS=Mus musculus OX=10090 GN=Alg2 PE=1 SV=2	Alg2	2	8.35	8.09	8.57	8.97	8.31	7.87	7.92	7.77	8.15	-0.49	-0.790671	-0.18974	7.85639	-3.43	0.003	0.048	-1.61
Q69ZP3	PNKD_MOUSE	Probable hydrolase PNKD OS=Mus musculus OX=10090 GN=Pnkd PE=1 SV=2	Pnkd	1	6.18	6.04	6.22	6.56	6.01	5.58	5.89	5.47	5.84	-0.49	-0.793564	-0.190181	5.56716	-3.42	0.003	0.048	-1.61
Q78RX3	SIM12_MOUSE	Small integral membrane protein 12 OS=Mus musculus OX=10090 GN=Smim12 PE=3 SV=1	Smim12	1	8.07	7.69	8.28	8.36	7.89	7.31	7.33	7.56	7.95	-0.49	-0.800874	-0.186329	7.50602	-3.37	0.0034	0.048	-1.71
Q91YM4	FAKD4_MOUSE	FAST kinase domain-containing protein 4 OS=Mus musculus OX=10090 GN=Tbrg4 PE=1 SV=1	Tbrg4	1	5.53	5.59	6.04	6.21	5.34	5.15	5.28	5.51	5.48	-0.49	-0.792078	-0.183584	5.45952	-3.37	0.0034	0.048	-1.73
Q9QXL2	KI21A_MOUSE	Kinesin-like protein KIF21A OS=Mus musculus OX=10090 GN=Kif21a PE=1 SV=2	Kif21a	1	6.53	6.43	7.24	6.87	6.13	6.02	6.2	6.51	6.54	-0.49	-0.810571	-0.164524	6.30037	-3.17	0.0053	0.054	-2.12
P18572	BASI_MOUSE	Basigin OS=Mus musculus OX=10090 GN=Bsg PE=1 SV=2	Bsg	5	11.1	11.07	11.8	11.37	10.75	10.55	10.65	11.19	11.08	-0.49	-0.817266	-0.161469	10.875	-3.14	0.0057	0.055	-2.19
Q8BXQ2	PIGT_MOUSE	GPI transamidase component PIG-T OS=Mus musculus OX=10090 GN=Pigt PE=1 SV=2	Pigt	2	7.53	7.22	7.76	8.33	7.35	7.15	7.08	7.08	7.44	-0.49	-0.828504	-0.15271	7.18516	-3.05	0.0069	0.059	-2.35
Q8C3W1	CA198_MOUSE	Uncharacterized protein C1orf198 homolog OS=Mus musculus OX=10090 PE=1 SV=1	NA	2	6.03	5.87	6.26	6.8	6.15	5.74	5.61	5.62	5.65	-0.49	-0.836558	-0.141153	5.80969	-2.95	0.0085	0.065	-2.54
P63139	NFYB_MOUSE	Nuclear transcription factor Y subunit beta OS=Mus musculus OX=10090 GN=Nfyb PE=1 SV=1	Nfyb	1	7.48	7.26	7.85	8.1	7.41	6.81	7.23	7.17	7.29	-0.49	-0.846729	-0.133977	7.13352	-2.89	0.0097	0.069	-2.66
Q7TMJ8	P3IP1_MOUSE	Phosphoinositide-3-kinase-interacting protein 1 OS=Mus musculus OX=10090 GN=Pik3ip1 PE=2 SV=1	Pik3ip1	1	5.63	4.98	5.31	5.56	5.2	4.73	4.96	4.64	4.85	-0.49	-0.866248	-0.123327	4.91472	-2.8	0.012	0.074	-2.84
Q9WVL6	EXTL3_MOUSE	Exostosin-like 3 OS=Mus musculus OX=10090 GN=Extl3 PE=1 SV=2	Extl3	1	4.68	4.69	5.26	5.12	4.75	4.08	4.22	4.55	4.6	-0.49	-0.877748	-0.110883	4.26915	-2.71	0.014	0.082	-3.01
Q8C0L0	TMX4_MOUSE	Thioredoxin-related transmembrane protein 4 OS=Mus musculus OX=10090 GN=Tmx4 PE=1 SV=2	Tmx4	4	9.11	8.78	9.53	10.19	9.19	8.74	8.82	8.81	8.99	-0.49	-0.89355	-0.094826	8.75266	-2.6	0.018	0.093	-3.21
Q9WU42	NCOR2_MOUSE	Nuclear receptor corepressor 2 OS=Mus musculus OX=10090 GN=Ncor2 PE=1 SV=3	Ncor2	5	7.86	7.56	7.84	8.72	7.78	7.24	7.4	7.45	7.64	-0.49	-0.889024	-0.0907978	7.73877	-2.58	0.019	0.094	-3.25
Q9Z127	LAT1_MOUSE	Large neutral amino acids transporter small subunit 1 OS=Mus musculus OX=10090 GN=Slc7a5 PE=1 SV=2	Slc7a5	2	8.22	8.4	9.3	8.38	7.78	7.99	7.81	8.42	8.41	-0.49	-0.89805	-0.0868262	8.1382	-2.55	0.02	0.097	-3.3
O08914	FAAH1_MOUSE	Fatty-acid amide hydrolase 1 OS=Mus musculus OX=10090 GN=Faah PE=1 SV=1	Faah	1	4.52	3.84	4.83	4.82	4.08	4.31	3.77	3.64	4.27	-0.49	-0.924478	-0.052063	3.98091	-2.35	0.03	0.12	-3.66
F6VAN0	ATF6A_MOUSE	Cyclic AMP-dependent transcription factor ATF-6 alpha OS=Mus musculus OX=10090 GN=Atf6 PE=1 SV=2	Atf6	1	4.48	4.49	4.09	4.87	4.35	3.71	3.57	4.18	4.17	-0.49	-0.942471	-0.0283296	3.94141	-2.23	0.039	0.14	-3.87
Q91V16	ETFR1_MOUSE	Electron transfer flavoprotein regulatory factor 1 OS=Mus musculus OX=10090 GN=Etfrf1 PE=1 SV=1	Etfrf1	1	4.69	4.59	5.13	5.55	4.31	4.64	4.31	4.62	4.62	-0.49	-0.962601	-0.0148771	4.48335	-2.17	0.044	0.15	-3.98
Q3TVI8	PBIP1_MOUSE	Pre-B-cell leukemia transcription factor-interacting protein 1 OS=Mus musculus OX=10090 GN=Pbxip1 PE=1 SV=2	Pbxip1	2	6.61	6.38	7.4	7.97	6.88	6.34	6.55	6.49	6.77	-0.49	-0.987541	0.0152828	6.58578	-2.04	0.057	0.17	-4.2
Q8CAY6	THIC_MOUSE	Acetyl-CoA acetyltransferase, cytosolic OS=Mus musculus OX=10090 GN=Acat2 PE=1 SV=2	Acat2	2	8.12	7.97	8.97	9.58	8.52	7.71	8.03	8	8.58	-0.49	-1.06568	0.0855692	8.03372	-1.79	0.091	0.22	-4.58
Q5SUF2	LC7L3_MOUSE	Luc7-like protein 3 OS=Mus musculus OX=10090 GN=Luc7l3 PE=1 SV=1	Luc7l3	4	10.27	10.13	10.18	10.74	10.02	9.71	9.81	9.82	9.89	-0.48	-0.695031	-0.2675	9.78418	-4.73	0.00017	0.033	1
Q80YV2	ZC3C1_MOUSE	Zinc finger C3HC-type protein 1 OS=Mus musculus OX=10090 GN=Zc3hc1 PE=1 SV=1	Zc3hc1	4	8.38	8.24	8.57	8.79	8.19	7.84	8.02	7.85	8.17	-0.48	-0.705096	-0.256952	7.93488	-4.51	0.00027	0.033	0.57
Q9DCD2	SYF1_MOUSE	Pre-mRNA-splicing factor SYF1 OS=Mus musculus OX=10090 GN=Xab2 PE=1 SV=1	Xab2	6	8.61	8.51	8.89	9.08	8.41	8.09	8.26	8.24	8.44	-0.48	-0.714555	-0.250085	8.23064	-4.36	0.00037	0.034	0.27
Q921N8	GPS2_MOUSE	G protein pathway suppressor 2 OS=Mus musculus OX=10090 GN=Gps2 PE=1 SV=1	Gps2	1	7.7	7.58	7.97	8.02	7.39	7.04	7.38	7.25	7.62	-0.48	-0.732478	-0.234247	7.30249	-4.08	0.00071	0.035	-0.3
P25206	MCM3_MOUSE	DNA replication licensing factor MCM3 OS=Mus musculus OX=10090 GN=Mcm3 PE=1 SV=2	Mcm3	5	7.96	8.12	8.45	8.28	7.9	7.5	7.55	7.72	7.97	-0.48	-0.732569	-0.217942	7.86638	-3.88	0.0011	0.037	-0.7
Q9D8V0	HM13_MOUSE	Minor histocompatibility antigen H13 OS=Mus musculus OX=10090 GN=Hm13 PE=1 SV=1	Hm13	9	11.58	11.31	11.88	12.05	11.35	10.97	11.19	11.17	11.47	-0.48	-0.733778	-0.216474	11.1571	-3.86	0.0011	0.037	-0.74
Q9D7W5	MED8_MOUSE	Mediator of RNA polymerase II transcription subunit 8 OS=Mus musculus OX=10090 GN=Med8 PE=1 SV=1	Med8	3	8.23	8.12	8.59	8.5	8	7.6	7.84	7.84	8.09	-0.48	-0.753818	-0.214045	7.8284	-3.77	0.0014	0.04	-0.93
Q8CIV2	MBRL_MOUSE	Membralin OS=Mus musculus OX=10090 GN=Tmem259 PE=1 SV=2	Tmem259	2	6.71	6.51	6.76	7.22	6.48	6.19	6.28	6.19	6.47	-0.48	-0.757818	-0.200889	6.39086	-3.62	0.002	0.043	-1.23
Q99PM3	TF2AA_MOUSE	Transcription initiation factor IIA subunit 1 OS=Mus musculus OX=10090 GN=Gtf2a1 PE=1 SV=2	Gtf2a1	1	7.59	7.25	7.91	7.98	7.5	7.1	7.22	6.87	7.32	-0.48	-0.780146	-0.181351	7.2594	-3.37	0.0034	0.048	-1.72
Q8VDC0	SYLM_MOUSE	Probable leucine--tRNA ligase, mitochondrial OS=Mus musculus OX=10090 GN=Lars2 PE=1 SV=1	Lars2	2	8.15	8.07	8.64	8.72	8.12	7.65	7.77	7.87	8.17	-0.48	-0.793642	-0.16868	7.77612	-3.23	0.0046	0.052	-1.99
E9Q784	ZC3HD_MOUSE	Zinc finger CCCH domain-containing protein 13 OS=Mus musculus OX=10090 GN=Zc3h13 PE=1 SV=1	Zc3h13	1	5.2	5.12	5.37	5.69	4.96	4.68	4.78	4.97	4.96	-0.48	-0.796089	-0.15889	4.62114	-3.15	0.0055	0.055	-2.16
F8VQB6	MYO10_MOUSE	Unconventional myosin-X OS=Mus musculus OX=10090 GN=Myo10 PE=1 SV=1	Myo10	4	7.7	7.52	8.05	8.5	7.59	7.44	7.4	7.22	7.7	-0.48	-0.797238	-0.15397	7.46169	-3.11	0.0061	0.056	-2.24
Q9D6J3	YJU2_MOUSE	Splicing factor YJU2 OS=Mus musculus OX=10090 GN=Yju2 PE=1 SV=1	Yju2	1	4.2	4.22	4.41	4.4	4.06	3.96	3.5	3.55	4.1	-0.48	-0.798752	-0.154099	3.78475	-3.1	0.0061	0.056	-2.25
Q9DBD5	PELP1_MOUSE	Proline-, glutamic acid- and leucine-rich protein 1 OS=Mus musculus OX=10090 GN=Pelp1 PE=1 SV=2	Pelp1	2	7.33	7.02	7.34	7.36	7.01	6.89	6.56	6.63	6.8	-0.48	-0.810852	-0.150748	6.75829	-3.06	0.0067	0.059	-2.33
P56391	CX6B1_MOUSE	Cytochrome c oxidase subunit 6B1 OS=Mus musculus OX=10090 GN=Cox6b1 PE=1 SV=2	Cox6b1	3	8.23	8.13	8.48	8.77	7.63	8.26	8	7.91	7.8	-0.48	-0.823963	-0.142395	7.91479	-2.98	0.0081	0.064	-2.49
Q9D0F6	RFC5_MOUSE	Replication factor C subunit 5 OS=Mus musculus OX=10090 GN=Rfc5 PE=1 SV=1	Rfc5	1	3.92	3.83	4.51	4.78	3.71	3.57	3.8	3.96	3.85	-0.48	-0.877377	-0.0888874	3.74159	-2.57	0.019	0.094	-3.26
Q8K296	MTMR3_MOUSE	Myotubularin-related protein 3 OS=Mus musculus OX=10090 GN=Mtmr3 PE=1 SV=2	Mtmr3	1	2.69	3.4	3.66	3.28	2.97	2.42	2.18	2.87	3.46	-0.48	-0.991011	0.0340477	2.64315	-1.96	0.065	0.19	-4.32
A8E0Y8	IGSF2_MOUSE	Immunoglobulin superfamily member 2 OS=Mus musculus OX=10090 GN=Cd101 PE=2 SV=1	Cd101	1	2.8	3.13	4.04	3.75	3.24	2.4	2.8	3.04	3.27	-0.48	-1.02355	0.0643187	2.95894	-1.85	0.08	0.21	-4.49
Q65Z40	WAPL_MOUSE	Wings apart-like protein homolog OS=Mus musculus OX=10090 GN=Wapl PE=1 SV=2	Wapl	7	9.27	9.18	9.57	9.78	9.06	8.79	8.92	9.01	9.11	-0.47	-0.709352	-0.240101	9.00429	-4.25	0.00048	0.034	0.05
Q61464	ZN638_MOUSE	Zinc finger protein 638 OS=Mus musculus OX=10090 GN=Znf638 PE=1 SV=2	Znf638	6	8.23	8.07	8.26	8.71	7.96	7.73	8.01	7.71	7.81	-0.47	-0.702799	-0.237486	7.84009	-4.24	0.00049	0.034	0.04
Q8VE19	MIO_MOUSE	GATOR complex protein MIOS OS=Mus musculus OX=10090 GN=Mios PE=1 SV=2	Mios	4	6.9	6.76	7.32	7.25	6.73	6.47	6.67	6.56	6.49	-0.47	-0.716392	-0.22983	6.52242	-4.09	0.00069	0.035	-0.28
Q9CXW2	RT22_MOUSE	28S ribosomal protein S22, mitochondrial OS=Mus musculus OX=10090 GN=Mrps22 PE=1 SV=1	Mrps22	5	8.83	8.86	9.29	9.41	8.68	8.41	8.53	8.68	8.84	-0.47	-0.71063	-0.225159	8.60924	-4.05	0.00075	0.035	-0.36
Q9Z0W3	NU160_MOUSE	Nuclear pore complex protein Nup160 OS=Mus musculus OX=10090 GN=Nup160 PE=1 SV=2	Nup160	4	9.21	9.07	9.6	9.76	9.17	8.76	8.79	8.88	9.11	-0.47	-0.722485	-0.21083	8.84249	-3.83	0.0012	0.038	-0.79
Q99N84	RT18B_MOUSE	28S ribosomal protein S18b, mitochondrial OS=Mus musculus OX=10090 GN=Mrps18b PE=1 SV=1	Mrps18b	1	7.01	6.85	7.42	7.39	6.76	6.42	6.82	6.66	6.82	-0.47	-0.735122	-0.210514	6.63844	-3.79	0.0013	0.039	-0.89
Q9D7N3	RT09_MOUSE	28S ribosomal protein S9, mitochondrial OS=Mus musculus OX=10090 GN=Mrps9 PE=1 SV=3	Mrps9	3	8.01	8.06	8.48	8.51	7.91	7.46	7.69	7.82	8.07	-0.47	-0.749021	-0.196805	7.75763	-3.6	0.0021	0.043	-1.27
P70428	EXT2_MOUSE	Exostosin-2 OS=Mus musculus OX=10090 GN=Ext2 PE=1 SV=2	Ext2	3	7.65	7.34	8.04	8.03	7.43	7.02	7.23	7.3	7.53	-0.47	-0.747369	-0.182711	7.26988	-3.46	0.0028	0.046	-1.54
Q61194	P3C2A_MOUSE	Phosphatidylinositol 4-phosphate 3-kinase C2 domain-containing subunit alpha OS=Mus musculus OX=10090 GN=Pik3c2a PE=1 SV=2	Pik3c2a	2	8.34	8.27	8.91	9.08	8.36	8	8.12	8.06	8.38	-0.47	-0.758017	-0.180982	8.05846	-3.42	0.0031	0.048	-1.63
Q60520	SIN3A_MOUSE	Paired amphipathic helix protein Sin3a OS=Mus musculus OX=10090 GN=Sin3a PE=1 SV=3	Sin3a	1	6.67	6.41	7.04	7.11	6.24	6.47	6.33	6.26	6.36	-0.47	-0.769692	-0.179903	6.33833	-3.38	0.0033	0.048	-1.7
P33622	APOC3_MOUSE	Apolipoprotein C-III OS=Mus musculus OX=10090 GN=Apoc3 PE=1 SV=2	Apoc3	1	7.72	7.89	7.84	8.05	7.48	7.32	7.75	7.7	6.79	-0.47	-0.780126	-0.15527	7.49795	-3.14	0.0056	0.055	-2.17
Q8CHS8	VP37A_MOUSE	Vacuolar protein sorting-associated protein 37A OS=Mus musculus OX=10090 GN=Vps37a PE=1 SV=1	Vps37a	2	7.78	7.46	8.19	8.37	7.68	7.18	7.44	7.34	7.76	-0.47	-0.783538	-0.155187	7.37973	-3.14	0.0057	0.055	-2.18
P84228	H32_MOUSE	Histone H3.2 OS=Mus musculus OX=10090 GN=H3c15 PE=1 SV=2	H3c15	1	6.67	6.45	7.03	7.29	6.77	6.17	6.47	6.13	6.43	-0.47	-0.794015	-0.142506	6.31346	-3.02	0.0074	0.062	-2.41
Q4QQM4	P5I11_MOUSE	Tumor protein p53-inducible protein 11 OS=Mus musculus OX=10090 GN=Trp53i11 PE=1 SV=1	Trp53i11	3	9.39	9.15	9.09	9.73	9.29	8.62	8.89	8.6	8.94	-0.47	-0.804003	-0.133968	8.4976	-2.94	0.0087	0.066	-2.57
Q8CI59	STEA3_MOUSE	Metalloreductase STEAP3 OS=Mus musculus OX=10090 GN=Steap3 PE=1 SV=1	Steap3	2	8.21	8.29	8.74	8.53	7.97	8.12	7.92	7.97	7.85	-0.47	-0.823954	-0.122627	8.27034	-2.84	0.011	0.073	-2.77
Q8BFT2	HAUS4_MOUSE	HAUS augmin-like complex subunit 4 OS=Mus musculus OX=10090 GN=Haus4 PE=1 SV=1	Haus4	1	7	6.91	7.64	7.59	6.98	6.35	6.88	7.07	6.8	-0.47	-0.817074	-0.117741	6.7488	-2.81	0.012	0.074	-2.82
Q9D0G0	RT30_MOUSE	28S ribosomal protein S30, mitochondrial OS=Mus musculus OX=10090 GN=Mrps30 PE=1 SV=1	Mrps30	2	7.65	7.44	8.04	8.52	7.65	7.11	7.33	7.35	7.74	-0.47	-0.832041	-0.116039	7.3663	-2.78	0.012	0.076	-2.87
Q6S5J6	KRIT1_MOUSE	Krev interaction trapped protein 1 OS=Mus musculus OX=10090 GN=Krit1 PE=1 SV=1	Krit1	1	3.17	3.31	3.27	3.42	2.81	2.66	2.94	3.1	2.59	-0.47	-0.831269	-0.114356	2.98333	-2.77	0.013	0.076	-2.89
Q8BVA2	TM222_MOUSE	Transmembrane protein 222 OS=Mus musculus OX=10090 GN=Tmem222 PE=1 SV=1	Tmem222	1	6.67	6.42	7.21	7.36	6.69	6.03	6.48	6.24	6.82	-0.47	-0.839045	-0.0973502	6.40502	-2.65	0.016	0.087	-3.11
Q61554	FBN1_MOUSE	Fibrillin-1 OS=Mus musculus OX=10090 GN=Fbn1 PE=1 SV=2	Fbn1	8	9.14	9.67	10.23	11.2	10.19	9.59	9.59	8.88	9.7	-0.47	-1.19123	0.246376	9.26818	-1.38	0.18	0.35	-5.15
Q91YE5	BAZ2A_MOUSE	Bromodomain adjacent to zinc finger domain protein 2A OS=Mus musculus OX=10090 GN=Baz2a PE=1 SV=2	Baz2a	4	8.64	8.57	8.81	9.07	8.37	8.2	8.23	8.36	8.41	-0.46	-0.6472	-0.265332	8.3037	-5.02	8.8e-05	0.033	1.57
Q9DBY8	NVL_MOUSE	Nuclear valosin-containing protein-like OS=Mus musculus OX=10090 GN=Nvl PE=1 SV=1	Nvl	2	7.18	7.1	7.52	7.34	6.89	6.6	6.82	6.83	7.01	-0.46	-0.676541	-0.238168	6.90376	-4.38	0.00036	0.034	0.32
Q64511	TOP2B_MOUSE	DNA topoisomerase 2-beta OS=Mus musculus OX=10090 GN=Top2b PE=1 SV=2	Top2b	9	10.2	10.19	10.47	10.87	10.21	10.01	9.85	9.86	9.91	-0.46	-0.701475	-0.224039	9.89851	-4.07	0.00071	0.035	-0.31
Q9DAW6	PRP4_MOUSE	U4/U6 small nuclear ribonucleoprotein Prp4 OS=Mus musculus OX=10090 GN=Prpf4 PE=1 SV=1	Prpf4	5	9.94	9.73	10.21	10.4	9.76	9.42	9.57	9.54	9.78	-0.46	-0.692274	-0.21869	9.53922	-4.04	0.00076	0.035	-0.37
Q9JIB4	TF2H2_MOUSE	General transcription factor IIH subunit 2 OS=Mus musculus OX=10090 GN=Gtf2h2 PE=1 SV=1	Gtf2h2	2	7.88	7.85	8.32	8.32	7.69	7.23	7.62	7.7	7.95	-0.46	-0.728402	-0.183462	7.61606	-3.52	0.0025	0.045	-1.43
Q8BJZ4	RT35_MOUSE	28S ribosomal protein S35, mitochondrial OS=Mus musculus OX=10090 GN=Mrps35 PE=1 SV=2	Mrps35	2	7.89	7.67	8.15	8.47	7.78	7.35	7.65	7.67	7.52	-0.46	-0.727986	-0.182033	7.56408	-3.5	0.0025	0.045	-1.46
Q9QY73	TMM59_MOUSE	Transmembrane protein 59 OS=Mus musculus OX=10090 GN=Tmem59 PE=1 SV=2	Tmem59	3	8.48	8.37	8.88	9.12	8.58	8.18	8.26	7.94	8.28	-0.46	-0.751873	-0.177691	7.99898	-3.4	0.0032	0.048	-1.66
A2ALW5	DJC25_MOUSE	DnaJ homolog subfamily C member 25 OS=Mus musculus OX=10090 GN=Dnajc25 PE=1 SV=1	Dnajc25	3	8.67	8.48	9.13	9.23	8.51	8.11	8.4	8.42	8.67	-0.46	-0.748059	-0.163498	8.34594	-3.28	0.0042	0.051	-1.91
Q80YE7	DAPK1_MOUSE	Death-associated protein kinase 1 OS=Mus musculus OX=10090 GN=Dapk1 PE=1 SV=3	Dapk1	4	8.19	8.08	8.74	8.15	7.76	7.55	7.86	7.98	8.02	-0.46	-0.758831	-0.15306	7.91139	-3.16	0.0054	0.055	-2.13
Q99LB0	TDIF1_MOUSE	Deoxynucleotidyltransferase terminal-interacting protein 1 OS=Mus musculus OX=10090 GN=Dnttip1 PE=1 SV=1	Dnttip1	1	4.42	4.45	4.92	4.94	4.47	4.44	4.09	3.91	4.19	-0.46	-0.773682	-0.149821	4.24973	-3.11	0.006	0.056	-2.24
Q99PU8	DHX30_MOUSE	ATP-dependent RNA helicase DHX30 OS=Mus musculus OX=10090 GN=Dhx30 PE=1 SV=1	Dhx30	3	5	5.05	5.37	5.62	4.92	4.74	4.85	4.67	4.83	-0.46	-0.773678	-0.145217	4.83803	-3.07	0.0066	0.058	-2.31
Q8BJD1	ITIH5_MOUSE	Inter-alpha-trypsin inhibitor heavy chain H5 OS=Mus musculus OX=10090 GN=Itih5 PE=1 SV=1	Itih5	1	4.91	4.41	4.68	4.48	3.72	4.06	4.38	4.11	4.52	-0.46	-0.809599	-0.11194	4.32681	-2.77	0.012	0.076	-2.88
Q3UQA7	SELH_MOUSE	Selenoprotein H OS=Mus musculus OX=10090 GN=Selenoh PE=1 SV=2	Selenoh	1	5.65	5.44	5.43	5.18	5.47	4.54	4.95	4.85	5.03	-0.46	-0.858336	-0.0584146	5.00439	-2.41	0.027	0.11	-3.56
P35276	RAB3D_MOUSE	Ras-related protein Rab-3D OS=Mus musculus OX=10090 GN=Rab3d PE=1 SV=1	Rab3d	1	6.32	6.11	6.47	6.5	6.05	5.25	5.82	5.8	6.53	-0.46	-0.867928	-0.0537113	5.84657	-2.38	0.029	0.12	-3.61
Q9Z2I0	LETM1_MOUSE	Mitochondrial proton/calcium exchanger protein OS=Mus musculus OX=10090 GN=Letm1 PE=1 SV=1	Letm1	18	11.32	10.95	11.62	11.62	11.11	9.93	11.06	11.22	11.27	-0.46	-0.892808	-0.0208996	10.9356	-2.2	0.041	0.14	-3.92
Q7TQH7	LRP10_MOUSE	Low-density lipoprotein receptor-related protein 10 OS=Mus musculus OX=10090 GN=Lrp10 PE=2 SV=2	Lrp10	1	4.63	3.73	5	5.67	4.5	4.34	3.87	4.32	4.43	-0.46	-1.01672	0.0900003	4.11415	-1.76	0.096	0.23	-4.63
Q8BJH1	ZC21A_MOUSE	Zinc finger C2HC domain-containing protein 1A OS=Mus musculus OX=10090 GN=Zc2hc1a PE=1 SV=1	Zc2hc1a	1	3.93	3.71	3.39	4.32	3.61	2.33	3.97	3.52	3.49	-0.46	-1.01555	0.102418	3.92183	-1.72	0.1	0.24	-4.69
Q8HWE5	MILL2_MOUSE	MHC class I-like protein MILL2 OS=Mus musculus OX=10090 GN=Mill2 PE=1 SV=1	Mill2	1	2.78	3	3.03	3.33	2.65	2.04	2.68	2.28	3.22	-0.46	-1.07251	0.150493	2.67687	-1.58	0.13	0.28	-4.88
Q8K224	NAT10_MOUSE	RNA cytidine acetyltransferase OS=Mus musculus OX=10090 GN=Nat10 PE=1 SV=1	Nat10	8	10.91	10.82	11.02	11.26	10.67	10.32	10.53	10.58	10.65	-0.45	-0.645838	-0.261569	10.5446	-4.96	0.0001	0.033	1.46
Q9D8M7	PHF10_MOUSE	PHD finger protein 10 OS=Mus musculus OX=10090 GN=Phf10 PE=1 SV=4	Phf10	1	7.99	7.96	8.35	8.32	7.82	7.53	7.64	7.73	7.8	-0.45	-0.659428	-0.239987	7.55657	-4.5	0.00027	0.033	0.56
Q8BH44	COR2B_MOUSE	Coronin-2B OS=Mus musculus OX=10090 GN=Coro2b PE=1 SV=2	Coro2b	1	9.17	9.02	9.35	9.68	9.07	8.78	8.84	8.73	8.85	-0.45	-0.680162	-0.227454	8.80392	-4.21	0.00052	0.034	-0.03
Q8CH18	CCAR1_MOUSE	Cell division cycle and apoptosis regulator protein 1 OS=Mus musculus OX=10090 GN=Ccar1 PE=1 SV=1	Ccar1	11	10.49	10.42	10.78	11.27	10.42	10.27	10.25	10.23	10.28	-0.45	-0.710865	-0.191353	10.2593	-3.65	0.0018	0.042	-1.16
Q3V1V3	ESF1_MOUSE	ESF1 homolog OS=Mus musculus OX=10090 GN=Esf1 PE=1 SV=1	Esf1	3	7.62	7.48	7.81	8.06	7.4	7.07	7.26	7.23	7.5	-0.45	-0.71242	-0.188254	7.28679	-3.61	0.002	0.043	-1.24
Q8BTT6	UTP25_MOUSE	U3 small nucleolar RNA-associated protein 25 homolog OS=Mus musculus OX=10090 GN=Utp25 PE=1 SV=2	Utp25	2	6.49	6.31	6.71	6.53	6.15	5.81	5.96	6.02	6.37	-0.45	-0.708725	-0.186309	6.05983	-3.6	0.002	0.043	-1.26
Q80TN4	DJC16_MOUSE	DnaJ homolog subfamily C member 16 OS=Mus musculus OX=10090 GN=Dnajc16 PE=1 SV=2	Dnajc16	3	7.68	7.52	7.99	7.56	7.21	6.93	7.29	7.47	7.3	-0.45	-0.70994	-0.186243	7.311	-3.59	0.0021	0.043	-1.27
Q9WVL3	S12A7_MOUSE	Solute carrier family 12 member 7 OS=Mus musculus OX=10090 GN=Slc12a7 PE=1 SV=1	Slc12a7	7	9.42	9.4	9.97	9.64	9.11	9.14	8.96	9.26	9.3	-0.45	-0.721371	-0.188354	9.13143	-3.59	0.0021	0.044	-1.29
P24668	MPRD_MOUSE	Cation-dependent mannose-6-phosphate receptor OS=Mus musculus OX=10090 GN=M6pr PE=1 SV=1	M6pr	4	8.97	8.68	9.28	9.32	8.82	8.6	8.59	8.27	8.78	-0.45	-0.713425	-0.183483	8.54709	-3.56	0.0023	0.044	-1.35
O88502	PDE8A_MOUSE	High affinity cAMP-specific and IBMX-insensitive 3',5'-cyclic phosphodiesterase 8A OS=Mus musculus OX=10090 GN=Pde8a PE=1 SV=1	Pde8a	1	7.42	7.03	7.6	7.54	7.25	6.76	6.79	6.91	7.07	-0.45	-0.723882	-0.168558	6.95139	-3.38	0.0034	0.048	-1.71
Q9CY73	RM44_MOUSE	39S ribosomal protein L44, mitochondrial OS=Mus musculus OX=10090 GN=Mrpl44 PE=1 SV=3	Mrpl44	1	6.94	6.79	7.3	7.39	6.95	6.36	6.42	6.6	6.92	-0.45	-0.746989	-0.157235	6.55188	-3.22	0.0047	0.052	-2.02
Q3V3R4	ITA1_MOUSE	Integrin alpha-1 OS=Mus musculus OX=10090 GN=Itga1 PE=1 SV=2	Itga1	10	10.5	10.56	11.15	11.28	10.71	10.52	10.26	10.17	10.43	-0.45	-0.755583	-0.147404	10.2637	-3.12	0.0059	0.056	-2.22
P58929	GMEB2_MOUSE	Glucocorticoid modulatory element-binding protein 2 OS=Mus musculus OX=10090 GN=Gmeb2 PE=2 SV=2	Gmeb2	1	6.64	6.74	7.26	7.05	6.46	6.09	6.5	6.63	6.72	-0.45	-0.756653	-0.139365	6.43178	-3.05	0.0069	0.059	-2.36
Q9QXV3	ING1_MOUSE	Inhibitor of growth protein 1 OS=Mus musculus OX=10090 GN=Ing1 PE=2 SV=1	Ing1	1	6.41	6.04	6.56	6.98	6.29	5.87	5.93	5.96	6.21	-0.45	-0.759534	-0.133445	5.98783	-3	0.0077	0.063	-2.46
Q3TWL2	PP4P1_MOUSE	Type 1 phosphatidylinositol 4,5-bisphosphate 4-phosphatase OS=Mus musculus OX=10090 GN=Pip4p1 PE=1 SV=1	Pip4p1	3	6.42	6.37	6.88	7.26	6.5	6.23	6.18	6.22	6.26	-0.45	-0.772805	-0.134116	6.17679	-2.98	0.008	0.064	-2.48
P62748	HPCL1_MOUSE	Hippocalcin-like protein 1 OS=Mus musculus OX=10090 GN=Hpcal1 PE=1 SV=2	Hpcal1	1	8.91	8.72	9.21	9.53	8.92	8.29	8.67	8.56	8.78	-0.45	-0.777431	-0.120554	8.43129	-2.87	0.01	0.071	-2.7
Q3UJ81	NEPR1_MOUSE	Nuclear envelope phosphatase-regulatory subunit 1 OS=Mus musculus OX=10090 GN=Cnep1r1 PE=1 SV=1	Cnep1r1	1	6.66	6.34	6.72	7.15	6.54	6.27	6.01	6.19	6.33	-0.45	-0.791054	-0.112623	6.09566	-2.8	0.012	0.074	-2.84
Q8C129	LCAP_MOUSE	Leucyl-cystinyl aminopeptidase OS=Mus musculus OX=10090 GN=Lnpep PE=1 SV=1	Lnpep	8	9.75	9.66	10.57	10.68	9.74	9.65	9.7	9.64	9.84	-0.45	-0.803497	-0.103583	9.54945	-2.72	0.014	0.081	-2.98
Q9D773	RM02_MOUSE	39S ribosomal protein L2, mitochondrial OS=Mus musculus OX=10090 GN=Mrpl2 PE=1 SV=1	Mrpl2	1	5	4.48	5.23	5.29	4.65	4.35	4.29	4.59	4.88	-0.45	-0.790789	-0.100684	4.47743	-2.71	0.014	0.081	-3
Q8QZY6	TSN14_MOUSE	Tetraspanin-14 OS=Mus musculus OX=10090 GN=Tspan14 PE=1 SV=1	Tspan14	1	8.59	8.19	9.03	9.2	8.61	8.28	8.29	7.84	8.48	-0.45	-0.810798	-0.0961021	8.17987	-2.67	0.016	0.086	-3.09
Q8C7U7	GALT6_MOUSE	Polypeptide N-acetylgalactosaminyltransferase 6 OS=Mus musculus OX=10090 GN=Galnt6 PE=2 SV=1	Galnt6	6	8.28	7.73	8.53	8.62	7.88	7.47	7.86	8	7.96	-0.45	-0.842533	-0.0644498	7.78967	-2.45	0.025	0.11	-3.49
Q32NY4	CNNM3_MOUSE	Metal transporter CNNM3 OS=Mus musculus OX=10090 GN=Cnnm3 PE=1 SV=2	Cnnm3	2	6.28	6.3	6.99	7.39	6.5	6.14	6.13	6.23	6.44	-0.45	-0.842857	-0.0623341	6.16362	-2.44	0.025	0.11	-3.51
Q2MV57	TECT2_MOUSE	Tectonic-2 OS=Mus musculus OX=10090 GN=Tctn2 PE=1 SV=2	Tctn2	1	4.49	4.22	4.56	5.02	4.51	4	4.2	4.27	3.63	-0.45	-0.842245	-0.0521213	3.92458	-2.38	0.029	0.12	-3.61
P98199	AT8B2_MOUSE	Phospholipid-transporting ATPase ID OS=Mus musculus OX=10090 GN=Atp8b2 PE=1 SV=2	Atp8b2	1	4.52	4.73	5.21	5.56	4.96	4.7	4.58	4.38	4.17	-0.45	-0.892757	0.00146342	4.42059	-2.09	0.051	0.16	-4.1
Q9QWV9	CCNT1_MOUSE	Cyclin-T1 OS=Mus musculus OX=10090 GN=Ccnt1 PE=1 SV=3	Ccnt1	1	7.13	7.14	7.19	7.7	6.85	6.73	6.84	6.7	7.09	-0.45	-0.919704	0.0278223	6.40365	-1.98	0.063	0.18	-4.29
Q61735	CD47_MOUSE	Leukocyte surface antigen CD47 OS=Mus musculus OX=10090 GN=Cd47 PE=1 SV=2	Cd47	2	8.57	8.44	9.05	9.71	8.95	8.91	8.33	7.8	8.45	-0.45	-0.941948	0.032152	8.34693	-1.96	0.065	0.19	-4.32
P28661	SEPT4_MOUSE	Septin-4 OS=Mus musculus OX=10090 GN=Septin4 PE=1 SV=1	Septin4	3	8.54	8.65	9.35	8.48	7.74	7.97	7.96	8.83	8.99	-0.45	-0.946075	0.0380177	8.44953	-1.94	0.068	0.19	-4.35
Q61420	S35A1_MOUSE	CMP-sialic acid transporter OS=Mus musculus OX=10090 GN=Slc35a1 PE=1 SV=2	Slc35a1	1	2.54	2.65	3.24	2.79	2.28	2.1	2.41	1.93	3.05	-0.45	-0.967421	0.0716072	2.46346	-1.81	0.087	0.22	-4.55
Q499D0	FOXN3_MOUSE	Forkhead box protein N3 OS=Mus musculus OX=10090 GN=Foxn3 PE=1 SV=1	Foxn3	1	7.82	7.47	8.36	7.88	7.88	6.05	7.57	7.33	8.31	-0.45	-1.08138	0.180052	7.1764	-1.5	0.15	0.31	-4.99
Q8C5N3	CWC22_MOUSE	Pre-mRNA-splicing factor CWC22 homolog OS=Mus musculus OX=10090 GN=Cwc22 PE=1 SV=1	Cwc22	2	8.47	8.27	8.63	8.69	7.99	7.95	8.14	8.17	8.14	-0.44	-0.642245	-0.237267	8.08317	-4.56	0.00024	0.033	0.67
Q80XN0	BDH_MOUSE	D-beta-hydroxybutyrate dehydrogenase, mitochondrial OS=Mus musculus OX=10090 GN=Bdh1 PE=1 SV=2	Bdh1	3	9.57	9.38	9.63	9.84	9.2	9	9.12	9.26	9.29	-0.44	-0.647795	-0.222912	9.02334	-4.3	0.00042	0.034	0.16
Q9WUK4	RFC2_MOUSE	Replication factor C subunit 2 OS=Mus musculus OX=10090 GN=Rfc2 PE=1 SV=1	Rfc2	1	6.82	6.73	7.08	7.08	6.42	6.34	6.48	6.45	6.72	-0.44	-0.668009	-0.220024	6.51642	-4.16	0.00058	0.034	-0.12
O89050	MKLN1_MOUSE	Muskelin OS=Mus musculus OX=10090 GN=Mkln1 PE=1 SV=1	Mkln1	1	6.01	6.07	6.28	6.29	5.7	5.71	5.63	5.74	5.82	-0.44	-0.664046	-0.218163	5.7461	-4.16	0.00059	0.034	-0.14
P37238	PPARG_MOUSE	Peroxisome proliferator-activated receptor gamma OS=Mus musculus OX=10090 GN=Pparg PE=1 SV=3	Pparg	1	7.36	7.29	7.58	7.24	6.92	6.87	6.93	7.01	6.91	-0.44	-0.669299	-0.205907	7.0182	-3.97	0.0009	0.037	-0.52
Q8VE22	RT23_MOUSE	28S ribosomal protein S23, mitochondrial OS=Mus musculus OX=10090 GN=Mrps23 PE=1 SV=1	Mrps23	2	8.37	8.3	8.8	8.77	8.23	7.9	8.07	8.19	8.19	-0.44	-0.680491	-0.204109	8.09708	-3.9	0.001	0.037	-0.65
Q9D6K9	CERS5_MOUSE	Ceramide synthase 5 OS=Mus musculus OX=10090 GN=Cers5 PE=1 SV=1	Cers5	2	9.82	9.62	10.14	10.24	9.53	9.34	9.46	9.55	9.66	-0.44	-0.693393	-0.194951	9.48001	-3.74	0.0015	0.04	-0.97
Q3UFY8	TM10C_MOUSE	tRNA methyltransferase 10 homolog C OS=Mus musculus OX=10090 GN=Trmt10c PE=1 SV=2	Trmt10c	4	9.37	9.27	9.65	9.85	9.29	8.85	9.01	9.03	9.28	-0.44	-0.688002	-0.192032	8.88814	-3.73	0.0015	0.04	-1
O88876	DHRS3_MOUSE	Short-chain dehydrogenase/reductase 3 OS=Mus musculus OX=10090 GN=Dhrs3 PE=1 SV=2	Dhrs3	3	8.93	8.79	9.4	9.48	8.91	8.6	8.68	8.62	8.73	-0.44	-0.692336	-0.191703	8.67137	-3.71	0.0016	0.04	-1.04
Q91XL3	UXS1_MOUSE	UDP-glucuronic acid decarboxylase 1 OS=Mus musculus OX=10090 GN=Uxs1 PE=1 SV=1	Uxs1	5	8.78	8.52	9.12	9.21	8.63	8.22	8.45	8.4	8.67	-0.44	-0.688416	-0.184039	8.41318	-3.63	0.0019	0.042	-1.19
Q8K0P3	MEAK7_MOUSE	MTOR-associated protein MEAK7 OS=Mus musculus OX=10090 GN=Meak7 PE=2 SV=1	Meak7	1	8.08	7.82	8.4	8.4	7.81	7.38	7.73	7.83	7.92	-0.44	-0.70108	-0.183223	7.67191	-3.59	0.0021	0.044	-1.29
O88845	AKA10_MOUSE	A-kinase anchor protein 10, mitochondrial OS=Mus musculus OX=10090 GN=Akap10 PE=1 SV=3	Akap10	1	6.86	6.55	7.16	7.35	6.69	6.38	6.48	6.46	6.69	-0.44	-0.7079	-0.173354	6.53063	-3.46	0.0028	0.046	-1.54
Q9Z0H3	SNF5_MOUSE	SWI/SNF-related matrix-associated actin-dependent regulator of chromatin subfamily B member 1 OS=Mus musculus OX=10090 GN=Smarcb1 PE=1 SV=1	Smarcb1	3	9.15	9.11	9.69	9.82	9.2	8.82	8.96	8.94	9.12	-0.44	-0.702714	-0.169433	8.93336	-3.44	0.0029	0.047	-1.59
Q9ESW4	AGK_MOUSE	Acylglycerol kinase, mitochondrial OS=Mus musculus OX=10090 GN=Agk PE=1 SV=1	Agk	6	10.48	10.25	10.92	11.07	10.35	9.99	10.18	10.23	10.44	-0.44	-0.717053	-0.168147	10.1413	-3.39	0.0033	0.048	-1.69
Q78IK4	MIC27_MOUSE	MICOS complex subunit Mic27 OS=Mus musculus OX=10090 GN=Apool PE=1 SV=1	Apool	3	10.27	10.02	10.57	10.82	10.18	9.75	9.91	9.88	10.18	-0.44	-0.712945	-0.16704	9.85281	-3.39	0.0033	0.048	-1.69
Q8CHI8	EP400_MOUSE	E1A-binding protein p400 OS=Mus musculus OX=10090 GN=Ep400 PE=1 SV=3	Ep400	1	6.47	6.29	6.92	6.94	6.24	6	6.19	6.34	6.28	-0.44	-0.735403	-0.153186	6.11708	-3.21	0.0049	0.052	-2.05
Q9Z2S7	T22D3_MOUSE	TSC22 domain family protein 3 OS=Mus musculus OX=10090 GN=Tsc22d3 PE=1 SV=2	Tsc22d3	3	7.51	7.18	7.43	7.94	6.96	7.13	7.26	6.78	7.22	-0.44	-0.73622	-0.15013	7.2672	-3.18	0.0052	0.054	-2.1
Q9DBU0	TM9S1_MOUSE	Transmembrane 9 superfamily member 1 OS=Mus musculus OX=10090 GN=Tm9sf1 PE=2 SV=2	Tm9sf1	3	8.95	8.64	9.41	9.57	8.85	8.67	8.68	8.51	8.81	-0.44	-0.737974	-0.138428	8.5251	-3.07	0.0066	0.058	-2.31
Q9JKK7	TMOD2_MOUSE	Tropomodulin-2 OS=Mus musculus OX=10090 GN=Tmod2 PE=1 SV=2	Tmod2	1	8.76	8.64	9.14	9.5	8.65	8.32	8.55	8.52	8.79	-0.44	-0.760295	-0.124432	8.60424	-2.92	0.0091	0.066	-2.6
Q99N57	RAF1_MOUSE	RAF proto-oncogene serine/threonine-protein kinase OS=Mus musculus OX=10090 GN=Raf1 PE=1 SV=2	Raf1	1	7.04	6.95	6.89	7.17	6.63	5.99	6.57	6.89	6.76	-0.44	-0.762454	-0.121159	6.81985	-2.89	0.0096	0.069	-2.66
Q9Z104	HM20B_MOUSE	SWI/SNF-related matrix-associated actin-dependent regulator of chromatin subfamily E member 1-related OS=Mus musculus OX=10090 GN=Hmg20b PE=1 SV=1	Hmg20b	1	5.44	5.15	5.41	5.89	5.33	4.81	4.82	5.04	5.15	-0.44	-0.76681	-0.121793	4.88029	-2.89	0.0097	0.069	-2.66
Q9Z2D8	MBD3_MOUSE	Methyl-CpG-binding domain protein 3 OS=Mus musculus OX=10090 GN=Mbd3 PE=1 SV=1	Mbd3	1	6.13	5.96	5.75	6.61	5.87	5.64	5.84	5.35	5.68	-0.44	-0.757203	-0.114965	5.60128	-2.85	0.011	0.072	-2.74
P08551	NFL_MOUSE	Neurofilament light polypeptide OS=Mus musculus OX=10090 GN=Nefl PE=1 SV=5	Nefl	1	7.51	7.55	7.62	7.42	6.82	7.17	7.11	7.2	7.13	-0.44	-0.767679	-0.114934	7.31514	-2.84	0.011	0.073	-2.76
Q7TMY4	THOC7_MOUSE	THO complex subunit 7 homolog OS=Mus musculus OX=10090 GN=Thoc7 PE=1 SV=2	Thoc7	1	5.46	5.37	5.59	5.95	5.5	4.83	5.33	4.96	5.15	-0.44	-0.763619	-0.110779	4.97091	-2.81	0.011	0.074	-2.81
Q8BXN9	TM87A_MOUSE	Transmembrane protein 87A OS=Mus musculus OX=10090 GN=Tmem87a PE=1 SV=1	Tmem87a	1	3.4	3.33	3.58	3.8	3.27	3.12	3.11	2.96	2.99	-0.44	-0.763562	-0.109934	3.09746	-2.81	0.012	0.074	-2.82
E9Q414	APOB_MOUSE	Apolipoprotein B-100 OS=Mus musculus OX=10090 GN=Apob PE=1 SV=1	Apob	15	10.55	10.4	10.47	10.36	9.98	9.65	10.05	10.07	10.27	-0.44	-0.774375	-0.105973	10.4797	-2.77	0.013	0.076	-2.9
P58854	GCP3_MOUSE	Gamma-tubulin complex component 3 OS=Mus musculus OX=10090 GN=Tubgcp3 PE=1 SV=2	Tubgcp3	1	5.09	4.96	5.59	5.86	4.99	4.81	5.11	4.83	4.93	-0.44	-0.785136	-0.0929633	5.00264	-2.66	0.016	0.086	-3.09
Q80YA9	CNKR2_MOUSE	Connector enhancer of kinase suppressor of ras 2 OS=Mus musculus OX=10090 GN=Cnksr2 PE=1 SV=1	Cnksr2	1	7.18	6.92	7.7	7.85	7.23	6.71	6.69	6.85	7.39	-0.44	-0.800233	-0.0781591	6.85751	-2.56	0.02	0.097	-3.29
Q5RJG1	NOL10_MOUSE	Nucleolar protein 10 OS=Mus musculus OX=10090 GN=Nol10 PE=2 SV=1	Nol10	1	5.77	5.75	5.83	5.86	5.46	5.17	5.35	5.47	5.37	-0.44	-0.797995	-0.0775491	5.20262	-2.55	0.02	0.097	-3.3
Q8VEK0	CC50A_MOUSE	Cell cycle control protein 50A OS=Mus musculus OX=10090 GN=Tmem30a PE=1 SV=1	Tmem30a	2	9.16	8.98	9.67	10.03	9.29	8.86	8.9	8.93	9.11	-0.44	-0.800154	-0.0768357	8.82181	-2.55	0.02	0.097	-3.31
Q9CPX7	RT16_MOUSE	28S ribosomal protein S16, mitochondrial OS=Mus musculus OX=10090 GN=Mrps16 PE=1 SV=1	Mrps16	1	5.29	5.28	5.69	5.9	5.14	4.69	5.2	5.05	5.44	-0.44	-0.802932	-0.072195	5.00505	-2.52	0.022	0.1	-3.37
Q60720	CY561_MOUSE	Transmembrane ascorbate-dependent reductase CYB561 OS=Mus musculus OX=10090 GN=Cyb561 PE=1 SV=2	Cyb561	1	6.81	6.72	7.39	7.63	7.1	6.67	6.46	6.39	6.89	-0.44	-0.809004	-0.065254	6.51056	-2.47	0.024	0.11	-3.45
Q8BIJ7	RUFY1_MOUSE	RUN and FYVE domain-containing protein 1 OS=Mus musculus OX=10090 GN=Rufy1 PE=1 SV=1	Rufy1	2	7.6	7.24	8.03	8.29	7.52	6.99	7.22	7.32	7.69	-0.44	-0.82913	-0.0577153	7.19186	-2.42	0.027	0.11	-3.55
Q8JZP3	KLHL2_MOUSE	Kelch-like protein 2 OS=Mus musculus OX=10090 GN=Klhl2 PE=1 SV=1	Klhl2	1	4.37	4.18	4.74	4.8	4.15	3.95	3.82	3.88	4.62	-0.44	-0.819636	-0.0547547	4.02885	-2.4	0.027	0.11	-3.57
Q52KE7	CCNL1_MOUSE	Cyclin-L1 OS=Mus musculus OX=10090 GN=Ccnl1 PE=1 SV=1	Ccnl1	1	5.35	5.03	5.61	5.92	5.44	4.73	5.13	4.62	5.23	-0.44	-0.846825	-0.0404486	4.89823	-2.31	0.033	0.13	-3.73
Q9CQD1	RAB5A_MOUSE	Ras-related protein Rab-5A OS=Mus musculus OX=10090 GN=Rab5a PE=1 SV=1	Rab5a	6	9.65	9.38	9.79	10.44	9.62	9.17	9.43	9.26	9.41	-0.44	-0.854574	-0.0168163	9.49866	-2.19	0.042	0.14	-3.95
Q8K5C0	GRHL2_MOUSE	Grainyhead-like protein 2 homolog OS=Mus musculus OX=10090 GN=Grhl2 PE=2 SV=1	Grhl2	1	5.57	5.52	6.09	6.01	5.29	4.65	5.43	5.66	5.76	-0.44	-0.864954	-0.0140532	5.37709	-2.17	0.044	0.15	-3.97
Q6PCM2	INT6_MOUSE	Integrator complex subunit 6 OS=Mus musculus OX=10090 GN=Ints6 PE=1 SV=1	Ints6	2	6.93	6.85	7.09	7.32	6.65	6.49	6.46	6.83	6.6	-0.44	-0.875133	-0.00801892	6.92646	-2.14	0.046	0.15	-4.03
Q8R0X7	SGPL1_MOUSE	Sphingosine-1-phosphate lyase 1 OS=Mus musculus OX=10090 GN=Sgpl1 PE=1 SV=1	Sgpl1	3	9.18	9.13	9.86	10.49	9.61	9.22	9.18	9.01	9.09	-0.44	-0.889576	0.00568954	9.00249	-2.07	0.053	0.16	-4.13
Q04841	3MG_MOUSE	DNA-3-methyladenine glycosylase OS=Mus musculus OX=10090 GN=Mpg PE=2 SV=3	Mpg	1	4.66	4.58	4.93	4.89	4.34	4.05	4.26	4.18	4.8	-0.44	-0.904499	0.0295582	4.17905	-1.97	0.065	0.18	-4.31
Q8R0W6	NFIP1_MOUSE	NEDD4 family-interacting protein 1 OS=Mus musculus OX=10090 GN=Ndfip1 PE=1 SV=1	Ndfip1	1	7.02	6.87	7.14	7.32	6.91	6.65	6.58	6.65	6.52	-0.43	-0.656818	-0.195764	6.56897	-3.88	0.0011	0.037	-0.69
Q6P9R1	DDX51_MOUSE	ATP-dependent RNA helicase DDX51 OS=Mus musculus OX=10090 GN=Ddx51 PE=1 SV=1	Ddx51	2	7.47	7.43	7.2	7.59	7.21	6.71	6.94	6.96	7.16	-0.43	-0.665318	-0.184928	6.92312	-3.72	0.0016	0.04	-1.02
O35680	RT12_MOUSE	28S ribosomal protein S12, mitochondrial OS=Mus musculus OX=10090 GN=Mrps12 PE=1 SV=1	Mrps12	1	7.06	6.95	7.21	7.38	6.8	6.55	6.71	6.72	6.84	-0.43	-0.674141	-0.186213	6.65767	-3.7	0.0016	0.04	-1.05
Q9DC33	HM20A_MOUSE	High mobility group protein 20A OS=Mus musculus OX=10090 GN=Hmg20a PE=1 SV=1	Hmg20a	3	7.9	7.58	7.88	8.3	7.66	7.25	7.36	7.55	7.61	-0.43	-0.668715	-0.184669	7.4815	-3.7	0.0016	0.04	-1.05
Q9R1C7	PR40A_MOUSE	Pre-mRNA-processing factor 40 homolog A OS=Mus musculus OX=10090 GN=Prpf40a PE=1 SV=1	Prpf40a	11	10.09	10.05	10.36	10.77	10.04	9.8	9.86	9.84	9.89	-0.43	-0.669448	-0.183762	9.83388	-3.69	0.0017	0.04	-1.08
Q9DCJ5	NDUA8_MOUSE	NADH dehydrogenase [ubiquinone] 1 alpha subcomplex subunit 8 OS=Mus musculus OX=10090 GN=Ndufa8 PE=1 SV=3	Ndufa8	1	8.13	7.93	8.5	8.62	7.97	7.79	7.81	7.76	8.01	-0.43	-0.675749	-0.179307	7.69411	-3.62	0.002	0.043	-1.22
Q99LH2	PTSS1_MOUSE	Phosphatidylserine synthase 1 OS=Mus musculus OX=10090 GN=Ptdss1 PE=1 SV=1	Ptdss1	1	8.2	7.97	8.6	8.69	8.04	7.76	7.86	7.93	8.07	-0.43	-0.687616	-0.174737	7.85754	-3.53	0.0024	0.045	-1.4
A2AJT4	PNISR_MOUSE	Arginine/serine-rich protein PNISR OS=Mus musculus OX=10090 GN=Pnisr PE=1 SV=1	Pnisr	1	8.28	8.17	8.19	8.78	8.11	7.67	7.81	7.87	8.14	-0.43	-0.690669	-0.17394	7.6402	-3.51	0.0025	0.045	-1.43
Q2TBE6	P4K2A_MOUSE	Phosphatidylinositol 4-kinase type 2-alpha OS=Mus musculus OX=10090 GN=Pi4k2a PE=1 SV=1	Pi4k2a	6	9.76	9.53	9.98	10.32	9.68	9.43	9.51	9.16	9.58	-0.43	-0.690293	-0.160203	9.34643	-3.37	0.0034	0.048	-1.72
Q61881	MCM7_MOUSE	DNA replication licensing factor MCM7 OS=Mus musculus OX=10090 GN=Mcm7 PE=1 SV=1	Mcm7	3	8.25	8.51	8.68	8.24	8.12	7.71	7.96	7.98	8.16	-0.43	-0.705792	-0.163338	8.17864	-3.37	0.0034	0.048	-1.73
Q9DAT5	MTU1_MOUSE	Mitochondrial tRNA-specific 2-thiouridylase 1 OS=Mus musculus OX=10090 GN=Trmu PE=1 SV=1	Trmu	1	6.55	6.44	6.85	6.65	6.25	5.86	6.12	6.27	6.46	-0.43	-0.709008	-0.155401	6.15492	-3.28	0.0042	0.051	-1.9
Q9D0L4	ADCK1_MOUSE	AarF domain-containing protein kinase 1 OS=Mus musculus OX=10090 GN=Adck1 PE=1 SV=1	Adck1	1	6.98	6.72	7.12	7.64	6.74	6.54	6.61	6.74	6.82	-0.43	-0.714479	-0.139733	6.5768	-3.12	0.0059	0.056	-2.21
Q7TN73	CASD1_MOUSE	N-acetylneuraminate 9-O-acetyltransferase OS=Mus musculus OX=10090 GN=Casd1 PE=2 SV=1	Casd1	1	6.7	6.61	7.13	7.14	6.44	6.15	6.48	6.42	6.85	-0.43	-0.712451	-0.138039	6.32909	-3.11	0.006	0.056	-2.24
Q9CQS9	HAUS2_MOUSE	HAUS augmin-like complex subunit 2 OS=Mus musculus OX=10090 GN=Haus2 PE=2 SV=1	Haus2	1	7.34	7.16	7.67	8.01	7.17	6.87	7.11	7.13	7.26	-0.43	-0.730215	-0.135375	7.11415	-3.06	0.0068	0.059	-2.34
Q8BGB8	COQ4_MOUSE	Ubiquinone biosynthesis protein COQ4 homolog, mitochondrial OS=Mus musculus OX=10090 GN=Coq4 PE=1 SV=1	Coq4	1	5.56	5.4	5.52	5.46	4.88	4.71	5.21	5.32	5.14	-0.43	-0.737059	-0.128647	4.96141	-2.99	0.0079	0.063	-2.47
Q6PCN7	HLTF_MOUSE	Helicase-like transcription factor OS=Mus musculus OX=10090 GN=Hltf PE=1 SV=1	Hltf	1	4.29	4.52	4.81	4.7	4.23	4.15	4.21	4.13	4.01	-0.43	-0.743769	-0.124546	4.15098	-2.95	0.0086	0.065	-2.56
Q8K389	CK5P2_MOUSE	CDK5 regulatory subunit-associated protein 2 OS=Mus musculus OX=10090 GN=Cdk5rap2 PE=1 SV=3	Cdk5rap2	1	6.86	6.45	6.87	7.39	6.61	6.21	6.43	6.42	6.61	-0.43	-0.745309	-0.124494	6.46895	-2.94	0.0087	0.065	-2.56
Q810D6	GRWD1_MOUSE	Glutamate-rich WD repeat-containing protein 1 OS=Mus musculus OX=10090 GN=Grwd1 PE=1 SV=2	Grwd1	1	3.94	4.06	4.64	4.38	3.69	3.74	4.01	3.76	3.91	-0.43	-0.757497	-0.111506	3.80928	-2.83	0.011	0.074	-2.79
Q640L3	CCPG1_MOUSE	Cell cycle progression protein 1 OS=Mus musculus OX=10090 GN=Ccpg1 PE=1 SV=2	Ccpg1	4	7.74	7.27	8.01	8.31	7.73	7.11	7.22	7.37	7.59	-0.43	-0.779473	-0.0795963	7.25781	-2.58	0.019	0.094	-3.25
Q8CH36	S36A4_MOUSE	Neutral amino acid uniporter 4 OS=Mus musculus OX=10090 GN=Slc36a4 PE=1 SV=1	Slc36a4	1	4.7	4.38	5.2	5.09	4.72	4.11	4.38	4.33	4.54	-0.43	-0.775906	-0.0762513	4.35834	-2.56	0.02	0.097	-3.29
Q9CQ69	QCR8_MOUSE	Cytochrome b-c1 complex subunit 8 OS=Mus musculus OX=10090 GN=Uqcrq PE=1 SV=3	Uqcrq	1	8.03	7.79	8.51	8.81	8.16	7.58	7.8	7.72	8.03	-0.43	-0.784503	-0.0731638	7.6857	-2.53	0.021	0.098	-3.33
Q9CQZ6	NDUB3_MOUSE	NADH dehydrogenase [ubiquinone] 1 beta subcomplex subunit 3 OS=Mus musculus OX=10090 GN=Ndufb3 PE=1 SV=1	Ndufb3	1	6.27	6.07	6.8	7.04	6.11	5.7	6.19	6.18	6.4	-0.43	-0.79528	-0.0671828	5.93694	-2.49	0.023	0.1	-3.42
Q9DAI2	IFT22_MOUSE	Intraflagellar transport protein 22 homolog OS=Mus musculus OX=10090 GN=Ift22 PE=1 SV=1	Ift22	2	9.15	8.98	9.25	9.54	9.27	8.68	8.53	8.59	8.95	-0.43	-0.802937	-0.051973	8.63445	-2.39	0.028	0.12	-3.59
P59941	SIR6_MOUSE	NAD-dependent protein deacylase sirtuin-6 OS=Mus musculus OX=10090 GN=Sirt6 PE=1 SV=1	Sirt6	1	3.41	3.49	3.94	3.18	3.27	2.89	2.9	3.14	3.17	-0.43	-0.823236	-0.0378591	3.13985	-2.3	0.033	0.13	-3.75
Q5SQX6	CYFP2_MOUSE	Cytoplasmic FMR1-interacting protein 2 OS=Mus musculus OX=10090 GN=Cyfip2 PE=1 SV=2	Cyfip2	1	6.79	6.35	6.93	6.85	6.78	5.77	6.04	6.37	6.56	-0.43	-0.81595	-0.0369914	6.23143	-2.3	0.034	0.13	-3.75
O35609	SCAM3_MOUSE	Secretory carrier-associated membrane protein 3 OS=Mus musculus OX=10090 GN=Scamp3 PE=1 SV=3	Scamp3	6	8.82	8.65	9.04	9.81	8.96	8.53	8.56	8.62	8.59	-0.43	-0.827647	-0.0325984	8.7762	-2.27	0.036	0.13	-3.8
Q8R3Q0	SARAF_MOUSE	Store-operated calcium entry-associated regulatory factor OS=Mus musculus OX=10090 GN=Saraf PE=1 SV=2	Saraf	1	6.94	6.78	7.47	8.09	7.07	7.01	6.79	6.66	6.89	-0.43	-0.838811	-0.0291298	6.62222	-2.25	0.037	0.13	-3.83
Q9D7J9	ECHD3_MOUSE	Enoyl-CoA hydratase domain-containing protein 3, mitochondrial OS=Mus musculus OX=10090 GN=Echdc3 PE=1 SV=1	Echdc3	2	7.39	6.85	7.47	7.95	7.49	6.78	6.9	6.61	7.12	-0.43	-0.860537	-0.00757849	6.79233	-2.14	0.046	0.15	-4.03
Q9CR96	TM208_MOUSE	Transmembrane protein 208 OS=Mus musculus OX=10090 GN=Tmem208 PE=2 SV=1	Tmem208	1	7.09	6.44	6.93	7.57	6.81	6.95	6.85	6.01	6.28	-0.43	-0.864764	0.0135086	6.60893	-2.04	0.057	0.17	-4.2
E9Q9R9	DLG5_MOUSE	Disks large homolog 5 OS=Mus musculus OX=10090 GN=Dlg5 PE=1 SV=1	Dlg5	1	4.07	4.1	4.77	4.51	4.04	3.86	3.86	3.77	4.14	-0.43	-0.875581	0.0226438	3.85838	-1.99	0.061	0.18	-4.26
Q62425	NDUA4_MOUSE	Cytochrome c oxidase subunit NDUFA4 OS=Mus musculus OX=10090 GN=Ndufa4 PE=1 SV=2	Ndufa4	4	9.35	9.27	9.35	9.94	8.5	9.63	9.1	9.1	8.9	-0.43	-0.919474	0.0520801	9.22384	-1.88	0.077	0.2	-4.45
P24604	TEC_MOUSE	Tyrosine-protein kinase Tec OS=Mus musculus OX=10090 GN=Tec PE=1 SV=2	Tec	1	3.54	3.22	3.84	4.46	3.74	3.03	2.96	3.66	3.31	-0.43	-1.07411	0.222702	3.24736	-1.38	0.18	0.35	-5.15
P40237	CD82_MOUSE	CD82 antigen OS=Mus musculus OX=10090 GN=Cd82 PE=1 SV=1	Cd82	2	7.39	7.13	8.8	9.61	8.18	9.44	7.43	6.68	7.32	-0.43	-1.43299	0.58207	7.59582	-0.89	0.39	0.56	-5.66
O54825	BYST_MOUSE	Bystin OS=Mus musculus OX=10090 GN=Bysl PE=1 SV=3	Bysl	2	7.7	7.72	8.07	7.84	7.51	7.19	7.46	7.5	7.41	-0.42	-0.619568	-0.216733	7.46951	-4.36	0.00038	0.034	0.27
Q8BX17	GEMI5_MOUSE	Gem-associated protein 5 OS=Mus musculus OX=10090 GN=Gemin5 PE=1 SV=2	Gemin5	6	8.76	8.74	8.96	9.13	8.56	8.35	8.45	8.45	8.58	-0.42	-0.623367	-0.212965	8.48715	-4.28	0.00045	0.034	0.11
Q8R2N2	UTP4_MOUSE	U3 small nucleolar RNA-associated protein 4 homolog OS=Mus musculus OX=10090 GN=Utp4 PE=2 SV=3	Utp4	3	7.68	7.68	8.08	8.09	7.61	7.21	7.37	7.47	7.63	-0.42	-0.64857	-0.196605	7.47408	-3.93	0.00098	0.037	-0.6
Q6ZPJ0	TEX2_MOUSE	Testis-expressed protein 2 OS=Mus musculus OX=10090 GN=Tex2 PE=1 SV=2	Tex2	12	10.71	10.58	10.9	11.19	10.46	10.2	10.46	10.39	10.63	-0.42	-0.648042	-0.189365	10.4706	-3.84	0.0012	0.037	-0.79
Q9DBN5	LONP2_MOUSE	Lon protease homolog 2, peroxisomal OS=Mus musculus OX=10090 GN=Lonp2 PE=1 SV=1	Lonp2	3	7.28	7.07	7.61	7.75	7.02	7.01	6.92	7.06	7.03	-0.42	-0.658082	-0.182407	7.05406	-3.71	0.0016	0.04	-1.04
E9PVB5	TTC17_MOUSE	Tetratricopeptide repeat protein 17 OS=Mus musculus OX=10090 GN=Ttc17 PE=1 SV=1	Ttc17	2	7.3	7.14	7.43	7.74	6.99	6.72	7.03	7.1	7.09	-0.42	-0.655536	-0.176482	6.90686	-3.65	0.0018	0.042	-1.16
Q3UA37	QRIC1_MOUSE	Transcriptional regulator QRICH1 OS=Mus musculus OX=10090 GN=Qrich1 PE=1 SV=1	Qrich1	2	7.21	7.29	7.24	7.8	7.16	6.82	6.87	6.94	7.01	-0.42	-0.67171	-0.17574	6.95289	-3.59	0.0021	0.043	-1.28
Q5NCR9	NSRP1_MOUSE	Nuclear speckle splicing regulatory protein 1 OS=Mus musculus OX=10090 GN=Nsrp1 PE=1 SV=1	Nsrp1	1	5.89	5.94	5.88	6.07	5.58	5.17	5.69	5.41	5.79	-0.42	-0.665777	-0.171303	5.391	-3.56	0.0023	0.044	-1.35
Q4VC33	MAEA_MOUSE	E3 ubiquitin-protein transferase MAEA OS=Mus musculus OX=10090 GN=Maea PE=1 SV=1	Maea	1	6.32	6.3	6.4	6.76	6.14	6.07	5.88	5.97	6.07	-0.42	-0.669661	-0.166299	5.99067	-3.49	0.0026	0.045	-1.48
Q8QZY9	SF3B4_MOUSE	Splicing factor 3B subunit 4 OS=Mus musculus OX=10090 GN=Sf3b4 PE=1 SV=1	Sf3b4	2	7.41	7.38	7.77	7.57	7.29	6.72	7.03	7.15	7.34	-0.42	-0.67998	-0.168455	7.07489	-3.48	0.0026	0.046	-1.49
Q6TXD4	DNMBP_MOUSE	Dynamin-binding protein OS=Mus musculus OX=10090 GN=Dnmbp PE=1 SV=2	Dnmbp	3	8.27	8.2	8.7	8.69	8.09	7.82	8.02	8.01	8.31	-0.42	-0.675119	-0.163553	8.09021	-3.44	0.0029	0.047	-1.57
Q62172	RBP1_MOUSE	RalA-binding protein 1 OS=Mus musculus OX=10090 GN=Ralbp1 PE=1 SV=4	Ralbp1	6	9.34	9.14	9.66	9.92	9.32	8.99	9.03	8.88	9.27	-0.42	-0.685051	-0.145508	8.98587	-3.23	0.0046	0.052	-1.99
Q8BXA5	CLP1L_MOUSE	Lipid scramblase CLPTM1L OS=Mus musculus OX=10090 GN=Clptm1l PE=1 SV=1	Clptm1l	2	8.75	8.41	8.97	9.15	8.54	8.05	8.38	8.41	8.59	-0.42	-0.712555	-0.134315	8.29281	-3.08	0.0065	0.058	-2.3
Q9DCA2	RT11_MOUSE	28S ribosomal protein S11, mitochondrial OS=Mus musculus OX=10090 GN=Mrps11 PE=1 SV=2	Mrps11	1	8.11	7.96	8.42	8.65	8.04	7.62	7.8	7.83	8.03	-0.42	-0.7154	-0.126394	7.7905	-3	0.0076	0.063	-2.45
Q8R1T4	S35A3_MOUSE	UDP-N-acetylglucosamine transporter OS=Mus musculus OX=10090 GN=Slc35a3 PE=2 SV=1	Slc35a3	1	7.73	7.35	7.82	8.1	7.53	7.28	7.21	6.95	7.68	-0.42	-0.723061	-0.1197	7.17613	-2.93	0.0089	0.066	-2.58
Q8C3P7	MTA70_MOUSE	N6-adenosine-methyltransferase subunit METTL3 OS=Mus musculus OX=10090 GN=Mettl3 PE=1 SV=2	Mettl3	1	4.75	5.1	5.07	4.84	4.65	4.35	4.6	4.63	4.37	-0.42	-0.728014	-0.117957	4.60992	-2.91	0.0093	0.067	-2.62
O70458	OSMR_MOUSE	Oncostatin-M-specific receptor subunit beta OS=Mus musculus OX=10090 GN=Osmr PE=1 SV=1	Osmr	1	5.78	5.81	6.2	6.52	5.4	5.66	5.73	5.62	5.9	-0.42	-0.7274	-0.109714	5.69085	-2.85	0.011	0.073	-2.75
Q91Z49	UIF_MOUSE	UAP56-interacting factor OS=Mus musculus OX=10090 GN=Fyttd1 PE=1 SV=1	Fyttd1	1	6.81	6.42	6.61	7.12	6.47	6.29	6.28	6.28	6.31	-0.42	-0.725035	-0.106462	6.01321	-2.82	0.011	0.074	-2.79
Q8K2I4	MANBA_MOUSE	Beta-mannosidase OS=Mus musculus OX=10090 GN=Manba PE=1 SV=1	Manba	1	5.64	6.12	6.33	5.98	5.86	5.51	5.63	5.16	5.82	-0.42	-0.72941	-0.102912	5.53141	-2.79	0.012	0.075	-2.85
Q06180	PTN2_MOUSE	Tyrosine-protein phosphatase non-receptor type 2 OS=Mus musculus OX=10090 GN=Ptpn2 PE=1 SV=2	Ptpn2	1	7.11	6.97	7.45	7.57	6.89	6.67	6.8	6.78	7.15	-0.42	-0.731523	-0.10295	6.69532	-2.79	0.012	0.075	-2.86
P97310	MCM2_MOUSE	DNA replication licensing factor MCM2 OS=Mus musculus OX=10090 GN=Mcm2 PE=1 SV=3	Mcm2	1	8.05	8.35	8.52	7.76	7.87	7.39	7.75	7.86	7.88	-0.42	-0.74036	-0.101683	7.95199	-2.77	0.013	0.076	-2.89
Q5HZI1	MTUS1_MOUSE	Microtubule-associated tumor suppressor 1 homolog OS=Mus musculus OX=10090 GN=Mtus1 PE=1 SV=2	Mtus1	4	8.91	8.61	9.21	9.06	8.45	8.02	8.48	8.83	8.85	-0.42	-0.751143	-0.0904776	8.52716	-2.68	0.015	0.085	-3.07
Q80X80	C2C2L_MOUSE	Phospholipid transfer protein C2CD2L OS=Mus musculus OX=10090 GN=C2cd2l PE=1 SV=3	C2cd2l	2	5.86	5.38	5.68	6.11	5.63	5.33	5.06	5.16	5.51	-0.42	-0.750508	-0.0879648	5.18156	-2.66	0.016	0.086	-3.1
Q6ZWR6	SYNE1_MOUSE	Nesprin-1 OS=Mus musculus OX=10090 GN=Syne1 PE=1 SV=2	Syne1	4	7.77	7.49	7.98	8.57	7.82	7.51	7.42	7.27	7.68	-0.42	-0.748994	-0.0850363	7.31527	-2.64	0.017	0.089	-3.14
Q80XC6	NRDE2_MOUSE	Nuclear exosome regulator NRDE2 OS=Mus musculus OX=10090 GN=Nrde2 PE=1 SV=3	Nrde2	1	5.11	4.89	5.55	5.41	4.77	4.54	4.91	4.88	4.98	-0.42	-0.76744	-0.0803998	4.82434	-2.59	0.018	0.093	-3.23
Q9D1M7	FKB11_MOUSE	Peptidyl-prolyl cis-trans isomerase FKBP11 OS=Mus musculus OX=10090 GN=Fkbp11 PE=1 SV=1	Fkbp11	2	9.95	9.56	10.27	10.25	9.62	9.09	9.6	9.83	9.81	-0.42	-0.757457	-0.0777837	9.51881	-2.58	0.019	0.094	-3.24
Q6A039	TBC12_MOUSE	TBC1 domain family member 12 OS=Mus musculus OX=10090 GN=Tbc1d12 PE=1 SV=2	Tbc1d12	1	5.56	5.3	5.76	6.25	5.55	5.33	5.16	4.97	5.48	-0.42	-0.778281	-0.0577159	5.29614	-2.44	0.025	0.11	-3.51
Q925F3	R144A_MOUSE	E3 ubiquitin-protein ligase RNF144A OS=Mus musculus OX=10090 GN=Rnf144a PE=1 SV=1	Rnf144a	1	5.28	4.59	5.08	5.24	5.11	4.41	4.47	4.39	4.75	-0.42	-0.804742	-0.0413247	4.56892	-2.33	0.032	0.12	-3.7
P62911	RL32_MOUSE	60S ribosomal protein L32 OS=Mus musculus OX=10090 GN=Rpl32 PE=1 SV=2	Rpl32	2	8.32	8.45	8.93	9.19	8.32	8.92	8.13	7.87	8.26	-0.42	-0.803627	-0.0409055	8.12342	-2.33	0.032	0.12	-3.7
Q5PRE5	PRSR1_MOUSE	Proline and serine-rich protein 1 OS=Mus musculus OX=10090 GN=Proser1 PE=1 SV=1	Proser1	1	4.69	4.57	5.1	5.09	4.53	3.94	4.56	4.75	4.47	-0.42	-0.803895	-0.0262855	4.54746	-2.24	0.038	0.13	-3.85
Q3V009	TMED1_MOUSE	Transmembrane emp24 domain-containing protein 1 OS=Mus musculus OX=10090 GN=Tmed1 PE=1 SV=1	Tmed1	2	6.3	6.56	6.87	7.45	6.75	6.31	6.28	6.14	6.38	-0.42	-0.826329	-0.0201184	6.29986	-2.21	0.041	0.14	-3.91
E9Q3C1	C2CD2_MOUSE	C2 domain-containing protein 2 OS=Mus musculus OX=10090 GN=C2cd2 PE=1 SV=1	C2cd2	2	8.74	8.76	9.69	9.06	8.39	8.36	8.35	9.14	8.99	-0.42	-0.820131	-0.0129247	8.58986	-2.17	0.044	0.15	-3.98
Q80W49	CRBG3_MOUSE	Beta/gamma crystallin domain-containing protein 3 OS=Mus musculus OX=10090 GN=Crybg3 PE=1 SV=2	Crybg3	2	6.9	6.78	6.87	6.98	6.42	6.28	6.52	6.45	6.62	-0.42	-0.830905	-0.0121277	6.53312	-2.16	0.044	0.15	-3.99
P27090	TGFB2_MOUSE	Transforming growth factor beta-2 proprotein OS=Mus musculus OX=10090 GN=Tgfb2 PE=1 SV=2	Tgfb2	3	7.95	7.78	8.33	8.82	8.18	7.58	7.81	7.34	8.08	-0.42	-0.834262	-0.0114691	7.64049	-2.16	0.045	0.15	-3.99
Q9D6K8	FUND2_MOUSE	FUN14 domain-containing protein 2 OS=Mus musculus OX=10090 GN=Fundc2 PE=1 SV=1	Fundc2	2	8.61	8.27	8.99	9.59	8.83	8.51	8.31	7.97	8.58	-0.42	-0.846014	-0.000448409	8.53519	-2.1	0.05	0.16	-4.09
Q6P253	DMKN_MOUSE	Dermokine OS=Mus musculus OX=10090 GN=Dmkn PE=2 SV=2	Dmkn	1	6.91	6.77	6.74	7.5	6.91	6.87	6.63	6.22	6.19	-0.42	-0.84694	0.0118894	6.47355	-2.04	0.056	0.17	-4.19
Q8BHY8	SNX14_MOUSE	Sorting nexin-14 OS=Mus musculus OX=10090 GN=Snx14 PE=1 SV=2	Snx14	1	4.22	4.17	4.61	5.37	4.27	4.12	4.15	4.07	4.27	-0.42	-0.848943	0.0167497	4.19638	-2.02	0.059	0.17	-4.22
Q8JZU2	TXTP_MOUSE	Tricarboxylate transport protein, mitochondrial OS=Mus musculus OX=10090 GN=Slc25a1 PE=1 SV=1	Slc25a1	1	5.67	5.37	5.88	6.57	5.73	5.71	5.25	5	5.56	-0.42	-0.879831	0.0395605	5.11048	-1.92	0.071	0.19	-4.38
Q6NVF4	HELB_MOUSE	DNA helicase B OS=Mus musculus OX=10090 GN=Helb PE=1 SV=2	Helb	1	4.22	4.35	4.56	4.71	4.24	4.08	3.98	3.62	4.28	-0.42	-0.884403	0.0481277	3.93206	-1.88	0.076	0.2	-4.44
Q9Z331	K2C6B_MOUSE	Keratin, type II cytoskeletal 6B OS=Mus musculus OX=10090 GN=Krt6b PE=1 SV=3	Krt6b	1	5.28	4.98	5.59	5.93	5.1	4.96	5.28	4.58	5.19	-0.42	-0.926664	0.079196	5.08856	-1.77	0.094	0.23	-4.61
Q5SPX1	CC157_MOUSE	Coiled-coil domain-containing protein 157 OS=Mus musculus OX=10090 GN=Ccdc157 PE=1 SV=1	Ccdc157	1	8.79	8.34	9	9.35	8.82	8.42	8.5	7.84	8.66	-0.42	-0.944606	0.100285	8.36135	-1.7	0.11	0.25	-4.72
Q80W54	FACE1_MOUSE	CAAX prenyl protease 1 homolog OS=Mus musculus OX=10090 GN=Zmpste24 PE=1 SV=2	Zmpste24	2	9.06	8.64	9.54	9.81	9.43	9.78	8.91	7.56	8.55	-0.42	-1.16044	0.327969	8.73583	-1.18	0.26	0.43	-5.38
O35691	PININ_MOUSE	Pinin OS=Mus musculus OX=10090 GN=Pnn PE=1 SV=4	Pnn	8	10.25	10.16	10.24	10.72	10.09	9.77	9.91	9.91	9.98	-0.41	-0.620863	-0.205496	9.82716	-4.18	0.00056	0.034	-0.09
Q99M28	RNPS1_MOUSE	RNA-binding protein with serine-rich domain 1 OS=Mus musculus OX=10090 GN=Rnps1 PE=1 SV=1	Rnps1	3	9.8	9.6	9.96	10.2	9.65	9.4	9.48	9.48	9.38	-0.41	-0.616617	-0.203949	9.40548	-4.18	0.00056	0.034	-0.1
Q9Z277	BAZ1B_MOUSE	Tyrosine-protein kinase BAZ1B OS=Mus musculus OX=10090 GN=Baz1b PE=1 SV=2	Baz1b	8	9.84	9.71	9.86	10.23	9.7	9.45	9.44	9.44	9.48	-0.41	-0.613702	-0.196933	9.33326	-4.09	0.00069	0.035	-0.28
Q6ZPI0	JADE1_MOUSE	Protein Jade-1 OS=Mus musculus OX=10090 GN=Jade1 PE=1 SV=2	Jade1	3	6.86	6.79	7.11	7.28	6.61	6.57	6.64	6.64	6.54	-0.41	-0.637516	-0.183721	6.48692	-3.8	0.0013	0.039	-0.85
Q99K23	UFSP2_MOUSE	Ufm1-specific protease 2 OS=Mus musculus OX=10090 GN=Ufsp2 PE=1 SV=1	Ufsp2	5	10.26	10.01	10.5	10.52	9.93	9.67	9.88	9.95	10.12	-0.41	-0.645111	-0.178412	9.87269	-3.71	0.0016	0.04	-1.05
Q924T2	RT02_MOUSE	28S ribosomal protein S2, mitochondrial OS=Mus musculus OX=10090 GN=Mrps2 PE=1 SV=1	Mrps2	3	7.87	7.82	8.07	8.12	7.68	7.31	7.49	7.59	7.76	-0.41	-0.639909	-0.172195	7.5315	-3.65	0.0018	0.042	-1.17
Q8R3C6	RBM19_MOUSE	Probable RNA-binding protein 19 OS=Mus musculus OX=10090 GN=Rbm19 PE=1 SV=1	Rbm19	1	6.16	6.28	6.24	6.44	5.96	5.76	5.7	5.95	5.99	-0.41	-0.650374	-0.164893	5.86538	-3.53	0.0024	0.045	-1.41
Q69ZR9	TASOR_MOUSE	Protein TASOR OS=Mus musculus OX=10090 GN=Tasor PE=1 SV=2	Tasor	2	6.89	6.76	6.78	7.39	6.81	6.62	6.48	6.34	6.46	-0.41	-0.670859	-0.157952	6.54968	-3.39	0.0032	0.048	-1.67
Q8C4J7	TBL3_MOUSE	Transducin beta-like protein 3 OS=Mus musculus OX=10090 GN=Tbl3 PE=2 SV=1	Tbl3	3	8.18	8.03	8.48	8.63	7.97	7.69	7.84	7.93	8.18	-0.41	-0.665192	-0.151339	7.9386	-3.34	0.0037	0.049	-1.79
Q9D8P7	TF3C6_MOUSE	General transcription factor 3C polypeptide 6 OS=Mus musculus OX=10090 GN=Gtf3c6 PE=2 SV=1	Gtf3c6	1	6.39	6.24	6.06	6.47	6.05	5.55	6.05	5.87	5.91	-0.41	-0.662887	-0.147919	6.01101	-3.31	0.0039	0.05	-1.85
Q9R1C6	DGKE_MOUSE	Diacylglycerol kinase epsilon OS=Mus musculus OX=10090 GN=Dgke PE=1 SV=1	Dgke	2	5.09	5.25	5.49	5.41	4.92	4.82	4.88	5.1	4.76	-0.41	-0.675963	-0.146278	4.88454	-3.26	0.0043	0.051	-1.94
Q8K045	PKN3_MOUSE	Serine/threonine-protein kinase N3 OS=Mus musculus OX=10090 GN=Pkn3 PE=1 SV=1	Pkn3	1	8.94	8.7	9.43	9.27	8.87	8.43	8.59	8.53	8.93	-0.41	-0.682304	-0.141642	8.51431	-3.2	0.0049	0.052	-2.06
O08811	ERCC2_MOUSE	General transcription and DNA repair factor IIH helicase subunit XPD OS=Mus musculus OX=10090 GN=Ercc2 PE=1 SV=2	Ercc2	1	6.57	6.36	6.78	6.77	6.25	6.04	5.96	6.16	6.61	-0.41	-0.687755	-0.141491	6.12772	-3.19	0.0051	0.053	-2.08
Q80WW9	DDRGK_MOUSE	DDRGK domain-containing protein 1 OS=Mus musculus OX=10090 GN=Ddrgk1 PE=1 SV=2	Ddrgk1	2	9.07	8.89	9.45	9.62	8.87	8.73	8.85	8.82	8.97	-0.41	-0.67837	-0.139219	8.73182	-3.19	0.0051	0.053	-2.09
Q9CQX8	KGD4_MOUSE	Alpha-ketoglutarate dehydrogenase component 4 OS=Mus musculus OX=10090 GN=Mrps36 PE=1 SV=1	Mrps36	1	8.55	8.15	8.83	8.93	8.45	8.06	8.14	8.16	8.23	-0.41	-0.677797	-0.136284	8.17506	-3.16	0.0054	0.055	-2.14
Q8C561	LMBD2_MOUSE	G-protein coupled receptor-associated protein LMBRD2 OS=Mus musculus OX=10090 GN=Lmbrd2 PE=1 SV=1	Lmbrd2	3	7.18	7.08	7.45	7.85	6.94	6.75	7.08	6.97	7.13	-0.41	-0.690539	-0.137861	6.84131	-3.15	0.0055	0.055	-2.16
P63168	DYL1_MOUSE	Dynein light chain 1, cytoplasmic OS=Mus musculus OX=10090 GN=Dynll1 PE=1 SV=1	Dynll1	2	8.97	8.98	9.6	9.65	9.09	8.84	8.9	8.67	8.96	-0.41	-0.68483	-0.131992	8.78054	-3.1	0.0061	0.056	-2.25
Q91X78	ERLN1_MOUSE	Erlin-1 OS=Mus musculus OX=10090 GN=Erlin1 PE=1 SV=2	Erlin1	4	9.98	9.74	10.33	10.52	9.76	9.45	9.69	9.71	10.04	-0.41	-0.693072	-0.130016	9.61528	-3.07	0.0066	0.058	-2.31
Q3THE2	ML12B_MOUSE	Myosin regulatory light chain 12B OS=Mus musculus OX=10090 GN=Myl12b PE=1 SV=2	Myl12b	2	9.64	9.37	9.95	10.01	9.46	9.18	9.34	9.21	9.45	-0.41	-0.696637	-0.127485	9.34236	-3.04	0.007	0.06	-2.37
P28231	CXB3_MOUSE	Gap junction beta-3 protein OS=Mus musculus OX=10090 GN=Gjb3 PE=1 SV=1	Gjb3	1	6.69	6.51	6.65	6.89	6.47	5.96	6.02	6.33	6.6	-0.41	-0.69372	-0.12393	6.22573	-3.01	0.0074	0.062	-2.42
Q9D1P0	RM13_MOUSE	39S ribosomal protein L13, mitochondrial OS=Mus musculus OX=10090 GN=Mrpl13 PE=1 SV=1	Mrpl13	2	6.6	6.55	7.2	7.21	6.65	6.13	6.52	6.48	6.59	-0.41	-0.70454	-0.119618	6.37228	-2.96	0.0084	0.065	-2.53
O55013	TPPC3_MOUSE	Trafficking protein particle complex subunit 3 OS=Mus musculus OX=10090 GN=Trappc3 PE=1 SV=1	Trappc3	1	7.24	6.94	7.46	7.35	7.32	6.69	6.9	6.67	6.63	-0.41	-0.703262	-0.115329	6.75979	-2.92	0.009	0.066	-2.6
Q9QZI8	SERC1_MOUSE	Serine incorporator 1 OS=Mus musculus OX=10090 GN=Serinc1 PE=1 SV=1	Serinc1	3	8.52	8.33	8.66	9.11	8.64	8.34	8.22	7.9	8.14	-0.41	-0.708107	-0.114363	8.02022	-2.91	0.0093	0.067	-2.63
P62843	RS15_MOUSE	40S ribosomal protein S15 OS=Mus musculus OX=10090 GN=Rps15 PE=1 SV=2	Rps15	3	10.89	10.98	11.65	11.58	10.93	10.64	10.85	10.87	11.05	-0.41	-0.722161	-0.0947322	10.7771	-2.74	0.014	0.08	-2.96
Q9CWV6	PKRI1_MOUSE	PRKR-interacting protein 1 OS=Mus musculus OX=10090 GN=Prkrip1 PE=1 SV=2	Prkrip1	1	5.25	5.12	5.34	5.44	5.15	4.6	4.65	4.84	5.17	-0.41	-0.724099	-0.0947702	4.59826	-2.73	0.014	0.08	-2.96
Q80U63	MFN2_MOUSE	Mitofusin-2 OS=Mus musculus OX=10090 GN=Mfn2 PE=1 SV=3	Mfn2	4	8.38	8.26	8.79	9.31	8.52	8.11	8.2	8.16	8.38	-0.41	-0.737705	-0.0883118	8.14684	-2.67	0.016	0.085	-3.08
Q9D125	RT25_MOUSE	28S ribosomal protein S25, mitochondrial OS=Mus musculus OX=10090 GN=Mrps25 PE=1 SV=1	Mrps25	1	6.02	6.08	6.63	6.75	6.09	5.52	5.94	6.06	6.2	-0.41	-0.749164	-0.0641179	5.8559	-2.49	0.023	0.1	-3.41
O35613	DAXX_MOUSE	Death domain-associated protein 6 OS=Mus musculus OX=10090 GN=Daxx PE=1 SV=1	Daxx	1	4.3	4.11	4.39	4.83	3.92	3.78	3.86	4.33	4.11	-0.41	-0.760458	-0.0495817	3.97181	-2.39	0.028	0.12	-3.59
Q99L04	DHRS1_MOUSE	Dehydrogenase/reductase SDR family member 1 OS=Mus musculus OX=10090 GN=Dhrs1 PE=1 SV=1	Dhrs1	2	10.27	10.16	10.83	11.24	10.26	10.09	10.05	10.12	10.56	-0.41	-0.78591	-0.034695	10.0638	-2.3	0.034	0.13	-3.76
P23772	GATA3_MOUSE	Trans-acting T-cell-specific transcription factor GATA-3 OS=Mus musculus OX=10090 GN=Gata3 PE=1 SV=1	Gata3	1	6.89	6.78	7.2	8	7.04	6.79	6.77	6.86	6.58	-0.41	-0.792211	-0.0305513	6.75578	-2.27	0.036	0.13	-3.8
P02463	CO4A1_MOUSE	Collagen alpha-1(IV) chain OS=Mus musculus OX=10090 GN=Col4a1 PE=1 SV=4	Col4a1	7	9.07	9.24	9.57	9.93	9.39	8.89	9.11	8.81	9.05	-0.41	-0.789177	-0.0239834	8.92579	-2.23	0.039	0.14	-3.87
P11214	TPA_MOUSE	Tissue-type plasminogen activator OS=Mus musculus OX=10090 GN=Plat PE=1 SV=3	Plat	1	6.09	6.08	6.79	6.35	6.09	5.64	5.86	5.75	6.24	-0.41	-0.795604	-0.022536	5.81257	-2.22	0.039	0.14	-3.88
Q8BGY7	F210A_MOUSE	Protein FAM210A OS=Mus musculus OX=10090 GN=Fam210a PE=1 SV=1	Fam210a	2	7.75	7.5	8.35	8.72	7.85	7.37	7.5	7.61	8.05	-0.41	-0.81666	0.0038111	7.57447	-2.08	0.052	0.16	-4.12
Q3UMB5	SMCR8_MOUSE	Guanine nucleotide exchange protein SMCR8 OS=Mus musculus OX=10090 GN=Smcr8 PE=1 SV=2	Smcr8	2	6.45	6.24	7.11	7.47	6.55	6.12	6.3	6.39	6.69	-0.41	-0.825724	0.00935034	6.3972	-2.05	0.055	0.17	-4.17
Q9D1H6	NDUF4_MOUSE	NADH dehydrogenase [ubiquinone] 1 alpha subcomplex assembly factor 4 OS=Mus musculus OX=10090 GN=Ndufaf4 PE=1 SV=1	Ndufaf4	1	5.97	6.07	6.62	6.87	6.07	5.71	6	6.01	6.07	-0.41	-0.84899	0.0240339	5.91106	-1.99	0.063	0.18	-4.28
Q91W69	EPN3_MOUSE	Epsin-3 OS=Mus musculus OX=10090 GN=Epn3 PE=1 SV=1	Epn3	1	3.55	3.13	4.17	3.76	3.34	3.11	3.01	3.4	3.36	-0.41	-0.87845	0.0632311	3.24506	-1.82	0.086	0.22	-4.54
P0C673	IGS11_MOUSE	Immunoglobulin superfamily member 11 OS=Mus musculus OX=10090 GN=Igsf11 PE=1 SV=1	Igsf11	3	7.15	7.13	7.54	8.69	7.69	7.47	7.22	6.73	6.99	-0.41	-0.973592	0.152365	6.90575	-1.53	0.14	0.3	-4.95
A2AGL3	RYR3_MOUSE	Ryanodine receptor 3 OS=Mus musculus OX=10090 GN=Ryr3 PE=1 SV=1	Ryr3	1	5.21	5.01	6.12	6.7	5.94	5.19	5.11	5.05	5.45	-0.41	-1.01225	0.185375	5.14809	-1.45	0.16	0.33	-5.06
P09541	MYL4_MOUSE	Myosin light chain 4 OS=Mus musculus OX=10090 GN=Myl4 PE=1 SV=3	Myl4	3	8.46	8.84	9.58	7.95	7.65	7.88	8	9.14	8.82	-0.41	-1.07338	0.256673	8.5731	-1.29	0.21	0.39	-5.25
A2AR02	PPIG_MOUSE	Peptidyl-prolyl cis-trans isomerase G OS=Mus musculus OX=10090 GN=Ppig PE=1 SV=1	Ppig	3	9.16	9.11	9.14	9.31	8.74	8.8	8.81	8.97	8.55	-0.4	-0.585609	-0.21985	8.82154	-4.63	0.00021	0.033	0.8
P23249	MOV10_MOUSE	Putative helicase MOV-10 OS=Mus musculus OX=10090 GN=Mov10 PE=1 SV=2	Mov10	10	10.2	10.18	10.61	10.44	9.86	9.88	9.91	10.06	10.06	-0.4	-0.595684	-0.206816	9.91881	-4.33	0.0004	0.034	0.22
Q8R1A4	DOCK7_MOUSE	Dedicator of cytokinesis protein 7 OS=Mus musculus OX=10090 GN=Dock7 PE=1 SV=3	Dock7	8	8.56	8.4	8.83	8.91	8.19	8.26	8.23	8.31	8.39	-0.4	-0.598202	-0.201645	8.2725	-4.24	0.00049	0.034	0.02
Q8BIQ5	CSTF2_MOUSE	Cleavage stimulation factor subunit 2 OS=Mus musculus OX=10090 GN=Cstf2 PE=1 SV=2	Cstf2	2	9.32	9.2	9.56	9.81	9.23	8.99	9.03	9.02	9.1	-0.4	-0.608984	-0.183285	8.96916	-3.91	0.001	0.037	-0.64
Q91ZW3	SMCA5_MOUSE	SWI/SNF-related matrix-associated actin-dependent regulator of chromatin subfamily A member 5 OS=Mus musculus OX=10090 GN=Smarca5 PE=1 SV=1	Smarca5	12	10.24	10.15	10.56	10.79	10.17	10.03	9.95	9.97	10.05	-0.4	-0.615026	-0.184359	9.94962	-3.9	0.001	0.037	-0.66
Q9CR59	G45IP_MOUSE	Growth arrest and DNA damage-inducible proteins-interacting protein 1 OS=Mus musculus OX=10090 GN=Gadd45gip1 PE=1 SV=1	Gadd45gip1	1	7.22	7.04	7.44	7.46	7.07	6.65	6.82	6.9	7.03	-0.4	-0.629724	-0.165668	6.86239	-3.6	0.002	0.043	-1.26
Q9WTX8	MD1L1_MOUSE	Mitotic spindle assembly checkpoint protein MAD1 OS=Mus musculus OX=10090 GN=Mad1l1 PE=1 SV=1	Mad1l1	2	7.79	7.53	8.04	7.99	7.68	7.27	7.45	7.29	7.51	-0.4	-0.63476	-0.16129	7.35283	-3.53	0.0024	0.045	-1.4
Q80YR5	SAFB2_MOUSE	Scaffold attachment factor B2 OS=Mus musculus OX=10090 GN=Safb2 PE=1 SV=2	Safb2	3	8.93	8.94	8.94	9.53	8.88	8.55	8.67	8.58	8.75	-0.4	-0.641828	-0.157073	8.65068	-3.46	0.0028	0.046	-1.54
O08912	GALT1_MOUSE	Polypeptide N-acetylgalactosaminyltransferase 1 OS=Mus musculus OX=10090 GN=Galnt1 PE=1 SV=1	Galnt1	4	9.75	9.46	10.02	10.27	9.67	9.42	9.41	9.38	9.48	-0.4	-0.651175	-0.152172	9.37909	-3.38	0.0033	0.048	-1.7
Q3UN02	LCLT1_MOUSE	Lysocardiolipin acyltransferase 1 OS=Mus musculus OX=10090 GN=Lclat1 PE=1 SV=2	Lclat1	4	8.98	8.71	9.02	9.21	8.5	8.19	8.77	8.77	8.7	-0.4	-0.641532	-0.149849	8.46917	-3.38	0.0033	0.048	-1.7
Q9JJA7	CCNL2_MOUSE	Cyclin-L2 OS=Mus musculus OX=10090 GN=Ccnl2 PE=1 SV=1	Ccnl2	2	7.95	7.82	8.29	8.56	7.88	7.65	7.68	7.67	7.91	-0.4	-0.6508	-0.148241	7.71101	-3.34	0.0036	0.049	-1.78
Q9JMH9	MY18A_MOUSE	Unconventional myosin-XVIIIa OS=Mus musculus OX=10090 GN=Myo18a PE=1 SV=2	Myo18a	24	11.68	11.58	11.82	11.81	11.21	11.33	11.31	11.34	11.42	-0.4	-0.655345	-0.146312	11.4314	-3.31	0.0039	0.05	-1.84
Q9CR89	ERGI2_MOUSE	Endoplasmic reticulum-Golgi intermediate compartment protein 2 OS=Mus musculus OX=10090 GN=Ergic2 PE=1 SV=1	Ergic2	3	9.57	9.42	9.93	9.97	9.42	8.99	9.29	9.36	9.55	-0.4	-0.661225	-0.146251	9.22659	-3.29	0.004	0.051	-1.87
Q791V5	MTCH2_MOUSE	Mitochondrial carrier homolog 2 OS=Mus musculus OX=10090 GN=Mtch2 PE=1 SV=1	Mtch2	2	7.89	7.51	7.91	8.22	7.61	7.27	7.48	7.5	7.53	-0.4	-0.667967	-0.138696	7.45507	-3.2	0.0049	0.052	-2.06
Q8C170	MYO9A_MOUSE	Unconventional myosin-IXa OS=Mus musculus OX=10090 GN=Myo9a PE=1 SV=2	Myo9a	1	5.66	5.23	5.54	5.54	5.04	5.03	5.22	4.97	5.2	-0.4	-0.659966	-0.135542	5.13984	-3.19	0.0051	0.053	-2.09
Q60749	KHDR1_MOUSE	KH domain-containing, RNA-binding, signal transduction-associated protein 1 OS=Mus musculus OX=10090 GN=Khdrbs1 PE=1 SV=2	Khdrbs1	2	7.42	7.27	7.63	7.34	7.23	7.16	7.07	6.72	6.88	-0.4	-0.670035	-0.136506	7.00064	-3.18	0.0052	0.054	-2.11
P11688	ITA5_MOUSE	Integrin alpha-5 OS=Mus musculus OX=10090 GN=Itga5 PE=1 SV=3	Itga5	9	11.76	11.66	12.21	12.43	11.89	11.61	11.52	11.51	11.57	-0.4	-0.662435	-0.129249	11.559	-3.12	0.0059	0.056	-2.22
Q6P6J9	TXD15_MOUSE	Thioredoxin domain-containing protein 15 OS=Mus musculus OX=10090 GN=Txndc15 PE=1 SV=1	Txndc15	1	5.48	5.47	5.85	5.87	5.49	5.28	5.27	4.98	5.31	-0.4	-0.688348	-0.117127	5.328	-2.96	0.0083	0.065	-2.52
O88856	TPST2_MOUSE	Protein-tyrosine sulfotransferase 2 OS=Mus musculus OX=10090 GN=Tpst2 PE=1 SV=1	Tpst2	2	6.87	6.85	6.75	7.18	6.42	6.51	6.62	6.5	6.54	-0.4	-0.678812	-0.115388	6.48574	-2.96	0.0084	0.065	-2.53
Q8VDB2	ALG12_MOUSE	Dol-P-Man:Man(7)GlcNAc(2)-PP-Dol alpha-1,6-mannosyltransferase OS=Mus musculus OX=10090 GN=Alg12 PE=2 SV=2	Alg12	1	7.14	6.91	7.55	7.56	7.1	6.58	6.91	6.9	6.95	-0.4	-0.688399	-0.11252	6.72263	-2.92	0.0091	0.066	-2.6
Q9Z0V7	TI17B_MOUSE	Mitochondrial import inner membrane translocase subunit Tim17-B OS=Mus musculus OX=10090 GN=Timm17b PE=1 SV=1	Timm17b	1	7.75	7.48	8.2	8.21	7.66	7.2	7.46	7.54	7.69	-0.4	-0.695573	-0.104762	7.41065	-2.85	0.011	0.073	-2.75
Q8BX05	GLPK5_MOUSE	Putative glycerol kinase 5 OS=Mus musculus OX=10090 GN=Gk5 PE=2 SV=2	Gk5	2	7.27	6.94	7.64	7.51	6.85	6.62	6.94	6.93	7.36	-0.4	-0.704915	-0.100177	6.90349	-2.8	0.012	0.074	-2.84
Q9CWL8	CTBL1_MOUSE	Beta-catenin-like protein 1 OS=Mus musculus OX=10090 GN=Ctnnbl1 PE=1 SV=1	Ctnnbl1	2	5.75	5.84	6.21	5.73	5.75	5.35	5.45	5.2	5.68	-0.4	-0.700994	-0.0943634	5.30569	-2.75	0.013	0.077	-2.92
Q5SYH2	TM199_MOUSE	Transmembrane protein 199 OS=Mus musculus OX=10090 GN=Tmem199 PE=1 SV=1	Tmem199	2	7.31	7.26	7.66	7.56	7.26	6.78	7.06	6.92	7.23	-0.4	-0.703849	-0.0911374	6.77125	-2.73	0.014	0.08	-2.98
Q9D3R9	TAF7L_MOUSE	Transcription initiation factor TFIID subunit 7-like OS=Mus musculus OX=10090 GN=Taf7l PE=1 SV=2	Taf7l	1	6.59	6.29	6.21	6.36	5.82	5.83	6.06	5.96	6.14	-0.4	-0.715129	-0.0893299	6.03314	-2.7	0.015	0.083	-3.02
Q8R332	NUP58_MOUSE	Nucleoporin p58/p45 OS=Mus musculus OX=10090 GN=Nup58 PE=1 SV=1	Nup58	2	7.12	6.82	7.44	7.69	7.17	6.63	6.67	6.76	7.11	-0.4	-0.709803	-0.086342	6.6702	-2.68	0.015	0.084	-3.06
Q99K74	MED24_MOUSE	Mediator of RNA polymerase II transcription subunit 24 OS=Mus musculus OX=10090 GN=Med24 PE=1 SV=1	Med24	1	5.92	5.89	6.54	6.45	5.96	5.63	5.75	5.67	5.98	-0.4	-0.716126	-0.0856329	5.7384	-2.67	0.016	0.085	-3.08
Q9JHQ0	ANXA9_MOUSE	Annexin A9 OS=Mus musculus OX=10090 GN=Anxa9 PE=2 SV=2	Anxa9	1	5.46	5.24	6.02	6.09	5.47	5.32	5.2	5.08	5.44	-0.4	-0.72823	-0.069297	5.21609	-2.54	0.02	0.098	-3.32
P46662	MERL_MOUSE	Merlin OS=Mus musculus OX=10090 GN=Nf2 PE=1 SV=2	Nf2	2	9.52	9.11	9.88	10.28	9.59	9.29	9.08	9.03	9.5	-0.4	-0.759778	-0.0412188	9.10056	-2.34	0.031	0.12	-3.68
Q3U3W5	ANM9_MOUSE	Protein arginine N-methyltransferase 9 OS=Mus musculus OX=10090 GN=Prmt9 PE=2 SV=2	Prmt9	1	4.44	4.24	4.77	4.51	4.16	3.41	4.28	4.29	4.31	-0.4	-0.773639	-0.0268231	4.15684	-2.25	0.037	0.13	-3.84
Q8VCD5	MED17_MOUSE	Mediator of RNA polymerase II transcription subunit 17 OS=Mus musculus OX=10090 GN=Med17 PE=1 SV=1	Med17	2	5.76	5.15	5.91	6.41	5.54	5.25	5.47	5.32	5.44	-0.4	-0.804074	-0.0012429	5.22707	-2.11	0.049	0.16	-4.08
Q7TPS0	KS6A6_MOUSE	Ribosomal protein S6 kinase alpha-6 OS=Mus musculus OX=10090 GN=Rps6ka6 PE=1 SV=2	Rps6ka6	2	5.75	5.4	6.36	6.34	5.42	5.29	5.18	5.85	6.1	-0.4	-0.821746	0.0255518	5.53066	-1.97	0.064	0.18	-4.3
G5E8A8	TEKT5_MOUSE	Tektin-5 OS=Mus musculus OX=10090 GN=Tekt5 PE=1 SV=1	Tekt5	1	5.39	4.76	5.43	6.05	5.44	4.8	4.87	4.78	5.12	-0.4	-0.84429	0.0344588	4.9091	-1.94	0.069	0.19	-4.36
Q3TA38	T120B_MOUSE	Transmembrane protein 120B OS=Mus musculus OX=10090 GN=Tmem120b PE=2 SV=1	Tmem120b	1	4.28	4.1	4.83	4.81	4.05	3.93	3.5	4.53	4.52	-0.4	-0.868992	0.0741107	3.93954	-1.77	0.094	0.23	-4.61
Q6PHS6	SNX13_MOUSE	Sorting nexin-13 OS=Mus musculus OX=10090 GN=Snx13 PE=2 SV=1	Snx13	1	4.4	4.07	4.92	5.51	4.69	3.98	4.19	4.07	4.7	-0.4	-0.908553	0.109742	4.12179	-1.65	0.12	0.26	-4.79
Q9ER64	OSBL5_MOUSE	Oxysterol-binding protein-related protein 5 OS=Mus musculus OX=10090 GN=Osbpl5 PE=1 SV=3	Osbpl5	1	5.84	5.64	6.23	7.16	6.27	6.13	5.59	5.52	5.59	-0.4	-0.908748	0.110185	5.5576	-1.65	0.12	0.26	-4.79
Q8BZX4	SREK1_MOUSE	Splicing regulatory glutamine/lysine-rich protein 1 OS=Mus musculus OX=10090 GN=Srek1 PE=2 SV=1	Srek1	2	6.26	5.98	6.79	7.59	6.44	6.25	6.19	6.08	6.33	-0.4	-1.01595	0.221718	6.0587	-1.35	0.19	0.36	-5.19
O35536	TFPI2_MOUSE	Tissue factor pathway inhibitor 2 OS=Mus musculus OX=10090 GN=Tfpi2 PE=2 SV=1	Tfpi2	3	8.28	8.55	9.22	9.52	9.05	9.16	8.8	8.18	7.27	-0.4	-1.14304	0.338457	7.96322	-1.14	0.27	0.45	-5.42
Q6PDQ2	CHD4_MOUSE	Chromodomain-helicase-DNA-binding protein 4 OS=Mus musculus OX=10090 GN=Chd4 PE=1 SV=1	Chd4	18	11.35	11.32	11.44	11.74	11.23	10.95	11.05	10.99	11.12	-0.39	-0.564945	-0.220212	10.973	-4.78	0.00015	0.033	1.11
Q80U70	SUZ12_MOUSE	Polycomb protein Suz12 OS=Mus musculus OX=10090 GN=Suz12 PE=1 SV=2	Suz12	3	7.4	7.46	7.77	7.68	7.34	7.11	7.13	7.09	7.25	-0.39	-0.584205	-0.202257	7.16511	-4.33	0.00041	0.034	0.2
Q99KP6	PRP19_MOUSE	Pre-mRNA-processing factor 19 OS=Mus musculus OX=10090 GN=Prpf19 PE=1 SV=1	Prpf19	6	10.33	10.2	10.57	10.73	10.19	10	10.07	9.98	10.12	-0.39	-0.580857	-0.189592	9.98294	-4.14	0.00062	0.034	-0.18
Q80XI4	PI42B_MOUSE	Phosphatidylinositol 5-phosphate 4-kinase type-2 beta OS=Mus musculus OX=10090 GN=Pip4k2b PE=1 SV=1	Pip4k2b	4	7.96	7.99	8.4	8.29	7.74	7.83	7.83	7.71	7.73	-0.39	-0.587534	-0.191624	7.82384	-4.13	0.00062	0.034	-0.18
A2AIV2	VIR_MOUSE	Protein virilizer homolog OS=Mus musculus OX=10090 GN=Virma PE=1 SV=1	Virma	1	6.63	6.65	6.85	6.94	6.33	6.37	6.39	6.21	6.57	-0.39	-0.596471	-0.192233	6.39382	-4.1	0.00067	0.034	-0.26
Q9JK48	SHLB1_MOUSE	Endophilin-B1 OS=Mus musculus OX=10090 GN=Sh3glb1 PE=1 SV=1	Sh3glb1	5	10.2	9.96	10.4	10.61	9.95	9.8	9.9	9.9	9.96	-0.39	-0.594767	-0.188187	9.83558	-4.05	0.00076	0.035	-0.36
P62320	SMD3_MOUSE	Small nuclear ribonucleoprotein Sm D3 OS=Mus musculus OX=10090 GN=Snrpd3 PE=1 SV=1	Snrpd3	2	9.21	9.06	9.45	9.39	8.91	8.75	8.77	9.13	8.87	-0.39	-0.591121	-0.182581	8.91802	-3.98	0.00088	0.037	-0.5
P63300	SELW_MOUSE	Selenoprotein W OS=Mus musculus OX=10090 GN=Selenow PE=1 SV=3	Selenow	1	7.15	7.05	7.43	7.09	7.03	6.6	6.76	6.65	6.91	-0.39	-0.598738	-0.182945	6.89513	-3.95	0.00094	0.037	-0.56
Q8C1D8	IWS1_MOUSE	Protein IWS1 homolog OS=Mus musculus OX=10090 GN=Iws1 PE=1 SV=1	Iws1	1	6.85	6.82	6.92	7.24	6.66	6.51	6.52	6.41	6.74	-0.39	-0.603026	-0.176323	6.44528	-3.84	0.0012	0.037	-0.78
Q91YR7	PRP6_MOUSE	Pre-mRNA-processing factor 6 OS=Mus musculus OX=10090 GN=Prpf6 PE=1 SV=1	Prpf6	8	10.16	10.04	10.48	10.59	10.01	9.86	9.88	9.92	9.98	-0.39	-0.609286	-0.169015	9.87586	-3.71	0.0016	0.04	-1.03
Q3TLD5	RMP_MOUSE	Unconventional prefoldin RPB5 interactor OS=Mus musculus OX=10090 GN=Uri1 PE=1 SV=2	Uri1	1	5.69	5.7	5.93	6.1	5.37	5.32	5.51	5.5	5.64	-0.39	-0.607159	-0.167058	5.37995	-3.7	0.0017	0.04	-1.07
Q80Y44	DDX10_MOUSE	Probable ATP-dependent RNA helicase DDX10 OS=Mus musculus OX=10090 GN=Ddx10 PE=1 SV=2	Ddx10	2	7.23	7.26	7.1	7.51	6.91	6.55	7.04	6.98	6.94	-0.39	-0.61261	-0.162112	6.7807	-3.61	0.002	0.043	-1.24
B1AY10	NFX1_MOUSE	Transcriptional repressor NF-X1 OS=Mus musculus OX=10090 GN=Nfx1 PE=1 SV=1	Nfx1	2	7.82	7.48	7.6	8.04	7.47	7.18	7.28	7.28	7.52	-0.39	-0.620831	-0.156338	7.17562	-3.51	0.0025	0.045	-1.43
Q99N87	RT05_MOUSE	28S ribosomal protein S5, mitochondrial OS=Mus musculus OX=10090 GN=Mrps5 PE=1 SV=1	Mrps5	2	8.09	7.96	8.49	8.51	8.02	7.8	7.71	7.84	8	-0.39	-0.626003	-0.153928	7.84165	-3.47	0.0027	0.046	-1.52
Q8R1K1	UBAC2_MOUSE	Ubiquitin-associated domain-containing protein 2 OS=Mus musculus OX=10090 GN=Ubac2 PE=1 SV=1	Ubac2	3	7.68	7.67	8.03	8.27	7.51	7.42	7.46	7.75	7.47	-0.39	-0.626368	-0.153893	7.60776	-3.47	0.0027	0.046	-1.52
Q99JR8	SMRD2_MOUSE	SWI/SNF-related matrix-associated actin-dependent regulator of chromatin subfamily D member 2 OS=Mus musculus OX=10090 GN=Smarcd2 PE=1 SV=2	Smarcd2	3	8.45	8.47	9.01	9.03	8.47	8.17	8.31	8.34	8.45	-0.39	-0.63337	-0.154235	8.27217	-3.45	0.0028	0.046	-1.56
O35654	DPOD2_MOUSE	DNA polymerase delta subunit 2 OS=Mus musculus OX=10090 GN=Pold2 PE=1 SV=2	Pold2	1	7.22	7.29	7.62	7.36	7.11	6.66	6.88	7.09	7.18	-0.39	-0.623163	-0.147675	6.87269	-3.41	0.0031	0.048	-1.65
Q9Z0F6	RAD9A_MOUSE	Cell cycle checkpoint control protein RAD9A OS=Mus musculus OX=10090 GN=Rad9a PE=1 SV=1	Rad9a	2	7.56	7.35	7.7	7.59	7.37	6.8	7.09	7.11	7.41	-0.39	-0.631643	-0.147903	7.1009	-3.39	0.0033	0.048	-1.69
Q8K4Q8	COL12_MOUSE	Collectin-12 OS=Mus musculus OX=10090 GN=Colec12 PE=1 SV=1	Colec12	9	10.01	9.95	10.37	10.06	9.57	9.53	9.62	9.98	9.83	-0.39	-0.651046	-0.138685	9.81027	-3.24	0.0046	0.052	-1.98
Q8K2H6	APC10_MOUSE	Anaphase-promoting complex subunit 10 OS=Mus musculus OX=10090 GN=Anapc10 PE=1 SV=1	Anapc10	1	5.51	5.4	5.83	5.49	5.2	5.05	5.39	5.08	5.14	-0.39	-0.639635	-0.131027	5.18316	-3.18	0.0051	0.053	-2.09
P83870	PHF5A_MOUSE	PHD finger-like domain-containing protein 5A OS=Mus musculus OX=10090 GN=Phf5a PE=1 SV=1	Phf5a	1	6.42	6.01	6.62	6.53	5.98	5.96	6.07	6.07	5.96	-0.39	-0.647955	-0.126278	6.03826	-3.12	0.0059	0.056	-2.22
P47911	RL6_MOUSE	60S ribosomal protein L6 OS=Mus musculus OX=10090 GN=Rpl6 PE=1 SV=3	Rpl6	7	11.39	11.24	11.6	12.06	11.33	11.34	11.15	11.02	11.06	-0.39	-0.662908	-0.123044	11.2577	-3.06	0.0068	0.059	-2.34
Q8C033	ARHGA_MOUSE	Rho guanine nucleotide exchange factor 10 OS=Mus musculus OX=10090 GN=Arhgef10 PE=1 SV=2	Arhgef10	2	7.07	6.96	7.57	7.61	7.1	6.78	6.92	6.85	6.92	-0.39	-0.650628	-0.120485	6.80612	-3.06	0.0068	0.059	-2.34
Q9CQQ4	GEMI2_MOUSE	Gem-associated protein 2 OS=Mus musculus OX=10090 GN=Gemin2 PE=2 SV=1	Gemin2	1	6.81	6.71	7.16	6.98	6.7	6.26	6.3	6.47	6.87	-0.39	-0.664387	-0.122455	6.44111	-3.05	0.0069	0.059	-2.35
Q9D6J5	NDUB8_MOUSE	NADH dehydrogenase [ubiquinone] 1 beta subcomplex subunit 8, mitochondrial OS=Mus musculus OX=10090 GN=Ndufb8 PE=1 SV=1	Ndufb8	2	8.37	8.18	8.68	8.91	8.38	7.88	8.16	8.02	8.28	-0.39	-0.660598	-0.116055	7.99576	-3	0.0077	0.063	-2.46
Q9ER39	TOR1A_MOUSE	Torsin-1A OS=Mus musculus OX=10090 GN=Tor1a PE=1 SV=1	Tor1a	1	8	7.86	8.41	8.42	7.78	7.49	7.79	7.79	8.07	-0.39	-0.662329	-0.115852	7.70801	-2.99	0.0078	0.063	-2.47
P48725	PCNT_MOUSE	Pericentrin OS=Mus musculus OX=10090 GN=Pcnt PE=1 SV=2	Pcnt	2	6.84	6.73	7.29	7.26	6.81	6.4	6.56	6.4	6.98	-0.39	-0.674513	-0.115049	6.54249	-2.96	0.0083	0.065	-2.52
Q9BCZ4	SELS_MOUSE	Selenoprotein S OS=Mus musculus OX=10090 GN=Selenos PE=1 SV=3	Selenos	3	8.56	8.22	8.53	8.48	8.11	7.99	8.02	8.14	8.01	-0.39	-0.674016	-0.114066	7.95133	-2.96	0.0084	0.065	-2.54
A6H6E2	MMRN2_MOUSE	Multimerin-2 OS=Mus musculus OX=10090 GN=Mmrn2 PE=1 SV=1	Mmrn2	1	6.3	6.24	6.59	6.4	5.91	6.01	6.03	5.91	6.11	-0.39	-0.68426	-0.0892902	6.05788	-2.73	0.014	0.08	-2.97
Q9D8Y1	T126A_MOUSE	Transmembrane protein 126A OS=Mus musculus OX=10090 GN=Tmem126a PE=1 SV=1	Tmem126a	1	6.36	6.16	6.19	7.02	6.05	5.87	6.03	6.11	6.17	-0.39	-0.693225	-0.0805145	5.94527	-2.65	0.016	0.087	-3.11
Q6PGC7	S35E3_MOUSE	Solute carrier family 35 member E3 OS=Mus musculus OX=10090 GN=Slc35e3 PE=2 SV=1	Slc35e3	1	5.18	5.52	5.47	5.82	4.96	5.13	5.05	5.61	4.76	-0.39	-0.728541	-0.0594963	5.23717	-2.47	0.024	0.11	-3.44
Q0VGY8	TANC1_MOUSE	Protein TANC1 OS=Mus musculus OX=10090 GN=Tanc1 PE=1 SV=2	Tanc1	1	6.65	6.68	7.35	7.49	6.59	6.66	6.79	6.52	6.69	-0.39	-0.723897	-0.057344	6.60305	-2.46	0.024	0.11	-3.46
Q9EP97	SENP3_MOUSE	Sentrin-specific protease 3 OS=Mus musculus OX=10090 GN=Senp3 PE=1 SV=1	Senp3	1	5.99	6.08	6.26	6.22	5.9	5.7	5.65	5.62	5.89	-0.39	-0.716173	-0.0566477	5.6698	-2.46	0.024	0.11	-3.46
Q812G0	MGT4A_MOUSE	Alpha-1,3-mannosyl-glycoprotein 4-beta-N-acetylglucosaminyltransferase A OS=Mus musculus OX=10090 GN=Mgat4a PE=1 SV=1	Mgat4a	1	7.08	6.87	7.27	7.04	6.33	6.34	6.6	6.97	7.14	-0.39	-0.737371	-0.0380809	6.59976	-2.33	0.032	0.12	-3.7
Q52KI8	SRRM1_MOUSE	Serine/arginine repetitive matrix protein 1 OS=Mus musculus OX=10090 GN=Srrm1 PE=1 SV=2	Srrm1	4	8.64	8.69	9.08	9.74	8.84	8.55	8.54	8.63	8.69	-0.39	-0.770719	-0.01158	8.52906	-2.17	0.044	0.15	-3.98
Q8K448	ABCA5_MOUSE	Cholesterol transporter ABCA5 OS=Mus musculus OX=10090 GN=Abca5 PE=1 SV=2	Abca5	1	5.33	5.31	6.02	6.31	5.82	5.13	5.37	4.91	5.54	-0.39	-0.809296	0.0286883	5.23895	-1.96	0.066	0.19	-4.32
Q9DCS9	NDUBA_MOUSE	NADH dehydrogenase [ubiquinone] 1 beta subcomplex subunit 10 OS=Mus musculus OX=10090 GN=Ndufb10 PE=1 SV=3	Ndufb10	1	5.47	4.94	5.48	5.73	5.14	4.84	4.54	5.35	5.21	-0.39	-0.816588	0.0357991	5.23704	-1.92	0.07	0.19	-4.38
Q9DBX3	SUSD2_MOUSE	Sushi domain-containing protein 2 OS=Mus musculus OX=10090 GN=Susd2 PE=1 SV=1	Susd2	1	5.37	4.82	5.66	6	5.38	4.51	5.12	5.31	5.07	-0.39	-0.81277	0.0360154	4.95616	-1.92	0.071	0.19	-4.38
P11440	CDK1_MOUSE	Cyclin-dependent kinase 1 OS=Mus musculus OX=10090 GN=Cdk1 PE=1 SV=3	Cdk1	2	6.14	6.5	6.4	5.94	5.67	5.31	5.97	6.25	6.09	-0.39	-0.832411	0.0609093	6.27347	-1.81	0.086	0.22	-4.55
Q4PZA2	ECE1_MOUSE	Endothelin-converting enzyme 1 OS=Mus musculus OX=10090 GN=Ece1 PE=1 SV=1	Ece1	5	9.7	9.28	9.95	10.73	9.87	9.85	9.55	9.21	9.16	-0.39	-0.85367	0.080884	9.2062	-1.74	0.099	0.24	-4.66
Q7TNS2	MIC10_MOUSE	MICOS complex subunit Mic10 OS=Mus musculus OX=10090 GN=Micos10 PE=1 SV=1	Micos10	1	5.61	5.48	5.84	6.33	5.81	6.24	5.61	4.37	5.13	-0.39	-0.96149	0.189631	5.15716	-1.41	0.18	0.34	-5.11
P11404	FABPH_MOUSE	Fatty acid-binding protein, heart OS=Mus musculus OX=10090 GN=Fabp3 PE=1 SV=5	Fabp3	5	9.78	10.01	10.85	8.96	9.3	8.88	9.37	10.3	9.73	-0.39	-1.03888	0.265993	10.2798	-1.24	0.23	0.41	-5.31
O35640	ANXA8_MOUSE	Annexin A8 OS=Mus musculus OX=10090 GN=Anxa8 PE=1 SV=2	Anxa8	8	11.27	11.35	11.38	12.65	11.53	11.8	11.77	11.21	10.07	-0.39	-1.12861	0.358499	11.0221	-1.09	0.29	0.47	-5.48
Q99MQ4	ASPN_MOUSE	Asporin OS=Mus musculus OX=10090 GN=Aspn PE=1 SV=1	Aspn	1	9.62	9.23	9.08	8.29	8.86	8.22	8.68	8.62	8.95	-0.39	-1.15889	0.386593	8.72346	-1.05	0.31	0.48	-5.51
Q62351	TFR1_MOUSE	Transferrin receptor protein 1 OS=Mus musculus OX=10090 GN=Tfrc PE=1 SV=1	Tfrc	11	10.99	11.38	12.68	10.91	10.52	10.35	10.48	12.27	11.87	-0.39	-1.23688	0.453327	11.4459	-0.97	0.34	0.52	-5.59
P97496	SMRC1_MOUSE	SWI/SNF complex subunit SMARCC1 OS=Mus musculus OX=10090 GN=Smarcc1 PE=1 SV=2	Smarcc1	6	9.57	9.68	9.71	9.61	9.29	9.23	9.25	9.26	9.28	-0.38	-0.526601	-0.23165	9.31722	-5.4	3.9e-05	0.033	2.3
Q0P678	ZCH18_MOUSE	Zinc finger CCCH domain-containing protein 18 OS=Mus musculus OX=10090 GN=Zc3h18 PE=1 SV=1	Zc3h18	6	9.9	9.79	9.85	10.24	9.61	9.54	9.55	9.56	9.57	-0.38	-0.569343	-0.187885	9.51624	-4.17	0.00057	0.034	-0.11
Q8BRH0	TMTC3_MOUSE	Protein O-mannosyl-transferase TMTC3 OS=Mus musculus OX=10090 GN=Tmtc3 PE=1 SV=2	Tmtc3	6	9.31	9.26	9.56	9.72	9.09	8.95	9.13	9.13	9.1	-0.38	-0.570583	-0.188144	9.05558	-4.17	0.00058	0.034	-0.12
Q9CY27	TECR_MOUSE	Very-long-chain enoyl-CoA reductase OS=Mus musculus OX=10090 GN=Tecr PE=1 SV=1	Tecr	2	10.15	10.05	10.16	10.5	9.92	9.63	9.84	9.75	10.01	-0.38	-0.577676	-0.188992	9.76456	-4.14	0.00061	0.034	-0.17
Q9ESK9	RBCC1_MOUSE	RB1-inducible coiled-coil protein 1 OS=Mus musculus OX=10090 GN=Rb1cc1 PE=1 SV=3	Rb1cc1	5	8.64	8.59	8.96	9.07	8.37	8.41	8.37	8.46	8.56	-0.38	-0.58727	-0.1764	8.33479	-3.9	0.001	0.037	-0.65
Q9CRA5	GOLP3_MOUSE	Golgi phosphoprotein 3 OS=Mus musculus OX=10090 GN=Golph3 PE=1 SV=1	Golph3	2	7.57	7.37	7.9	7.52	7.29	7.16	7.27	7.06	7.26	-0.38	-0.594707	-0.167018	7.14295	-3.74	0.0015	0.04	-0.98
Q9CXE7	TMED5_MOUSE	Transmembrane emp24 domain-containing protein 5 OS=Mus musculus OX=10090 GN=Tmed5 PE=1 SV=1	Tmed5	2	8.94	8.69	9.06	9.12	8.59	8.36	8.57	8.64	8.72	-0.38	-0.590142	-0.163668	8.42023	-3.71	0.0016	0.04	-1.03
P0DJE0	PT100_MOUSE	Protein PET100 homolog, mitochondrial OS=Mus musculus OX=10090 GN=Pet100 PE=1 SV=1	Pet100	1	8.78	8.51	8.78	9.05	8.57	8.27	8.38	8.29	8.49	-0.38	-0.598864	-0.164084	8.28742	-3.69	0.0017	0.04	-1.09
P99027	RLA2_MOUSE	60S acidic ribosomal protein P2 OS=Mus musculus OX=10090 GN=Rplp2 PE=1 SV=3	Rplp2	6	12.26	12.26	12.66	12.77	12.07	12.12	12.15	12.17	12.02	-0.38	-0.602818	-0.159727	12.1609	-3.62	0.002	0.043	-1.23
Q61733	RT31_MOUSE	28S ribosomal protein S31, mitochondrial OS=Mus musculus OX=10090 GN=Mrps31 PE=1 SV=1	Mrps31	3	7.76	7.7	7.78	8.13	7.54	7.16	7.35	7.59	7.67	-0.38	-0.608418	-0.149703	7.40355	-3.47	0.0027	0.046	-1.52
Q6PEE2	CTIF_MOUSE	CBP80/20-dependent translation initiation factor OS=Mus musculus OX=10090 GN=Ctif PE=1 SV=2	Ctif	1	5.82	5.47	5.77	6.13	5.52	5.34	5.37	5.29	5.53	-0.38	-0.627107	-0.14229	5.30187	-3.33	0.0037	0.049	-1.79
Q69ZK0	PREX1_MOUSE	Phosphatidylinositol 3,4,5-trisphosphate-dependent Rac exchanger 1 protein OS=Mus musculus OX=10090 GN=Prex1 PE=1 SV=2	Prex1	5	9.52	9.36	9.81	9.56	9.21	8.8	9.27	9.2	9.47	-0.38	-0.612081	-0.138345	9.1782	-3.33	0.0037	0.05	-1.81
P49717	MCM4_MOUSE	DNA replication licensing factor MCM4 OS=Mus musculus OX=10090 GN=Mcm4 PE=1 SV=1	Mcm4	1	8.4	8.82	8.98	8.47	8.34	8.18	8.2	8.39	8.35	-0.38	-0.614692	-0.137373	8.51871	-3.31	0.0039	0.05	-1.84
Q8BKU8	TM87B_MOUSE	Transmembrane protein 87B OS=Mus musculus OX=10090 GN=Tmem87b PE=2 SV=1	Tmem87b	3	7.98	7.67	8.17	8.2	7.9	7.39	7.54	7.43	7.84	-0.38	-0.629801	-0.139577	7.41474	-3.3	0.004	0.05	-1.87
Q924Z5	TRAM2_MOUSE	Translocating chain-associated membrane protein 2 OS=Mus musculus OX=10090 GN=Tram2 PE=1 SV=1	Tram2	2	9.64	9.32	9.68	9.72	9.23	8.93	9.22	9.16	9.51	-0.38	-0.631075	-0.136749	9.14377	-3.26	0.0043	0.051	-1.93
Q9CPP6	NDUA5_MOUSE	NADH dehydrogenase [ubiquinone] 1 alpha subcomplex subunit 5 OS=Mus musculus OX=10090 GN=Ndufa5 PE=1 SV=3	Ndufa5	3	8.77	8.63	9.16	9.21	8.73	8.33	8.47	8.51	8.78	-0.38	-0.62038	-0.132974	8.476	-3.25	0.0045	0.052	-1.97
Q8BQM9	MD12L_MOUSE	Mediator of RNA polymerase II transcription subunit 12-like protein OS=Mus musculus OX=10090 GN=Med12l PE=1 SV=2	Med12l	1	8.7	8.47	8.78	8.74	8.39	8.28	8.44	8.42	7.94	-0.38	-0.625124	-0.133608	8.29224	-3.24	0.0045	0.052	-1.97
Q8VEM8	MPCP_MOUSE	Phosphate carrier protein, mitochondrial OS=Mus musculus OX=10090 GN=Slc25a3 PE=1 SV=1	Slc25a3	7	11.34	11.2	11.65	11.91	11.28	11.14	11.13	10.86	11.29	-0.38	-0.6332	-0.13404	11.1267	-3.23	0.0046	0.052	-2
Q8BXV2	BRI3B_MOUSE	BRI3-binding protein OS=Mus musculus OX=10090 GN=Bri3bp PE=1 SV=1	Bri3bp	1	7.91	7.85	8.38	8.13	7.74	7.41	7.65	7.71	7.92	-0.38	-0.627521	-0.132439	7.68986	-3.22	0.0047	0.052	-2.01
Q8BLR5	PSD4_MOUSE	PH and SEC7 domain-containing protein 4 OS=Mus musculus OX=10090 GN=Psd4 PE=1 SV=1	Psd4	1	5	5.1	5.33	5.37	4.98	4.65	4.71	4.98	4.79	-0.38	-0.628196	-0.126544	4.78322	-3.16	0.0054	0.055	-2.14
Q3U186	SYRM_MOUSE	Probable arginine--tRNA ligase, mitochondrial OS=Mus musculus OX=10090 GN=Rars2 PE=1 SV=1	Rars2	1	5.57	5.13	5.37	5.41	5.07	4.86	4.99	4.87	5.14	-0.38	-0.639657	-0.126932	4.9136	-3.14	0.0056	0.055	-2.18
Q9DBG6	RPN2_MOUSE	Dolichyl-diphosphooligosaccharide--protein glycosyltransferase subunit 2 OS=Mus musculus OX=10090 GN=Rpn2 PE=1 SV=1	Rpn2	12	11.42	11.17	11.76	11.88	11.26	10.93	11.12	11.23	11.38	-0.38	-0.633371	-0.121395	11.0923	-3.1	0.0062	0.057	-2.26
Q9CXJ4	MITOS_MOUSE	Mitochondrial potassium channel ATP-binding subunit OS=Mus musculus OX=10090 GN=Abcb8 PE=1 SV=1	Abcb8	2	7.48	7.38	7.84	7.92	7.35	6.97	7.3	7.19	7.56	-0.38	-0.64263	-0.122631	7.19097	-3.09	0.0063	0.057	-2.27
Q6P2L7	GOLM2_MOUSE	Protein GOLM2 OS=Mus musculus OX=10090 GN=Golm2 PE=1 SV=1	Golm2	3	8.27	8.05	8.3	8.68	7.96	7.64	7.9	8.01	8.22	-0.38	-0.641524	-0.118631	7.84834	-3.05	0.0068	0.059	-2.35
Q8R4G6	MGT5A_MOUSE	Alpha-1,6-mannosylglycoprotein 6-beta-N-acetylglucosaminyltransferase A OS=Mus musculus OX=10090 GN=Mgat5 PE=1 SV=1	Mgat5	2	7.31	7.45	7.58	7.67	7.12	6.82	7.07	7.37	7.24	-0.38	-0.637378	-0.113137	7.14379	-3.01	0.0076	0.062	-2.44
Q9D3B1	HACD2_MOUSE	Very-long-chain (3R)-3-hydroxyacyl-CoA dehydratase 2 OS=Mus musculus OX=10090 GN=Hacd2 PE=1 SV=1	Hacd2	2	9.09	8.83	9.19	9.25	8.66	8.57	8.66	8.73	8.91	-0.38	-0.649248	-0.114011	8.48478	-3	0.0077	0.063	-2.46
Q9JMD0	ZN207_MOUSE	BUB3-interacting and GLEBS motif-containing protein ZNF207 OS=Mus musculus OX=10090 GN=Znf207 PE=1 SV=1	Znf207	1	7.66	7.69	8.28	7.9	7.72	7.19	7.57	7.5	7.54	-0.38	-0.651007	-0.110996	7.42698	-2.96	0.0083	0.065	-2.52
Q9D478	ODF2L_MOUSE	Protein BCAP OS=Mus musculus OX=10090 GN=Odf2l PE=2 SV=1	Odf2l	1	7.3	6.96	7.34	7.69	7.13	6.96	7	6.91	6.73	-0.38	-0.642456	-0.108811	6.96902	-2.96	0.0084	0.065	-2.53
Q91WF7	FIG4_MOUSE	Polyphosphoinositide phosphatase OS=Mus musculus OX=10090 GN=Fig4 PE=1 SV=1	Fig4	1	5.76	5.48	6.13	6.23	5.54	5.46	5.55	5.54	5.49	-0.38	-0.665215	-0.103428	5.37711	-2.87	0.01	0.071	-2.69
A2A4P0	DHX8_MOUSE	ATP-dependent RNA helicase DHX8 OS=Mus musculus OX=10090 GN=Dhx8 PE=2 SV=1	Dhx8	1	5.55	5.47	5.87	5.7	5.42	4.85	5.51	5.19	5.34	-0.38	-0.668732	-0.100268	5.27328	-2.84	0.011	0.073	-2.76
Q9D958	SPCS1_MOUSE	Signal peptidase complex subunit 1 OS=Mus musculus OX=10090 GN=Spcs1 PE=2 SV=3	Spcs1	2	9.43	9.19	9.78	9.9	9.26	8.87	9.22	9.22	9.4	-0.38	-0.66169	-0.0915998	9.06602	-2.78	0.012	0.076	-2.88
Q9Z1J3	NFS1_MOUSE	Cysteine desulfurase OS=Mus musculus OX=10090 GN=Nfs1 PE=1 SV=3	Nfs1	4	8.57	8.41	8.96	9.19	8.6	8.1	8.27	8.33	8.68	-0.38	-0.676561	-0.092667	8.25489	-2.77	0.013	0.076	-2.9
P28704	RXRB_MOUSE	Retinoic acid receptor RXR-beta OS=Mus musculus OX=10090 GN=Rxrb PE=1 SV=2	Rxrb	1	6.41	6.29	6.66	6.95	6.43	5.96	6.21	5.97	6.4	-0.38	-0.669106	-0.0906338	6.11187	-2.76	0.013	0.077	-2.91
Q61312	AP2C_MOUSE	Transcription factor AP-2 gamma OS=Mus musculus OX=10090 GN=Tfap2c PE=1 SV=2	Tfap2c	4	9.4	9.51	9.41	9.85	9.33	9.19	9.18	8.92	9.22	-0.38	-0.670329	-0.0802767	8.99571	-2.67	0.016	0.085	-3.08
Q9JKV5	SCAM4_MOUSE	Secretory carrier-associated membrane protein 4 OS=Mus musculus OX=10090 GN=Scamp4 PE=1 SV=1	Scamp4	1	7.17	6.92	7.24	7.71	7.02	7.14	6.92	6.69	6.65	-0.38	-0.676854	-0.0742158	6.83469	-2.62	0.017	0.091	-3.18
Q8VCM3	ZFY21_MOUSE	Zinc finger FYVE domain-containing protein 21 OS=Mus musculus OX=10090 GN=Zfyve21 PE=1 SV=2	Zfyve21	2	5.48	5.41	5.78	5.43	4.95	5	5.13	5.32	5.3	-0.38	-0.694804	-0.0750077	5.24561	-2.61	0.018	0.092	-3.19
Q5SWP3	NACAD_MOUSE	NAC-alpha domain-containing protein 1 OS=Mus musculus OX=10090 GN=Nacad PE=1 SV=1	Nacad	3	6.49	6.46	5.92	6.03	5.96	5.87	6.04	5.53	5.83	-0.38	-0.682913	-0.0721029	5.81727	-2.6	0.018	0.093	-3.22
Q5SUQ9	CTC1_MOUSE	CST complex subunit CTC1 OS=Mus musculus OX=10090 GN=Ctc1 PE=1 SV=2	Ctc1	1	5.3	5.52	5.62	5.3	5.33	4.57	5.18	4.96	5.25	-0.38	-0.690494	-0.0678724	5.0474	-2.56	0.02	0.097	-3.29
O08856	ELL_MOUSE	RNA polymerase II elongation factor ELL OS=Mus musculus OX=10090 GN=Ell PE=2 SV=2	Ell	2	5.03	4.91	5.47	5.22	4.94	5	4.92	4.65	4.4	-0.38	-0.68602	-0.0650079	4.75637	-2.54	0.02	0.098	-3.32
Q923S9	RAB30_MOUSE	Ras-related protein Rab-30 OS=Mus musculus OX=10090 GN=Rab30 PE=1 SV=1	Rab30	1	6.21	5.61	6.29	5.85	6.01	5.37	5.36	5.43	5.85	-0.38	-0.727544	-0.0399122	5.5369	-2.34	0.031	0.12	-3.67
Q8CFD4	SNX8_MOUSE	Sorting nexin-8 OS=Mus musculus OX=10090 GN=Snx8 PE=1 SV=1	Snx8	3	6.94	6.94	7.81	7.65	6.96	6.65	6.77	7.15	7.22	-0.38	-0.731964	-0.0374634	6.91142	-2.33	0.032	0.12	-3.7
Q60775	ELF1_MOUSE	ETS-related transcription factor Elf-1 OS=Mus musculus OX=10090 GN=Elf1 PE=1 SV=1	Elf1	3	7.98	7.73	8.13	8.73	8.06	7.57	7.59	7.59	7.98	-0.38	-0.731599	-0.037098	7.5662	-2.33	0.032	0.12	-3.71
Q8JZR0	ACSL5_MOUSE	Long-chain-fatty-acid--CoA ligase 5 OS=Mus musculus OX=10090 GN=Acsl5 PE=1 SV=1	Acsl5	2	7.93	7.57	7.94	8.79	7.89	7.39	7.68	7.55	7.84	-0.38	-0.741682	-0.0276273	7.51379	-2.26	0.036	0.13	-3.81
Q07646	MEST_MOUSE	Mesoderm-specific transcript protein OS=Mus musculus OX=10090 GN=Mest PE=2 SV=1	Mest	1	4.66	4.93	5.31	4.93	4.34	4.61	4.44	4.82	4.67	-0.38	-0.753068	-0.0099465	4.74078	-2.16	0.045	0.15	-4
P52795	EFNB1_MOUSE	Ephrin-B1 OS=Mus musculus OX=10090 GN=Efnb1 PE=1 SV=1	Efnb1	2	7.62	7.64	8.06	7.58	7.36	7.03	7.01	7.83	7.49	-0.38	-0.770579	0.00676285	7.29867	-2.06	0.054	0.17	-4.15
Q9CYH6	RRS1_MOUSE	Ribosome biogenesis regulatory protein homolog OS=Mus musculus OX=10090 GN=Rrs1 PE=1 SV=1	Rrs1	1	5.4	5.11	5.48	5.05	4.75	4.78	4.76	4.77	5.34	-0.38	-0.770655	0.0133619	4.85857	-2.03	0.057	0.17	-4.21
O54965	RNF13_MOUSE	E3 ubiquitin-protein ligase RNF13 OS=Mus musculus OX=10090 GN=Rnf13 PE=1 SV=2	Rnf13	1	4.12	4.02	3.74	5.02	3.91	3.72	3.8	3.49	4.3	-0.38	-0.870103	0.106929	3.65419	-1.64	0.12	0.27	-4.8
Q66GT5	PTPM1_MOUSE	Phosphatidylglycerophosphatase and protein-tyrosine phosphatase 1 OS=Mus musculus OX=10090 GN=Ptpmt1 PE=1 SV=1	Ptpmt1	1	4	3.7	4.7	4.53	3.88	3.79	3.45	4.16	3.98	-0.38	-0.889941	0.124118	3.7077	-1.59	0.13	0.28	-4.88
Q9Z0K8	VNN1_MOUSE	Pantetheinase OS=Mus musculus OX=10090 GN=Vnn1 PE=1 SV=3	Vnn1	3	6.92	7.23	7.93	6.89	6.43	6.56	6.45	7.73	7.12	-0.38	-0.958956	0.196175	7.00631	-1.39	0.18	0.35	-5.14
P53026	RL10A_MOUSE	60S ribosomal protein L10a OS=Mus musculus OX=10090 GN=Rpl10a PE=1 SV=3	Rpl10a	6	11.05	10.94	11.35	11.29	10.82	10.74	10.77	10.76	10.82	-0.37	-0.539064	-0.204379	10.783	-4.67	0.00019	0.033	0.88
P35979	RL12_MOUSE	60S ribosomal protein L12 OS=Mus musculus OX=10090 GN=Rpl12 PE=1 SV=2	Rpl12	6	11.58	11.46	11.84	11.72	11.4	11.11	11.29	11.28	11.31	-0.37	-0.54083	-0.200588	11.2676	-4.58	0.00023	0.033	0.7
Q61466	SMRD1_MOUSE	SWI/SNF-related matrix-associated actin-dependent regulator of chromatin subfamily D member 1 OS=Mus musculus OX=10090 GN=Smarcd1 PE=1 SV=3	Smarcd1	4	8.38	8.24	8.68	8.64	8.22	8	8.08	8.08	8.18	-0.37	-0.56225	-0.182586	8.13608	-4.12	0.00064	0.034	-0.21
Q8VDR9	DOCK6_MOUSE	Dedicator of cytokinesis protein 6 OS=Mus musculus OX=10090 GN=Dock6 PE=1 SV=4	Dock6	8	8.25	8.18	8.26	8.44	7.97	7.81	7.9	7.83	8.04	-0.37	-0.570963	-0.174724	7.87972	-3.95	0.00093	0.037	-0.55
Q8K1A6	C2D1A_MOUSE	Coiled-coil and C2 domain-containing protein 1A OS=Mus musculus OX=10090 GN=Cc2d1a PE=1 SV=2	Cc2d1a	6	8.36	8.37	8.79	8.69	8.23	8.09	8.16	8.18	8.27	-0.37	-0.569869	-0.167023	8.15118	-3.84	0.0012	0.037	-0.77
Q8K135	K319L_MOUSE	Dyslexia-associated protein KIAA0319-like protein OS=Mus musculus OX=10090 GN=Kiaa0319l PE=1 SV=1	Kiaa0319l	3	7.72	7.66	8.04	8.16	7.62	7.51	7.45	7.55	7.49	-0.37	-0.573933	-0.16812	7.34222	-3.84	0.0012	0.037	-0.78
Q922K7	NOP2_MOUSE	Probable 28S rRNA (cytosine-C(5))-methyltransferase OS=Mus musculus OX=10090 GN=Nop2 PE=1 SV=1	Nop2	2	6.93	7.04	7	6.96	6.5	6.47	6.8	6.65	6.64	-0.37	-0.57239	-0.167465	6.6714	-3.84	0.0012	0.037	-0.78
Q4VBE8	WDR18_MOUSE	WD repeat-containing protein 18 OS=Mus musculus OX=10090 GN=Wdr18 PE=1 SV=1	Wdr18	4	8.43	8.4	8.63	8.68	8.19	8.14	8.17	8.11	8.22	-0.37	-0.57052	-0.163853	8.19416	-3.79	0.0013	0.039	-0.87
Q3TKT4	SMCA4_MOUSE	Transcription activator BRG1 OS=Mus musculus OX=10090 GN=Smarca4 PE=1 SV=1	Smarca4	8	10.12	10.19	10.56	10.75	10.06	10.05	10.01	10.09	9.98	-0.37	-0.588784	-0.146686	10.0853	-3.49	0.0026	0.045	-1.47
O88384	VTI1B_MOUSE	Vesicle transport through interaction with t-SNAREs homolog 1B OS=Mus musculus OX=10090 GN=Vti1b PE=1 SV=1	Vti1b	4	9.1	8.82	9.27	9.58	8.98	8.77	8.78	8.78	8.82	-0.37	-0.596777	-0.135126	8.65549	-3.33	0.0037	0.049	-1.8
P29387	GBB4_MOUSE	Guanine nucleotide-binding protein subunit beta-4 OS=Mus musculus OX=10090 GN=Gnb4 PE=1 SV=4	Gnb4	4	9.47	9.17	9.16	9.14	8.74	8.95	8.84	8.99	8.81	-0.37	-0.598074	-0.135052	8.98028	-3.33	0.0038	0.05	-1.81
P08505	IL6_MOUSE	Interleukin-6 OS=Mus musculus OX=10090 GN=Il6 PE=1 SV=1	Il6	1	6.44	6.28	6.45	6.68	6.29	6.02	6.04	5.97	6.15	-0.37	-0.600709	-0.13516	5.88375	-3.32	0.0038	0.05	-1.82
Q9CXY6	ILF2_MOUSE	Interleukin enhancer-binding factor 2 OS=Mus musculus OX=10090 GN=Ilf2 PE=1 SV=1	Ilf2	3	9.54	9.43	9.86	9.8	9.59	8.94	9.2	9.24	9.45	-0.37	-0.607898	-0.135622	9.12421	-3.31	0.0039	0.05	-1.85
Q04692	SMRCD_MOUSE	SWI/SNF-related matrix-associated actin-dependent regulator of chromatin subfamily A containing DEAD/H box 1 OS=Mus musculus OX=10090 GN=Smarcad1 PE=1 SV=2	Smarcad1	5	7.47	7.5	7.88	7.71	7.19	6.99	7.3	7.36	7.53	-0.37	-0.604715	-0.129676	7.28676	-3.25	0.0045	0.052	-1.97
Q9R0Q3	TMED2_MOUSE	Transmembrane emp24 domain-containing protein 2 OS=Mus musculus OX=10090 GN=Tmed2 PE=1 SV=1	Tmed2	5	11.51	11.23	11.79	11.91	11.33	11.01	11.28	11.2	11.4	-0.37	-0.606619	-0.129065	11.118	-3.24	0.0046	0.052	-1.99
Q8BTY8	SCFD2_MOUSE	Sec1 family domain-containing protein 2 OS=Mus musculus OX=10090 GN=Scfd2 PE=1 SV=1	Scfd2	4	9.76	9.53	10.03	10.18	9.65	9.18	9.51	9.54	9.64	-0.37	-0.620891	-0.128641	9.41415	-3.2	0.005	0.052	-2.06
Q8JZN5	ACAD9_MOUSE	Complex I assembly factor ACAD9, mitochondrial OS=Mus musculus OX=10090 GN=Acad9 PE=1 SV=2	Acad9	10	11.48	11.37	11.95	12.03	11.35	11.12	11.27	11.35	11.6	-0.37	-0.624119	-0.121782	11.2311	-3.12	0.0059	0.056	-2.22
Q99MP8	BRAP_MOUSE	BRCA1-associated protein OS=Mus musculus OX=10090 GN=Brap PE=1 SV=1	Brap	1	7.07	6.72	7.54	7.45	6.88	6.87	6.72	6.83	6.83	-0.37	-0.635142	-0.106235	6.83776	-2.94	0.0087	0.065	-2.56
Q9CVI2	F133B_MOUSE	Protein FAM133B OS=Mus musculus OX=10090 GN=Fam133b PE=1 SV=3	Fam133b	1	4.8	4.41	4.25	4.57	4.16	4.16	4.19	4.16	3.99	-0.37	-0.648655	-0.100996	3.88869	-2.88	0.01	0.071	-2.69
Q99KF1	TMED9_MOUSE	Transmembrane emp24 domain-containing protein 9 OS=Mus musculus OX=10090 GN=Tmed9 PE=1 SV=2	Tmed9	7	11.82	11.53	12.15	12.44	11.77	11.5	11.58	11.52	11.7	-0.37	-0.64362	-0.0995278	11.4712	-2.87	0.01	0.071	-2.7
Q68FG3	SPT2_MOUSE	Protein SPT2 homolog OS=Mus musculus OX=10090 GN=Spty2d1 PE=2 SV=1	Spty2d1	2	5.6	5.27	5.44	5.85	5.1	4.94	5.2	5.36	5.27	-0.37	-0.636481	-0.0974123	5.15034	-2.86	0.01	0.072	-2.72
Q9QZ05	E2AK4_MOUSE	eIF-2-alpha kinase GCN2 OS=Mus musculus OX=10090 GN=Eif2ak4 PE=1 SV=2	Eif2ak4	3	7.23	7.26	7.56	7.71	7.21	6.88	6.98	6.96	7.31	-0.37	-0.643085	-0.0960622	7.08686	-2.84	0.011	0.073	-2.76
Q8R3P6	INT14_MOUSE	Integrator complex subunit 14 OS=Mus musculus OX=10090 GN=Ints14 PE=1 SV=1	Ints14	1	6.44	6.27	6.66	6.9	6.32	5.91	6.06	6.22	6.44	-0.37	-0.651712	-0.0949114	6.19179	-2.82	0.011	0.074	-2.8
Q80UU9	PGRC2_MOUSE	Membrane-associated progesterone receptor component 2 OS=Mus musculus OX=10090 GN=Pgrmc2 PE=1 SV=2	Pgrmc2	5	9.63	9.43	9.88	10.29	9.59	9.22	9.42	9.46	9.51	-0.37	-0.645953	-0.0937015	9.32923	-2.81	0.011	0.074	-2.81
D3YXJ0	DGKH_MOUSE	Diacylglycerol kinase eta OS=Mus musculus OX=10090 GN=Dgkh PE=1 SV=2	Dgkh	1	5.83	5.69	6.24	5.99	5.64	5.16	5.47	5.71	5.86	-0.37	-0.651828	-0.0896101	5.49884	-2.77	0.013	0.076	-2.89
G5E897	PLGT3_MOUSE	Protein O-glucosyltransferase 3 OS=Mus musculus OX=10090 GN=Poglut3 PE=1 SV=1	Poglut3	1	5.72	5.9	6.4	6.2	5.85	5.41	5.71	5.59	5.88	-0.37	-0.644866	-0.0879767	5.70694	-2.76	0.013	0.076	-2.9
Q9Z0F8	ADA17_MOUSE	Disintegrin and metalloproteinase domain-containing protein 17 OS=Mus musculus OX=10090 GN=Adam17 PE=1 SV=3	Adam17	1	5.23	4.9	5.31	5.35	5.04	4.55	4.69	5.01	4.85	-0.37	-0.652103	-0.0815748	4.68617	-2.7	0.015	0.083	-3.02
Q8K3K7	PLCB_MOUSE	1-acyl-sn-glycerol-3-phosphate acyltransferase beta OS=Mus musculus OX=10090 GN=Agpat2 PE=1 SV=1	Agpat2	4	8.28	8.09	8.74	8.74	7.79	7.99	8.05	8.21	8.42	-0.37	-0.655499	-0.0805708	8.09634	-2.69	0.015	0.084	-3.04
P48377	RFX1_MOUSE	MHC class II regulatory factor RFX1 OS=Mus musculus OX=10090 GN=Rfx1 PE=1 SV=2	Rfx1	2	7.17	7.23	7.44	7.97	7.29	6.9	7.03	7.04	7.17	-0.37	-0.654251	-0.0796755	7.00688	-2.68	0.015	0.084	-3.06
Q8K2C8	GPAT4_MOUSE	Glycerol-3-phosphate acyltransferase 4 OS=Mus musculus OX=10090 GN=Gpat4 PE=1 SV=1	Gpat4	1	5.9	5.71	6	5.99	5.76	5.22	5.38	5.45	5.82	-0.37	-0.66975	-0.0792092	5.47998	-2.66	0.016	0.086	-3.09
Q8BH79	ANO10_MOUSE	Anoctamin-10 OS=Mus musculus OX=10090 GN=Ano10 PE=1 SV=1	Ano10	3	8.43	8.35	8.95	9	8.43	8.69	8.08	8.16	8.22	-0.37	-0.658715	-0.0724142	8.30461	-2.62	0.017	0.091	-3.17
Q9ESD7	DYSF_MOUSE	Dysferlin OS=Mus musculus OX=10090 GN=Dysf PE=1 SV=3	Dysf	9	9.52	9.7	10.36	10.18	9.33	9.42	9.53	9.77	9.83	-0.37	-0.676173	-0.0651286	9.64031	-2.55	0.02	0.097	-3.31
Q9CR68	UCRI_MOUSE	Cytochrome b-c1 complex subunit Rieske, mitochondrial OS=Mus musculus OX=10090 GN=Uqcrfs1 PE=1 SV=1	Uqcrfs1	2	7.9	7.77	8.41	8.51	7.73	7.43	7.8	7.96	7.98	-0.37	-0.678007	-0.0550245	7.69374	-2.47	0.024	0.11	-3.45
Q91XE8	TM205_MOUSE	Transmembrane protein 205 OS=Mus musculus OX=10090 GN=Tmem205 PE=1 SV=1	Tmem205	1	7.92	7.38	8.05	8.53	7.7	7.31	7.64	7.63	7.74	-0.37	-0.694065	-0.041314	7.38077	-2.37	0.029	0.12	-3.63
P28700	RXRA_MOUSE	Retinoic acid receptor RXR-alpha OS=Mus musculus OX=10090 GN=Rxra PE=1 SV=1	Rxra	2	6.51	6.32	6.5	5.71	5.67	5.94	5.87	5.9	6.05	-0.37	-0.706921	-0.0386324	5.84884	-2.34	0.031	0.12	-3.67
Q6QI06	RICTR_MOUSE	Rapamycin-insensitive companion of mTOR OS=Mus musculus OX=10090 GN=Rictor PE=1 SV=2	Rictor	1	6.66	6.16	7.07	7.17	6.34	6.25	6.3	6.46	6.63	-0.37	-0.706774	-0.0343232	6.26431	-2.32	0.033	0.12	-3.72
O70480	VAMP4_MOUSE	Vesicle-associated membrane protein 4 OS=Mus musculus OX=10090 GN=Vamp4 PE=1 SV=1	Vamp4	1	6.17	6.05	6.57	6.91	6.54	6.04	5.78	5.86	6.06	-0.37	-0.714761	-0.0269328	5.85439	-2.27	0.036	0.13	-3.81
Q61334	BAP29_MOUSE	B-cell receptor-associated protein 29 OS=Mus musculus OX=10090 GN=Bcap29 PE=1 SV=1	Bcap29	4	9.54	9.28	9.96	10.41	9.7	9.32	9.32	9.26	9.54	-0.37	-0.716376	-0.0231528	9.18185	-2.24	0.038	0.13	-3.85
Q5SNZ0	GRDN_MOUSE	Girdin OS=Mus musculus OX=10090 GN=Ccdc88a PE=1 SV=2	Ccdc88a	1	4.33	3.98	4.36	4.9	4.22	4.13	3.75	3.84	4.16	-0.37	-0.745221	-0.00124489	3.87982	-2.11	0.049	0.16	-4.08
O08734	BAK_MOUSE	Bcl-2 homologous antagonist/killer OS=Mus musculus OX=10090 GN=Bak1 PE=1 SV=3	Bak1	1	4.5	4.3	4.9	5.18	4.58	4.44	4.23	4.04	4.44	-0.37	-0.765774	0.0196106	3.91869	-2	0.061	0.18	-4.26
Q8BFX3	KCTD3_MOUSE	BTB/POZ domain-containing protein KCTD3 OS=Mus musculus OX=10090 GN=Kctd3 PE=1 SV=1	Kctd3	1	6.01	5.53	6.44	6.65	6.1	5.56	5.64	5.5	6.15	-0.37	-0.769262	0.028213	5.72715	-1.95	0.067	0.19	-4.33
O55192	SC6A2_MOUSE	Sodium-dependent noradrenaline transporter OS=Mus musculus OX=10090 GN=Slc6a2 PE=1 SV=2	Slc6a2	1	7.05	7.08	7.34	8.27	6.97	7.39	7.02	6.84	7.11	-0.37	-0.795953	0.056994	6.98088	-1.82	0.085	0.22	-4.54
P02089	HBB2_MOUSE	Hemoglobin subunit beta-2 OS=Mus musculus OX=10090 GN=Hbb-b2 PE=1 SV=2	Hbb-b2	3	8.22	7.99	8.66	8.91	8.26	7.86	8.08	8.2	7.98	-0.37	-0.817651	0.0804435	10.3527	-1.73	0.1	0.24	-4.68
Q8K2I3	FMO2_MOUSE	Dimethylaniline monooxygenase [N-oxide-forming] 2 OS=Mus musculus OX=10090 GN=Fmo2 PE=1 SV=3	Fmo2	2	6.99	7.05	7.37	8.25	7.56	6.9	6.89	6.58	7.31	-0.37	-0.853845	0.115388	6.68345	-1.6	0.13	0.28	-4.86
P61406	EST1A_MOUSE	Telomerase-binding protein EST1A OS=Mus musculus OX=10090 GN=Smg6 PE=1 SV=1	Smg6	2	8.48	8	8.05	7.88	8.05	7.29	7.55	7.69	8.07	-0.37	-0.861595	0.117227	7.7191	-1.6	0.13	0.28	-4.86
Q9Z2A9	GGT5_MOUSE	Glutathione hydrolase 5 proenzyme OS=Mus musculus OX=10090 GN=Ggt5 PE=1 SV=2	Ggt5	2	7.67	7.72	8.48	9.07	8.28	7.81	7.63	7.68	7.96	-0.37	-0.917078	0.185315	7.72007	-1.39	0.18	0.35	-5.13
Q9CQX2	CYB5B_MOUSE	Cytochrome b5 type B OS=Mus musculus OX=10090 GN=Cyb5b PE=1 SV=1	Cyb5b	5	9.5	8.89	9.73	10.61	9.89	9.83	9.08	8.4	9.35	-0.37	-0.985105	0.240176	9.17108	-1.28	0.22	0.39	-5.27
E9PXF8	MTMRD_MOUSE	Myotubularin-related protein 13 OS=Mus musculus OX=10090 GN=Sbf2 PE=1 SV=1	Sbf2	1	3.76	3.89	4.58	4.17	3.77	3.93	3.44	3.46	4.06	-0.37	-1.06007	0.323412	3.51343	-1.12	0.28	0.46	-5.44
Q923D4	SF3B5_MOUSE	Splicing factor 3B subunit 5 OS=Mus musculus OX=10090 GN=Sf3b5 PE=1 SV=1	Sf3b5	3	9.6	9.54	9.91	9.84	9.43	9.25	9.42	9.31	9.38	-0.36	-0.535714	-0.193536	9.3135	-4.48	0.00029	0.034	0.5
Q8BMQ2	TF3C4_MOUSE	General transcription factor 3C polypeptide 4 OS=Mus musculus OX=10090 GN=Gtf3c4 PE=1 SV=2	Gtf3c4	4	7.56	7.62	7.81	7.78	7.39	7.18	7.4	7.34	7.36	-0.36	-0.541765	-0.17924	7.31272	-4.18	0.00056	0.034	-0.1
Q9CU62	SMC1A_MOUSE	Structural maintenance of chromosomes protein 1A OS=Mus musculus OX=10090 GN=Smc1a PE=1 SV=4	Smc1a	25	11.56	11.53	11.93	12.01	11.46	11.38	11.37	11.37	11.38	-0.36	-0.550879	-0.175758	11.3609	-4.07	0.00072	0.035	-0.32
B9EJ80	PDZD8_MOUSE	PDZ domain-containing protein 8 OS=Mus musculus OX=10090 GN=Pdzd8 PE=1 SV=1	Pdzd8	4	8.62	8.35	8.73	8.98	8.33	8.16	8.34	8.26	8.49	-0.36	-0.574298	-0.136462	8.17611	-3.41	0.0031	0.048	-1.64
Q62074	KPCI_MOUSE	Protein kinase C iota type OS=Mus musculus OX=10090 GN=Prkci PE=1 SV=3	Prkci	3	8.34	8.39	8.86	8.68	8.17	8.07	8.17	8.3	8.31	-0.36	-0.592625	-0.136716	8.1903	-3.36	0.0035	0.048	-1.74
Q80UJ7	RB3GP_MOUSE	Rab3 GTPase-activating protein catalytic subunit OS=Mus musculus OX=10090 GN=Rab3gap1 PE=1 SV=4	Rab3gap1	9	10.53	10.4	10.95	11.05	10.36	10.2	10.38	10.41	10.5	-0.36	-0.593361	-0.133705	10.2685	-3.32	0.0038	0.05	-1.82
Q9WV98	TIM9_MOUSE	Mitochondrial import inner membrane translocase subunit Tim9 OS=Mus musculus OX=10090 GN=Timm9 PE=1 SV=1	Timm9	1	6.73	6.74	7.18	6.98	6.58	6.4	6.58	6.54	6.64	-0.36	-0.597022	-0.130346	6.44829	-3.27	0.0042	0.051	-1.91
Q8CGC6	RBM28_MOUSE	RNA-binding protein 28 OS=Mus musculus OX=10090 GN=Rbm28 PE=1 SV=4	Rbm28	2	7.09	7.04	7.43	7.61	6.93	6.7	7	6.95	7.07	-0.36	-0.604417	-0.12529	6.98691	-3.2	0.005	0.052	-2.06
Q9DBS9	OSBL3_MOUSE	Oxysterol-binding protein-related protein 3 OS=Mus musculus OX=10090 GN=Osbpl3 PE=1 SV=2	Osbpl3	6	9.48	9.27	9.74	9.79	9.13	8.95	9.29	9.29	9.39	-0.36	-0.595779	-0.120347	9.22796	-3.16	0.0054	0.055	-2.13
O35648	CETN3_MOUSE	Centrin-3 OS=Mus musculus OX=10090 GN=Cetn3 PE=1 SV=1	Cetn3	2	8.02	7.71	8.19	8.4	7.96	7.64	7.63	7.58	7.79	-0.36	-0.607349	-0.110003	7.61504	-3.03	0.0072	0.061	-2.39
Q69ZF3	GBA2_MOUSE	Non-lysosomal glucosylceramidase OS=Mus musculus OX=10090 GN=Gba2 PE=1 SV=2	Gba2	6	9.04	8.77	9.46	9.31	8.75	8.65	8.77	8.77	8.99	-0.36	-0.611427	-0.109927	8.65854	-3.02	0.0073	0.062	-2.41
Q8R3N1	NOP14_MOUSE	Nucleolar protein 14 OS=Mus musculus OX=10090 GN=Nop14 PE=1 SV=2	Nop14	2	6.33	6.23	6.45	6.86	6.19	5.81	6.07	6.31	6.17	-0.36	-0.606932	-0.109007	6.08862	-3.02	0.0073	0.062	-2.41
Q61216	MRE11_MOUSE	Double-strand break repair protein MRE11 OS=Mus musculus OX=10090 GN=Mre11 PE=1 SV=1	Mre11	2	6.56	6.44	7.14	7.01	6.42	6.39	6.41	6.46	6.48	-0.36	-0.607455	-0.104675	6.38926	-2.98	0.0081	0.064	-2.5
Q64704	STX3_MOUSE	Syntaxin-3 OS=Mus musculus OX=10090 GN=Stx3 PE=1 SV=1	Stx3	2	8.33	8.13	8.83	8.73	8.11	8.18	8.06	8.12	8.26	-0.36	-0.619057	-0.104093	8.12176	-2.95	0.0086	0.065	-2.55
Q60996	2A5G_MOUSE	Serine/threonine-protein phosphatase 2A 56 kDa regulatory subunit gamma isoform OS=Mus musculus OX=10090 GN=Ppp2r5c PE=1 SV=2	Ppp2r5c	2	6.92	6.93	7.46	7.4	6.71	6.73	6.81	6.72	7.1	-0.36	-0.624866	-0.103375	6.73031	-2.93	0.0089	0.066	-2.58
P30677	GNA14_MOUSE	Guanine nucleotide-binding protein subunit alpha-14 OS=Mus musculus OX=10090 GN=Gna14 PE=1 SV=2	Gna14	2	7.96	7.72	7.82	8.29	7.79	7.58	7.71	7.35	7.48	-0.36	-0.636437	-0.0929725	7.42652	-2.82	0.011	0.074	-2.8
P52479	UBP10_MOUSE	Ubiquitin carboxyl-terminal hydrolase 10 OS=Mus musculus OX=10090 GN=Usp10 PE=1 SV=3	Usp10	7	9.61	9.73	10.36	10.18	9.54	9.38	9.65	9.65	9.82	-0.36	-0.635156	-0.0913797	9.61492	-2.81	0.012	0.074	-2.82
Q9Z1Q2	ABHGA_MOUSE	Phosphatidylserine lipase ABHD16A OS=Mus musculus OX=10090 GN=Abhd16a PE=1 SV=3	Abhd16a	8	9.52	9.34	9.96	9.72	9.17	9.09	9.23	9.39	9.49	-0.36	-0.632226	-0.0888743	9.20842	-2.79	0.012	0.075	-2.86
P28741	KIF3A_MOUSE	Kinesin-like protein KIF3A OS=Mus musculus OX=10090 GN=Kif3a PE=1 SV=2	Kif3a	5	8.09	7.96	8.54	8.58	8.03	7.87	7.82	7.86	8.07	-0.36	-0.634538	-0.0879203	7.93771	-2.78	0.012	0.076	-2.88
O88508	DNM3A_MOUSE	DNA (cytosine-5)-methyltransferase 3A OS=Mus musculus OX=10090 GN=Dnmt3a PE=1 SV=2	Dnmt3a	9	10.01	9.84	10.21	9.81	9.46	9.34	9.69	9.83	9.71	-0.36	-0.63858	-0.0839343	9.59661	-2.74	0.014	0.079	-2.96
P50285	FMO1_MOUSE	Flavin-containing monooxygenase 1 OS=Mus musculus OX=10090 GN=Fmo1 PE=1 SV=1	Fmo1	4	7.34	7.64	8.1	8.09	7.45	7.37	7.24	7.7	7.41	-0.36	-0.659973	-0.061696	7.38439	-2.53	0.021	0.098	-3.33
Q8BU14	SEC62_MOUSE	Translocation protein SEC62 OS=Mus musculus OX=10090 GN=Sec62 PE=1 SV=1	Sec62	6	10.94	10.9	11.47	11.22	10.68	10.54	10.81	10.94	10.92	-0.36	-0.653679	-0.0592852	10.6057	-2.52	0.021	0.1	-3.36
Q8CGF1	RHG29_MOUSE	Rho GTPase-activating protein 29 OS=Mus musculus OX=10090 GN=Arhgap29 PE=1 SV=1	Arhgap29	3	8.09	7.95	8.3	8.86	8.23	7.91	7.67	7.91	7.99	-0.36	-0.663717	-0.056299	7.81546	-2.49	0.023	0.1	-3.41
Q80W22	THNS2_MOUSE	Threonine synthase-like 2 OS=Mus musculus OX=10090 GN=Thnsl2 PE=1 SV=1	Thnsl2	2	7.94	7.41	8.22	8.18	7.9	7.45	7.45	7.34	7.71	-0.36	-0.676974	-0.0527522	7.51589	-2.46	0.024	0.11	-3.47
Q8C6I2	SDHF2_MOUSE	Succinate dehydrogenase assembly factor 2, mitochondrial OS=Mus musculus OX=10090 GN=Sdhaf2 PE=1 SV=1	Sdhaf2	1	5.96	5.53	6.13	5.73	5.47	5.54	5.65	5.15	5.6	-0.36	-0.661874	-0.0512482	5.46942	-2.45	0.025	0.11	-3.48
Q6ZPV2	INO80_MOUSE	Chromatin-remodeling ATPase INO80 OS=Mus musculus OX=10090 GN=Ino80 PE=1 SV=2	Ino80	1	8.08	8.01	8.26	8.52	7.9	7.95	7.92	7.49	8.01	-0.36	-0.674174	-0.0480071	7.63204	-2.42	0.026	0.11	-3.53
O08638	MYH11_MOUSE	Myosin-11 OS=Mus musculus OX=10090 GN=Myh11 PE=1 SV=1	Myh11	2	8.26	8.11	8.76	8.65	8.15	7.82	8	8.1	8.32	-0.36	-0.697498	-0.0319135	8.18322	-2.3	0.033	0.13	-3.75
Q8VF13	O1094_MOUSE	Olfactory receptor 1094 OS=Mus musculus OX=10090 GN=Olfr1094 PE=3 SV=1	Olfr1094	1	8.18	7.94	8.51	8.88	8.3	7.83	7.94	7.77	8.24	-0.36	-0.698351	-0.0315765	7.78421	-2.3	0.034	0.13	-3.75
Q9QXW9	LAT2_MOUSE	Large neutral amino acids transporter small subunit 2 OS=Mus musculus OX=10090 GN=Slc7a8 PE=1 SV=1	Slc7a8	4	7.63	7.22	7.73	8.3	7.47	7.42	7.32	7.11	7.47	-0.36	-0.701012	-0.0257466	7.33257	-2.26	0.036	0.13	-3.82
Q91WC9	DGLB_MOUSE	Diacylglycerol lipase-beta OS=Mus musculus OX=10090 GN=Daglb PE=1 SV=2	Daglb	1	6.3	6.02	6.52	6.94	6.24	6.43	5.96	5.7	6.1	-0.36	-0.713209	-0.0137552	6.07321	-2.18	0.042	0.14	-3.95
Q60805	MERTK_MOUSE	Tyrosine-protein kinase Mer OS=Mus musculus OX=10090 GN=Mertk PE=1 SV=1	Mertk	2	6.8	6.71	7.5	7.75	7.06	6.79	6.63	6.8	6.87	-0.36	-0.729633	0.00671211	6.77713	-2.06	0.054	0.17	-4.15
Q5IRJ6	ZNT9_MOUSE	Proton-coupled zinc antiporter SLC30A9, mitochondrial OS=Mus musculus OX=10090 GN=Slc30a9 PE=1 SV=2	Slc30a9	1	6.49	6.27	7.2	7.27	6.59	6.18	6.33	6.44	6.72	-0.36	-0.74449	0.0265535	6.27658	-1.96	0.066	0.19	-4.33
Q9CZR3	TM40L_MOUSE	Mitochondrial import receptor subunit TOM40B OS=Mus musculus OX=10090 GN=Tomm40l PE=1 SV=1	Tomm40l	1	6.27	6.2	6.99	7.11	6.62	6.16	6.07	5.93	6.64	-0.36	-0.752555	0.0297254	6.06606	-1.94	0.068	0.19	-4.35
Q61609	S20A1_MOUSE	Sodium-dependent phosphate transporter 1 OS=Mus musculus OX=10090 GN=Slc20a1 PE=1 SV=1	Slc20a1	1	4.47	4.56	5.3	5.08	4.43	4.4	4.49	4.36	4.8	-0.36	-0.745183	0.0326174	4.4067	-1.92	0.07	0.19	-4.38
Q8K2Z4	CND1_MOUSE	Condensin complex subunit 1 OS=Mus musculus OX=10090 GN=Ncapd2 PE=1 SV=2	Ncapd2	1	5.05	5.52	5.58	4.95	4.94	4.36	5.03	5.16	5.08	-0.36	-0.759811	0.0362515	5.20642	-1.91	0.072	0.2	-4.4
Q9DCZ9	APH1C_MOUSE	Putative gamma-secretase subunit APH-1C OS=Mus musculus OX=10090 GN=Aph1c PE=2 SV=1	Aph1c	1	5.59	5.52	6.34	6.44	5.94	5.5	5.19	5.65	5.76	-0.36	-0.76057	0.0363557	5.42078	-1.91	0.072	0.2	-4.4
O70585	DTNB_MOUSE	Dystrobrevin beta OS=Mus musculus OX=10090 GN=Dtnb PE=1 SV=3	Dtnb	2	6.06	5.62	6.33	6.68	6.07	5.49	5.76	5.67	6.08	-0.36	-0.760702	0.0380609	5.66611	-1.9	0.073	0.2	-4.41
Q8BZA9	TIGAR_MOUSE	Fructose-2,6-bisphosphatase TIGAR OS=Mus musculus OX=10090 GN=Tigar PE=1 SV=1	Tigar	1	5.92	5.66	5.76	5.65	5.47	4.62	5.42	5.52	5.9	-0.36	-0.766844	0.0392847	5.40516	-1.9	0.074	0.2	-4.42
Q8K013	GTPBA_MOUSE	GTP-binding protein 10 OS=Mus musculus OX=10090 GN=Gtpbp10 PE=2 SV=1	Gtpbp10	1	7.2	7.07	7.8	6.6	6.89	6.11	6.85	6.98	7.18	-0.36	-0.795097	0.0669243	6.7617	-1.78	0.093	0.23	-4.61
Q8BVE8	NSD2_MOUSE	Histone-lysine N-methyltransferase NSD2 OS=Mus musculus OX=10090 GN=Nsd2 PE=1 SV=2	Nsd2	2	5.69	5.23	4.7	5.33	5.13	4.98	4.7	4.66	4.94	-0.36	-0.792071	0.0777559	4.77486	-1.73	0.1	0.24	-4.68
P35822	PTPRK_MOUSE	Receptor-type tyrosine-protein phosphatase kappa OS=Mus musculus OX=10090 GN=Ptprk PE=1 SV=1	Ptprk	1	6.74	6.37	7.39	7.59	6.91	6.57	6.41	6.52	6.91	-0.36	-0.821787	0.109096	6.40387	-1.61	0.13	0.28	-4.85
Q922B9	ITPI2_MOUSE	Protein ITPRID2 OS=Mus musculus OX=10090 GN=Itprid2 PE=1 SV=3	Itprid2	3	7.33	7.25	7.99	8.61	7.79	7.57	7.12	7.3	7.39	-0.36	-0.855149	0.128997	7.18934	-1.55	0.14	0.29	-4.93
Q50L41	PA24F_MOUSE	Cytosolic phospholipase A2 zeta OS=Mus musculus OX=10090 GN=Pla2g4f PE=1 SV=3	Pla2g4f	2	7.08	7.16	7.34	7.85	7.25	6.83	7.02	6.79	7.1	-0.36	-0.85226	0.132058	6.74573	-1.54	0.14	0.3	-4.94
Q5SX19	PIGL_MOUSE	N-acetylglucosaminyl-phosphatidylinositol de-N-acetylase OS=Mus musculus OX=10090 GN=Pigl PE=2 SV=1	Pigl	1	3.26	3.22	4.4	3.93	2.81	3.52	3.69	3.14	3.55	-0.36	-0.970987	0.245391	3.47087	-1.25	0.23	0.4	-5.3
Q6ZWU9	RS27_MOUSE	40S ribosomal protein S27 OS=Mus musculus OX=10090 GN=Rps27 PE=1 SV=3	Rps27	1	7.28	7.4	8.54	8.92	7.72	7.27	7.54	7.8	8.04	-0.36	-1.00358	0.283662	7.47599	-1.18	0.26	0.43	-5.38
P46660	AINX_MOUSE	Alpha-internexin OS=Mus musculus OX=10090 GN=Ina PE=1 SV=3	Ina	1	10.82	10.41	11.03	12.23	11.31	11.12	10.79	10.19	10.41	-0.36	-1.08141	0.369127	10.6031	-1.03	0.32	0.49	-5.53
Q61043	NIN_MOUSE	Ninein OS=Mus musculus OX=10090 GN=Nin PE=1 SV=4	Nin	1	5.79	5.48	5.28	4.01	5	3.81	5.12	4.72	5.27	-0.36	-1.26921	0.553991	4.79275	-0.82	0.42	0.59	-5.71
Q6PF93	PK3C3_MOUSE	Phosphatidylinositol 3-kinase catalytic subunit type 3 OS=Mus musculus OX=10090 GN=Pik3c3 PE=1 SV=1	Pik3c3	5	9.64	9.49	9.77	9.77	9.39	9.29	9.33	9.32	9.28	-0.35	-0.493336	-0.197552	9.238	-4.91	0.00011	0.033	1.35
Q3UEB3	PUF60_MOUSE	Poly(U)-binding-splicing factor PUF60 OS=Mus musculus OX=10090 GN=Puf60 PE=1 SV=2	Puf60	6	10.67	10.59	10.61	10.94	10.47	10.27	10.38	10.32	10.33	-0.35	-0.511323	-0.185981	10.3395	-4.5	0.00027	0.033	0.55
P62317	SMD2_MOUSE	Small nuclear ribonucleoprotein Sm D2 OS=Mus musculus OX=10090 GN=Snrpd2 PE=1 SV=1	Snrpd2	6	10.78	10.61	10.92	11.02	10.66	10.43	10.45	10.36	10.5	-0.35	-0.535613	-0.171581	10.3353	-4.08	0.0007	0.035	-0.29
Q5SWY7	FA83G_MOUSE	Protein FAM83G OS=Mus musculus OX=10090 GN=Fam83g PE=1 SV=1	Fam83g	2	6.8	6.81	6.99	6.8	6.33	6.45	6.61	6.45	6.63	-0.35	-0.552671	-0.156006	6.56459	-3.75	0.0015	0.04	-0.95
O54941	SMCE1_MOUSE	SWI/SNF-related matrix-associated actin-dependent regulator of chromatin subfamily E member 1 OS=Mus musculus OX=10090 GN=Smarce1 PE=1 SV=1	Smarce1	6	9.64	9.7	10.13	10.09	9.63	9.54	9.48	9.45	9.59	-0.35	-0.551426	-0.150492	9.46927	-3.68	0.0017	0.041	-1.1
Q9D024	CCD47_MOUSE	PAT complex subunit CCDC47 OS=Mus musculus OX=10090 GN=Ccdc47 PE=1 SV=2	Ccdc47	5	11.24	11.25	11.68	11.72	11.18	11.05	11.14	11.14	11.13	-0.35	-0.546187	-0.14741	10.9333	-3.65	0.0018	0.042	-1.15
P47962	RL5_MOUSE	60S ribosomal protein L5 OS=Mus musculus OX=10090 GN=Rpl5 PE=1 SV=3	Rpl5	10	12.47	12.46	12.92	12.93	12.45	12.26	12.31	12.32	12.41	-0.35	-0.552522	-0.143145	12.2573	-3.57	0.0022	0.044	-1.32
Q9CW79	GOGA1_MOUSE	Golgin subfamily A member 1 OS=Mus musculus OX=10090 GN=Golga1 PE=1 SV=2	Golga1	4	8.28	8.21	8.49	8.65	7.9	8.09	8.14	8.19	7.99	-0.35	-0.549761	-0.142029	8.0786	-3.56	0.0022	0.044	-1.33
Q9JJ28	FLII_MOUSE	Protein flightless-1 homolog OS=Mus musculus OX=10090 GN=Flii PE=1 SV=1	Flii	17	11.49	11.33	11.69	11.89	11.33	11.21	11.32	11.3	11.1	-0.35	-0.551509	-0.141918	11.2574	-3.56	0.0023	0.044	-1.35
P52875	TM165_MOUSE	Transmembrane protein 165 OS=Mus musculus OX=10090 GN=Tmem165 PE=1 SV=2	Tmem165	4	11.05	10.85	11.16	11.3	10.87	10.47	10.67	10.85	10.84	-0.35	-0.557691	-0.142933	10.6626	-3.55	0.0023	0.045	-1.36
Q8BTS4	NUP54_MOUSE	Nuclear pore complex protein Nup54 OS=Mus musculus OX=10090 GN=Nup54 PE=1 SV=1	Nup54	4	9.58	9.35	9.74	9.93	9.5	9.17	9.28	9.19	9.35	-0.35	-0.565915	-0.140433	9.15338	-3.49	0.0026	0.045	-1.49
Q9JKC8	AP3M1_MOUSE	AP-3 complex subunit mu-1 OS=Mus musculus OX=10090 GN=Ap3m1 PE=1 SV=1	Ap3m1	3	10.42	10.27	10.82	10.78	10.34	10.06	10.15	10.19	10.35	-0.35	-0.568742	-0.140009	10.1608	-3.47	0.0027	0.046	-1.52
Q8C570	RAE1L_MOUSE	mRNA export factor OS=Mus musculus OX=10090 GN=Rae1 PE=1 SV=1	Rae1	5	9.45	9.26	9.6	9.84	9.35	9.07	9.06	9.14	9.35	-0.35	-0.561238	-0.135313	9.17063	-3.44	0.0029	0.047	-1.59
Q8QZS3	FLCN_MOUSE	Folliculin OS=Mus musculus OX=10090 GN=Flcn PE=1 SV=1	Flcn	1	6.58	6.46	6.86	6.71	6.25	6.24	6.34	6.24	6.45	-0.35	-0.565578	-0.130976	6.35008	-3.37	0.0034	0.048	-1.73
O55101	SNG2_MOUSE	Synaptogyrin-2 OS=Mus musculus OX=10090 GN=Syngr2 PE=2 SV=1	Syngr2	1	8.39	8.12	8.42	8.71	8.07	8.15	7.98	8.1	8	-0.35	-0.566705	-0.126506	7.96251	-3.31	0.0039	0.05	-1.85
Q8BG51	MIRO1_MOUSE	Mitochondrial Rho GTPase 1 OS=Mus musculus OX=10090 GN=Rhot1 PE=1 SV=1	Rhot1	2	7.87	7.58	7.91	8.16	7.63	7.47	7.35	7.6	7.58	-0.35	-0.578637	-0.129131	7.41791	-3.31	0.0039	0.05	-1.85
Q921N6	DDX27_MOUSE	Probable ATP-dependent RNA helicase DDX27 OS=Mus musculus OX=10090 GN=Ddx27 PE=1 SV=3	Ddx27	4	9.56	9.48	9.72	9.46	9.32	9.18	9.16	9.16	9.22	-0.35	-0.576406	-0.122991	9.06477	-3.24	0.0045	0.052	-1.98
Q99L90	MCRS1_MOUSE	Microspherule protein 1 OS=Mus musculus OX=10090 GN=Mcrs1 PE=1 SV=1	Mcrs1	1	5.92	5.78	6.09	6.15	5.59	5.63	5.65	5.66	5.63	-0.35	-0.583043	-0.120935	5.65391	-3.2	0.005	0.052	-2.06
P97313	PRKDC_MOUSE	DNA-dependent protein kinase catalytic subunit OS=Mus musculus OX=10090 GN=Prkdc PE=1 SV=3	Prkdc	3	6.56	6.53	6.97	6.78	6.56	6.13	6.26	6.44	6.41	-0.35	-0.583794	-0.120184	6.36148	-3.19	0.0051	0.053	-2.08
P40694	SMBP2_MOUSE	DNA-binding protein SMUBP-2 OS=Mus musculus OX=10090 GN=Ighmbp2 PE=1 SV=1	Ighmbp2	2	8.29	8.11	8.52	8.18	7.93	7.71	7.95	7.87	8.15	-0.35	-0.586803	-0.117767	8.03728	-3.16	0.0055	0.055	-2.15
Q91WT8	RBM47_MOUSE	RNA-binding protein 47 OS=Mus musculus OX=10090 GN=Rbm47 PE=1 SV=1	Rbm47	3	8.96	8.79	9.34	9.34	8.86	8.6	8.69	8.66	8.98	-0.35	-0.586455	-0.11762	8.6367	-3.15	0.0055	0.055	-2.15
Q8K019	BCLF1_MOUSE	Bcl-2-associated transcription factor 1 OS=Mus musculus OX=10090 GN=Bclaf1 PE=1 SV=2	Bclaf1	9	9.95	9.7	9.79	10.26	9.74	9.65	9.5	9.48	9.53	-0.35	-0.575762	-0.114355	9.45131	-3.14	0.0056	0.055	-2.17
Q8C2R7	PIGM_MOUSE	GPI mannosyltransferase 1 OS=Mus musculus OX=10090 GN=Pigm PE=2 SV=2	Pigm	1	7.36	7.2	7.45	7.33	6.81	6.9	6.97	7.1	7.17	-0.35	-0.576344	-0.114011	6.93775	-3.14	0.0057	0.055	-2.18
P58742	AAAS_MOUSE	Aladin OS=Mus musculus OX=10090 GN=Aaas PE=1 SV=1	Aaas	2	8.48	8.4	8.78	8.94	8.4	8.19	8.22	8.2	8.5	-0.35	-0.582513	-0.110163	8.28144	-3.08	0.0064	0.058	-2.29
Q09XV5	CHD8_MOUSE	Chromodomain-helicase-DNA-binding protein 8 OS=Mus musculus OX=10090 GN=Chd8 PE=1 SV=1	Chd8	4	7.29	7.33	7.63	7.92	7.17	7.01	7.13	7.36	7.3	-0.35	-0.597623	-0.10745	7.13201	-3.02	0.0073	0.062	-2.41
Q3UPH1	PRRC1_MOUSE	Protein PRRC1 OS=Mus musculus OX=10090 GN=Prrc1 PE=1 SV=1	Prrc1	2	9.61	9.27	9.84	9.89	9.45	9.03	9.27	9.33	9.44	-0.35	-0.598036	-0.10387	9.15711	-2.98	0.0079	0.064	-2.48
P70295	AUP1_MOUSE	Lipid droplet-regulating VLDL assembly factor AUP1 OS=Mus musculus OX=10090 GN=Aup1 PE=1 SV=1	Aup1	4	8.64	8.62	9.02	9.34	8.55	8.58	8.47	8.57	8.6	-0.35	-0.596699	-0.103037	8.41345	-2.98	0.0081	0.064	-2.49
Q9DCF9	SSRG_MOUSE	Translocon-associated protein subunit gamma OS=Mus musculus OX=10090 GN=Ssr3 PE=1 SV=1	Ssr3	1	8.66	8.48	9.02	9.07	8.56	8.15	8.49	8.46	8.64	-0.35	-0.599194	-0.102915	8.36795	-2.97	0.0082	0.064	-2.51
Q8K409	DPOLB_MOUSE	DNA polymerase beta OS=Mus musculus OX=10090 GN=Polb PE=1 SV=3	Polb	2	8.05	8.14	8.61	8.29	7.93	7.67	8.04	7.9	8.07	-0.35	-0.600353	-0.102581	7.8506	-2.97	0.0083	0.065	-2.52
Q8K1N1	PLPL8_MOUSE	Calcium-independent phospholipase A2-gamma OS=Mus musculus OX=10090 GN=Pnpla8 PE=1 SV=1	Pnpla8	1	7.54	7.29	7.84	7.89	7.48	7.11	7.17	7.24	7.48	-0.35	-0.591805	-0.0986916	7.08845	-2.94	0.0087	0.066	-2.56
Q9CZG9	PDZ11_MOUSE	PDZ domain-containing protein 11 OS=Mus musculus OX=10090 GN=Pdzd11 PE=1 SV=1	Pdzd11	2	8.9	8.63	8.95	9.22	8.54	8.48	8.56	8.71	8.56	-0.35	-0.608633	-0.100429	8.59717	-2.93	0.0089	0.066	-2.58
Q8C341	SUCO_MOUSE	SUN domain-containing ossification factor OS=Mus musculus OX=10090 GN=Suco PE=1 SV=3	Suco	6	9.66	9.18	9.51	9.83	9.36	8.92	9.16	9.19	9.33	-0.35	-0.606676	-0.0999103	9.06028	-2.93	0.009	0.066	-2.59
Q9Z148	EHMT2_MOUSE	Histone-lysine N-methyltransferase EHMT2 OS=Mus musculus OX=10090 GN=Ehmt2 PE=1 SV=2	Ehmt2	3	6.5	6.24	6.3	6.66	6.19	6.15	6.21	6	5.85	-0.35	-0.599259	-0.0962285	6.01146	-2.9	0.0094	0.068	-2.64
O09111	NDUBB_MOUSE	NADH dehydrogenase [ubiquinone] 1 beta subcomplex subunit 11, mitochondrial OS=Mus musculus OX=10090 GN=Ndufb11 PE=1 SV=2	Ndufb11	4	10.33	10.28	10.73	11	10.37	9.97	10.19	10.22	10.42	-0.35	-0.607946	-0.0949821	10.1291	-2.88	0.01	0.07	-2.69
E9Q5F9	SETD2_MOUSE	Histone-lysine N-methyltransferase SETD2 OS=Mus musculus OX=10090 GN=Setd2 PE=1 SV=1	Setd2	3	7.66	7.57	7.87	8.17	7.81	7.18	7.4	7.48	7.46	-0.35	-0.607457	-0.0932141	7.34479	-2.86	0.01	0.072	-2.72
P35290	RAB24_MOUSE	Ras-related protein Rab-24 OS=Mus musculus OX=10090 GN=Rab24 PE=1 SV=2	Rab24	1	5.34	5.23	5.56	5.51	5.03	4.75	4.99	5.06	5.47	-0.35	-0.613011	-0.0849093	5.06184	-2.78	0.012	0.076	-2.88
Q61335	BAP31_MOUSE	B-cell receptor-associated protein 31 OS=Mus musculus OX=10090 GN=Bcap31 PE=1 SV=4	Bcap31	14	13.1	12.82	13.5	13.72	13.01	12.95	12.81	12.81	13.08	-0.35	-0.628846	-0.0783397	12.8007	-2.7	0.015	0.083	-3.03
Q6PD10	IP6K1_MOUSE	Inositol hexakisphosphate kinase 1 OS=Mus musculus OX=10090 GN=Ip6k1 PE=2 SV=1	Ip6k1	1	6.24	6.11	6.58	6.81	6.04	6.14	5.92	6.02	6.3	-0.35	-0.621471	-0.0767664	6.02672	-2.69	0.015	0.084	-3.04
Q91V83	TTI1_MOUSE	TELO2-interacting protein 1 homolog OS=Mus musculus OX=10090 GN=Tti1 PE=1 SV=2	Tti1	2	5.95	5.84	6.38	6.24	5.62	5.55	5.62	5.99	6.01	-0.35	-0.615057	-0.075495	5.78023	-2.69	0.015	0.084	-3.05
E2JF22	PIEZ1_MOUSE	Piezo-type mechanosensitive ion channel component 1 OS=Mus musculus OX=10090 GN=Piezo1 PE=1 SV=1	Piezo1	7	9.71	9.44	9.9	10.39	9.7	9.54	9.49	9.29	9.55	-0.35	-0.631915	-0.0644355	9.31463	-2.58	0.019	0.094	-3.25
Q923D3	PARM1_MOUSE	Prostate androgen-regulated mucin-like protein 1 homolog OS=Mus musculus OX=10090 GN=Parm1 PE=1 SV=1	Parm1	1	8.02	7.74	8.29	8.17	7.71	7.56	7.63	7.81	7.8	-0.35	-0.645317	-0.0605236	7.59188	-2.54	0.021	0.098	-3.33
Q60932	VDAC1_MOUSE	Voltage-dependent anion-selective channel protein 1 OS=Mus musculus OX=10090 GN=Vdac1 PE=1 SV=3	Vdac1	17	12.64	12.54	12.89	13.45	12.39	12.69	12.55	12.33	12.68	-0.35	-0.642821	-0.0599761	12.4098	-2.53	0.021	0.098	-3.33
Q9WTK5	NFKB2_MOUSE	Nuclear factor NF-kappa-B p100 subunit OS=Mus musculus OX=10090 GN=Nfkb2 PE=1 SV=1	Nfkb2	2	7.48	7.39	7.88	8.26	7.62	7.26	7.44	7.19	7.48	-0.35	-0.646695	-0.0580763	7.27242	-2.52	0.022	0.1	-3.37
Q8BX94	OSBL2_MOUSE	Oxysterol-binding protein-related protein 2 OS=Mus musculus OX=10090 GN=Osbpl2 PE=1 SV=1	Osbpl2	1	7.08	7.14	7.33	7.06	6.82	6.39	6.63	7.12	7.07	-0.35	-0.644995	-0.0558265	6.7176	-2.5	0.022	0.1	-3.4
Q9QYI4	DJB12_MOUSE	DnaJ homolog subfamily B member 12 OS=Mus musculus OX=10090 GN=Dnajb12 PE=1 SV=2	Dnajb12	5	8.52	8.24	8.53	9.28	8.42	8.14	8.27	8.32	8.31	-0.35	-0.649936	-0.0550618	8.27752	-2.49	0.023	0.1	-3.41
Q566J8	COQ8B_MOUSE	Atypical kinase COQ8B, mitochondrial OS=Mus musculus OX=10090 GN=Coq8b PE=1 SV=1	Coq8b	1	7.37	7.1	7.21	7.06	6.88	6.53	6.73	6.92	7.1	-0.35	-0.644615	-0.054382	6.71533	-2.49	0.023	0.1	-3.42
Q8BRN9	C2D1B_MOUSE	Coiled-coil and C2 domain-containing protein 1B OS=Mus musculus OX=10090 GN=Cc2d1b PE=1 SV=1	Cc2d1b	4	8.45	8.29	8.9	8.3	8.23	7.78	8.05	8.11	8.5	-0.35	-0.652698	-0.0525961	8.05259	-2.47	0.024	0.11	-3.45
Q6P6M5	PX11C_MOUSE	Peroxisomal membrane protein 11C OS=Mus musculus OX=10090 GN=Pex11g PE=1 SV=2	Pex11g	1	7.11	6.74	6.67	6.59	6.16	6.51	6.57	6.56	6.33	-0.35	-0.650461	-0.0490142	6.63463	-2.44	0.025	0.11	-3.5
Q9D1N9	RM21_MOUSE	39S ribosomal protein L21, mitochondrial OS=Mus musculus OX=10090 GN=Mrpl21 PE=1 SV=1	Mrpl21	1	5.81	5.79	6.28	6.02	5.88	5.15	5.77	5.55	5.79	-0.35	-0.644385	-0.046448	5.6312	-2.43	0.026	0.11	-3.53
Q9QZK2	BCAR3_MOUSE	Breast cancer anti-estrogen resistance protein 3 homolog OS=Mus musculus OX=10090 GN=Bcar3 PE=1 SV=1	Bcar3	1	5.25	5.06	5.5	5.42	4.85	4.87	5.02	5.1	4.95	-0.35	-0.658173	-0.0423143	4.93434	-2.39	0.028	0.12	-3.59
Q8BJM3	R3HCL_MOUSE	Coiled-coil domain-containing protein R3HCC1L OS=Mus musculus OX=10090 GN=R3hcc1l PE=1 SV=1	R3hcc1l	1	6.05	6.07	6.58	6.8	6.16	5.74	5.9	6.06	6.25	-0.35	-0.664517	-0.0421916	5.85204	-2.39	0.028	0.12	-3.6
Q80U78	PUM1_MOUSE	Pumilio homolog 1 OS=Mus musculus OX=10090 GN=Pum1 PE=1 SV=2	Pum1	1	6.12	6.07	5.85	6.43	5.8	5.49	5.78	5.86	5.93	-0.35	-0.654004	-0.0395039	5.76759	-2.37	0.029	0.12	-3.63
Q9R269	PEPL_MOUSE	Periplakin OS=Mus musculus OX=10090 GN=Ppl PE=1 SV=1	Ppl	13	9.69	9.88	10.53	10.22	9.68	9.63	9.66	9.88	9.8	-0.35	-0.667657	-0.0381278	9.76955	-2.36	0.03	0.12	-3.65
Q9Z280	PLD1_MOUSE	Phospholipase D1 OS=Mus musculus OX=10090 GN=Pld1 PE=1 SV=1	Pld1	2	8.87	8.77	9.42	9.66	9.04	8.54	8.72	8.78	9.05	-0.35	-0.67355	-0.035944	8.74064	-2.34	0.031	0.12	-3.68
Q8BLY7	HPS6_MOUSE	BLOC-2 complex member HPS6 OS=Mus musculus OX=10090 GN=Hps6 PE=1 SV=3	Hps6	1	5.3	4.82	5.46	5.63	4.99	4.73	4.96	4.84	5.25	-0.35	-0.661659	-0.0344554	4.87317	-2.33	0.032	0.12	-3.7
Q6DVA0	LEMD2_MOUSE	LEM domain-containing protein 2 OS=Mus musculus OX=10090 GN=Lemd2 PE=1 SV=1	Lemd2	1	5.78	5.96	5.96	6.59	6.09	5.78	5.64	5.36	5.77	-0.35	-0.6756	-0.019653	5.6387	-2.23	0.039	0.14	-3.88
Q9DB73	NB5R1_MOUSE	NADH-cytochrome b5 reductase 1 OS=Mus musculus OX=10090 GN=Cyb5r1 PE=1 SV=1	Cyb5r1	3	8.48	8.36	9	9.37	8.61	8.33	8.33	8.34	8.67	-0.35	-0.678193	-0.0171258	8.30285	-2.21	0.04	0.14	-3.91
Q6PDS3	SARM1_MOUSE	NAD(+) hydrolase SARM1 OS=Mus musculus OX=10090 GN=Sarm1 PE=1 SV=1	Sarm1	1	4.46	4.42	4.87	4.67	4.07	3.94	4.12	4.52	4.65	-0.35	-0.683049	-0.0087676	4.21919	-2.16	0.045	0.15	-4
Q60759	GCDH_MOUSE	Glutaryl-CoA dehydrogenase, mitochondrial OS=Mus musculus OX=10090 GN=Gcdh PE=1 SV=2	Gcdh	1	6.32	6.21	6.78	6.5	6.29	5.54	6.08	6.16	6.45	-0.35	-0.687966	-0.00726875	5.98796	-2.15	0.046	0.15	-4.02
O08736	CASPC_MOUSE	Caspase-12 OS=Mus musculus OX=10090 GN=Casp12 PE=1 SV=1	Casp12	2	9.04	8.93	9.7	9.86	9.36	8.81	8.85	8.97	9.16	-0.35	-0.700198	-0.00285439	8.78078	-2.12	0.048	0.15	-4.06
Q9JLR1	S61A2_MOUSE	Protein transport protein Sec61 subunit alpha isoform 2 OS=Mus musculus OX=10090 GN=Sec61a2 PE=2 SV=3	Sec61a2	1	3.92	3.79	4.34	4.62	3.7	3.9	3.98	3.84	3.67	-0.35	-0.719078	0.0223705	3.90485	-1.97	0.064	0.18	-4.3
Q9CTY5	MICU3_MOUSE	Calcium uptake protein 3, mitochondrial OS=Mus musculus OX=10090 GN=Micu3 PE=2 SV=2	Micu3	1	5.73	5.38	6.05	6.3	5.59	5.28	5.54	5.44	5.76	-0.35	-0.71831	0.0275494	5.08591	-1.95	0.067	0.19	-4.34
Q99M31	HSP7E_MOUSE	Heat shock 70 kDa protein 14 OS=Mus musculus OX=10090 GN=Hspa14 PE=1 SV=2	Hspa14	5	9.84	10	11.02	9.99	9.9	9.5	9.97	9.81	10.15	-0.35	-0.721434	0.0303551	9.84431	-1.93	0.069	0.19	-4.36
Q9QXE0	HACL1_MOUSE	2-hydroxyacyl-CoA lyase 1 OS=Mus musculus OX=10090 GN=Hacl1 PE=1 SV=2	Hacl1	1	6.59	6.37	7.19	7.41	6.87	6.33	6.41	6.41	6.67	-0.35	-0.744329	0.0402525	6.34604	-1.89	0.076	0.2	-4.44
Q69ZU6	THS7A_MOUSE	Thrombospondin type-1 domain-containing protein 7A OS=Mus musculus OX=10090 GN=Thsd7a PE=1 SV=2	Thsd7a	1	7.51	7.66	8.18	8.36	8.07	7.48	7.52	7.41	7.37	-0.35	-0.751923	0.0425618	7.20488	-1.88	0.077	0.2	-4.45
P70210	TEAD3_MOUSE	Transcriptional enhancer factor TEF-5 OS=Mus musculus OX=10090 GN=Tead3 PE=1 SV=2	Tead3	1	4.98	5.3	5.97	5.97	5.21	5.15	4.96	5.2	5.49	-0.35	-0.752284	0.0474148	5.23031	-1.85	0.081	0.21	-4.49
P14220	GLPA_MOUSE	Glycophorin-A OS=Mus musculus OX=10090 GN=Gypa PE=1 SV=2	Gypa	1	6.79	6.48	6.51	7.17	6.3	6.47	6.69	5.89	6.62	-0.35	-0.765293	0.0720904	6.64713	-1.74	0.099	0.24	-4.66
Q60931	VDAC3_MOUSE	Voltage-dependent anion-selective channel protein 3 OS=Mus musculus OX=10090 GN=Vdac3 PE=1 SV=1	Vdac3	5	9.66	9.69	9.83	10.69	9.26	10.19	9.7	9.37	9.58	-0.35	-0.767839	0.073159	9.62359	-1.74	0.1	0.24	-4.66
Q922E6	FAKD2_MOUSE	FAST kinase domain-containing protein 2, mitochondrial OS=Mus musculus OX=10090 GN=Fastkd2 PE=2 SV=2	Fastkd2	1	5.52	5.44	5.2	5.92	4.88	4.65	5.2	5.63	5.48	-0.35	-0.777072	0.0743689	5.05961	-1.73	0.1	0.24	-4.67
Q9QX11	CYH1_MOUSE	Cytohesin-1 OS=Mus musculus OX=10090 GN=Cyth1 PE=1 SV=2	Cyth1	1	5.99	5.72	6.52	6.35	5.47	5.6	5.66	6.11	6.15	-0.35	-0.804722	0.105662	5.83932	-1.61	0.12	0.28	-4.84
Q5U462	CDCP1_MOUSE	CUB domain-containing protein 1 OS=Mus musculus OX=10090 GN=Cdcp1 PE=2 SV=1	Cdcp1	1	3.09	2.93	3.19	2.71	1.95	2.75	2.9	2.62	2.91	-0.35	-0.839608	0.130999	2.78958	-1.53	0.14	0.3	-4.95
C8YR32	LOXH1_MOUSE	Lipoxygenase homology domain-containing protein 1 OS=Mus musculus OX=10090 GN=Loxhd1 PE=2 SV=1	Loxhd1	1	6.6	6.58	6.85	6.83	6.25	6.05	6.4	6.31	6.82	-0.35	-0.824214	0.12914	6.39489	-1.53	0.14	0.3	-4.95
Q09143	CTR1_MOUSE	High affinity cationic amino acid transporter 1 OS=Mus musculus OX=10090 GN=Slc7a1 PE=1 SV=1	Slc7a1	4	8.49	8.81	9.21	8.48	7.97	7.99	7.94	8.97	9.13	-0.35	-0.88338	0.187835	8.45519	-1.36	0.19	0.36	-5.17
Q8VEL0	MSPD1_MOUSE	Motile sperm domain-containing protein 1 OS=Mus musculus OX=10090 GN=Mospd1 PE=1 SV=1	Mospd1	2	8.58	8.62	9.32	9.86	8.8	8.51	8.76	8.77	8.9	-0.35	-0.923369	0.232954	8.73012	-1.25	0.23	0.4	-5.3
P35951	LDLR_MOUSE	Low-density lipoprotein receptor OS=Mus musculus OX=10090 GN=Ldlr PE=1 SV=2	Ldlr	4	9.17	9.17	9.18	10.28	9.57	9.75	9.16	8.09	8.93	-0.35	-1.0515	0.35373	8.98989	-1.04	0.31	0.49	-5.52
Q920A7	AFG31_MOUSE	AFG3-like protein 1 OS=Mus musculus OX=10090 GN=Afg3l1 PE=1 SV=2	Afg3l1	1	4.76	4.9	5.32	4.76	4.44	4.52	4.43	4.59	4.96	-0.35	-1.10255	0.407633	4.03728	-0.97	0.35	0.52	-5.59
Q99ME9	GTPB4_MOUSE	GTP-binding protein 4 OS=Mus musculus OX=10090 GN=Gtpbp4 PE=1 SV=3	Gtpbp4	4	8.31	8.29	8.49	8.44	8.06	7.9	8.06	8.03	8.14	-0.34	-0.515013	-0.170402	7.99224	-4.18	0.00056	0.034	-0.1
Q91YE7	RBM5_MOUSE	RNA-binding protein 5 OS=Mus musculus OX=10090 GN=Rbm5 PE=1 SV=1	Rbm5	2	6.93	6.64	6.94	6.88	6.44	6.56	6.58	6.58	6.38	-0.34	-0.524655	-0.157517	6.40067	-3.9	0.001	0.037	-0.65
Q8BKX1	BAIP2_MOUSE	Brain-specific angiogenesis inhibitor 1-associated protein 2 OS=Mus musculus OX=10090 GN=Baiap2 PE=1 SV=2	Baiap2	6	9.35	9.38	9.62	9.57	9	9	9.2	9.26	9.23	-0.34	-0.525958	-0.154115	9.31364	-3.84	0.0012	0.037	-0.77
Q8CH02	SUGP1_MOUSE	SURP and G-patch domain-containing protein 1 OS=Mus musculus OX=10090 GN=Sugp1 PE=1 SV=1	Sugp1	4	8.23	8.18	8.46	8.4	8.13	7.78	7.9	7.95	8.12	-0.34	-0.530898	-0.152267	7.88926	-3.79	0.0013	0.039	-0.88
Q8VEJ9	VPS4A_MOUSE	Vacuolar protein sorting-associated protein 4A OS=Mus musculus OX=10090 GN=Vps4a PE=1 SV=1	Vps4a	3	8.24	8.1	8.53	8.43	8.13	7.93	7.98	7.91	7.95	-0.34	-0.538907	-0.150201	7.8427	-3.72	0.0015	0.04	-1.01
Q9DBR0	AKAP8_MOUSE	A-kinase anchor protein 8 OS=Mus musculus OX=10090 GN=Akap8 PE=1 SV=1	Akap8	3	7.2	7.15	7.2	7.45	7.04	6.73	6.93	6.83	7.04	-0.34	-0.53102	-0.14467	6.7746	-3.67	0.0017	0.041	-1.11
Q9WV70	NOC2L_MOUSE	Nucleolar complex protein 2 homolog OS=Mus musculus OX=10090 GN=Noc2l PE=1 SV=2	Noc2l	2	7.64	7.59	7.65	8.01	7.58	7.28	7.52	7.26	7.26	-0.34	-0.550806	-0.129636	7.35646	-3.39	0.0032	0.048	-1.67
Q3TWW8	SRSF6_MOUSE	Serine/arginine-rich splicing factor 6 OS=Mus musculus OX=10090 GN=Srsf6 PE=1 SV=1	Srsf6	3	9.12	9.34	9.57	9.72	9.23	9.04	9.14	9.04	9.02	-0.34	-0.556579	-0.128357	9.00583	-3.36	0.0035	0.048	-1.74
P25976	UBF1_MOUSE	Nucleolar transcription factor 1 OS=Mus musculus OX=10090 GN=Ubtf PE=1 SV=1	Ubtf	7	10.43	10.39	10.16	10.74	10.29	9.99	10.06	10.06	10.06	-0.34	-0.54974	-0.125989	10.0306	-3.35	0.0036	0.049	-1.76
Q60649	CLPB_MOUSE	Caseinolytic peptidase B protein homolog OS=Mus musculus OX=10090 GN=Clpb PE=1 SV=1	Clpb	3	7.75	7.68	8.11	8.13	7.7	7.51	7.5	7.47	7.69	-0.34	-0.556029	-0.125287	7.55816	-3.32	0.0038	0.05	-1.82
Q80WQ2	VAC14_MOUSE	Protein VAC14 homolog OS=Mus musculus OX=10090 GN=Vac14 PE=1 SV=1	Vac14	5	9.63	9.53	10.08	10.13	9.59	9.41	9.47	9.5	9.56	-0.34	-0.552365	-0.120452	9.38993	-3.27	0.0042	0.051	-1.92
Q9DC48	PRP17_MOUSE	Pre-mRNA-processing factor 17 OS=Mus musculus OX=10090 GN=Cdc40 PE=1 SV=1	Cdc40	3	7.57	7.55	7.53	8	7.43	7.14	7.27	7.39	7.36	-0.34	-0.565567	-0.121055	7.32134	-3.24	0.0045	0.052	-1.97
P84089	ERH_MOUSE	Enhancer of rudimentary homolog OS=Mus musculus OX=10090 GN=Erh PE=1 SV=1	Erh	3	10.19	9.97	9.99	10.26	9.79	9.82	9.85	9.74	9.62	-0.34	-0.559074	-0.11843	9.78119	-3.23	0.0046	0.052	-2
Q922H1	ANM3_MOUSE	Protein arginine N-methyltransferase 3 OS=Mus musculus OX=10090 GN=Prmt3 PE=1 SV=3	Prmt3	3	8.38	8.34	8.69	8.26	8.01	7.85	8.05	8.15	8.3	-0.34	-0.568627	-0.120146	8.12568	-3.23	0.0047	0.052	-2.01
P97868	RBBP6_MOUSE	E3 ubiquitin-protein ligase RBBP6 OS=Mus musculus OX=10090 GN=Rbbp6 PE=1 SV=5	Rbbp6	9	9.12	9.16	9.12	9.68	9.01	8.99	8.88	8.8	8.97	-0.34	-0.562606	-0.118807	8.78351	-3.23	0.0047	0.052	-2.01
Q99M87	DNJA3_MOUSE	DnaJ homolog subfamily A member 3, mitochondrial OS=Mus musculus OX=10090 GN=Dnaja3 PE=1 SV=1	Dnaja3	5	9.86	9.74	10.07	10.21	9.66	9.43	9.62	9.68	9.75	-0.34	-0.568832	-0.119456	9.48824	-3.22	0.0048	0.052	-2.02
Q9D4H9	PHF14_MOUSE	PHD finger protein 14 OS=Mus musculus OX=10090 GN=Phf14 PE=1 SV=2	Phf14	2	6.21	5.95	6.08	6.38	5.86	5.79	5.8	5.8	5.84	-0.34	-0.557443	-0.116281	5.77512	-3.21	0.0049	0.052	-2.04
O35658	C1QBP_MOUSE	Complement component 1 Q subcomponent-binding protein, mitochondrial OS=Mus musculus OX=10090 GN=C1qbp PE=1 SV=1	C1qbp	2	9.24	9.12	9.65	9.62	9.15	8.78	9.02	9.17	9.19	-0.34	-0.580454	-0.108596	8.91714	-3.07	0.0066	0.058	-2.32
Q9Z222	B3GN2_MOUSE	N-acetyllactosaminide beta-1,3-N-acetylglucosaminyltransferase 2 OS=Mus musculus OX=10090 GN=B3GNT2 PE=1 SV=3	B3GNT2	2	7.41	7.25	7.56	7.82	7.39	7.14	7.2	7.04	7.08	-0.34	-0.578328	-0.101722	7.11209	-3	0.0077	0.063	-2.46
Q8R2M2	TDIF2_MOUSE	Deoxynucleotidyltransferase terminal-interacting protein 2 OS=Mus musculus OX=10090 GN=Dnttip2 PE=1 SV=1	Dnttip2	3	7.7	7.77	7.72	8.23	7.65	7.29	7.42	7.61	7.62	-0.34	-0.580292	-0.0950241	7.41412	-2.92	0.0091	0.066	-2.6
Q6KCD5	NIPBL_MOUSE	Nipped-B-like protein OS=Mus musculus OX=10090 GN=Nipbl PE=1 SV=1	Nipbl	6	8.81	8.72	9.05	9.46	8.87	8.58	8.62	8.62	8.67	-0.34	-0.578634	-0.0920834	8.57447	-2.9	0.0096	0.069	-2.65
Q921I6	SH3B4_MOUSE	SH3 domain-binding protein 4 OS=Mus musculus OX=10090 GN=Sh3bp4 PE=1 SV=1	Sh3bp4	1	5.97	6.15	5.96	5.99	5.53	5.41	5.5	5.91	6.03	-0.34	-0.589408	-0.087943	5.91275	-2.84	0.011	0.073	-2.76
P55014	S12A1_MOUSE	Solute carrier family 12 member 1 OS=Mus musculus OX=10090 GN=Slc12a1 PE=1 SV=2	Slc12a1	1	6.43	6.33	6.58	6.64	6.36	6.11	6.01	6.13	6.17	-0.34	-0.594875	-0.0886271	6.17814	-2.84	0.011	0.073	-2.77
Q8BKX6	SMG1_MOUSE	Serine/threonine-protein kinase SMG1 OS=Mus musculus OX=10090 GN=Smg1 PE=1 SV=3	Smg1	4	8.09	7.89	8.47	8.58	7.9	7.78	7.81	7.91	8.19	-0.34	-0.593515	-0.0848719	7.87621	-2.8	0.012	0.074	-2.83
Q8BRG8	TM209_MOUSE	Transmembrane protein 209 OS=Mus musculus OX=10090 GN=Tmem209 PE=2 SV=1	Tmem209	2	7.07	6.95	7.16	7.47	6.97	6.74	6.8	6.81	6.81	-0.34	-0.597847	-0.0822923	6.6512	-2.77	0.013	0.076	-2.89
Q61026	NCOA2_MOUSE	Nuclear receptor coactivator 2 OS=Mus musculus OX=10090 GN=Ncoa2 PE=1 SV=3	Ncoa2	2	6.16	6.02	6.36	6.56	5.95	5.8	5.67	6.04	6.19	-0.34	-0.605234	-0.0815113	5.8571	-2.75	0.013	0.077	-2.92
Q6Q477	AT2B4_MOUSE	Plasma membrane calcium-transporting ATPase 4 OS=Mus musculus OX=10090 GN=Atp2b4 PE=1 SV=1	Atp2b4	3	8.54	8.06	8.36	8.86	8.07	8.34	8.16	7.98	8	-0.34	-0.608415	-0.0804081	7.75948	-2.74	0.013	0.079	-2.95
Q9JMB0	GKAP1_MOUSE	G kinase-anchoring protein 1 OS=Mus musculus OX=10090 GN=Gkap1 PE=1 SV=1	Gkap1	2	7.94	7.99	8.28	8.21	7.46	7.82	7.89	7.86	7.78	-0.34	-0.605154	-0.0784809	7.95707	-2.73	0.014	0.08	-2.97
P28738	KIF5C_MOUSE	Kinesin heavy chain isoform 5C OS=Mus musculus OX=10090 GN=Kif5c PE=1 SV=3	Kif5c	3	8.19	7.96	8.24	7.73	7.6	7.47	7.62	7.7	8.06	-0.34	-0.614066	-0.0699795	7.67085	-2.64	0.017	0.089	-3.13
Q9EP82	WDR4_MOUSE	tRNA (guanine-N(7)-)-methyltransferase non-catalytic subunit WDR4 OS=Mus musculus OX=10090 GN=Wdr4 PE=1 SV=2	Wdr4	1	5.7	5.43	5.74	5.85	5.56	5.13	5.23	5.4	5.4	-0.34	-0.606353	-0.0682488	5.339	-2.63	0.017	0.09	-3.15
Q4VBD2	TAPT1_MOUSE	Transmembrane anterior posterior transformation protein 1 OS=Mus musculus OX=10090 GN=Tapt1 PE=1 SV=2	Tapt1	3	7.91	7.7	8.04	8.42	7.68	7.57	7.68	7.56	7.89	-0.34	-0.613561	-0.0684165	7.51911	-2.63	0.017	0.09	-3.16
O35604	NPC1_MOUSE	NPC intracellular cholesterol transporter 1 OS=Mus musculus OX=10090 GN=Npc1 PE=1 SV=2	Npc1	4	8.81	8.69	9.19	9	8.69	8.47	8.54	8.38	8.84	-0.34	-0.612505	-0.0643014	8.48009	-2.59	0.018	0.093	-3.22
Q80YW5	BSPRY_MOUSE	B box and SPRY domain-containing protein OS=Mus musculus OX=10090 GN=Bspry PE=1 SV=1	Bspry	1	4.91	5.1	5.43	5.13	4.81	4.7	4.63	4.74	5.11	-0.34	-0.628229	-0.0582213	4.86321	-2.53	0.021	0.099	-3.34
Q99N96	RM01_MOUSE	39S ribosomal protein L1, mitochondrial OS=Mus musculus OX=10090 GN=Mrpl1 PE=1 SV=2	Mrpl1	4	9.12	9.05	9.16	9.29	8.73	8.32	8.86	9.28	8.89	-0.34	-0.626082	-0.0575134	8.67635	-2.53	0.021	0.099	-3.35
Q64151	SEM4C_MOUSE	Semaphorin-4C OS=Mus musculus OX=10090 GN=Sema4c PE=1 SV=1	Sema4c	8	10.44	10.27	10.19	10.68	10.34	10.07	10.04	9.87	9.97	-0.34	-0.61733	-0.0531085	9.76905	-2.5	0.022	0.1	-3.4
Q8BJM5	ZNT6_MOUSE	Zinc transporter 6 OS=Mus musculus OX=10090 GN=Slc30a6 PE=1 SV=1	Slc30a6	1	6.18	6.07	6.44	6.62	5.99	5.88	5.94	6.1	6.03	-0.34	-0.620688	-0.0527399	5.96174	-2.49	0.023	0.1	-3.41
Q56A08	GPKOW_MOUSE	G-patch domain and KOW motifs-containing protein OS=Mus musculus OX=10090 GN=Gpkow PE=1 SV=2	Gpkow	1	6.7	6.84	7.23	7.41	6.81	6.62	6.53	6.64	6.9	-0.34	-0.640878	-0.0480316	6.52458	-2.44	0.025	0.11	-3.5
O35218	CPSF2_MOUSE	Cleavage and polyadenylation specificity factor subunit 2 OS=Mus musculus OX=10090 GN=Cpsf2 PE=1 SV=1	Cpsf2	4	8.05	8.07	8.55	8.83	8.15	7.96	7.98	7.98	8.1	-0.34	-0.635852	-0.0467034	7.8879	-2.43	0.026	0.11	-3.51
Q6NXI6	RPRD2_MOUSE	Regulation of nuclear pre-mRNA domain-containing protein 2 OS=Mus musculus OX=10090 GN=Rprd2 PE=1 SV=1	Rprd2	2	6.28	6.12	6.62	6.94	6.44	6	5.99	6.08	6.25	-0.34	-0.643459	-0.0327921	6.00546	-2.33	0.032	0.12	-3.7
Q9R1Q7	PLP2_MOUSE	Proteolipid protein 2 OS=Mus musculus OX=10090 GN=Plp2 PE=1 SV=1	Plp2	1	9.32	8.86	9.57	9.82	9.29	8.76	8.87	9.12	9.21	-0.34	-0.658235	-0.0313474	8.80375	-2.31	0.033	0.13	-3.73
P35917	VGFR3_MOUSE	Vascular endothelial growth factor receptor 3 OS=Mus musculus OX=10090 GN=Flt4 PE=1 SV=1	Flt4	4	8.03	7.82	8.12	8.74	8.14	7.75	7.76	7.51	8.01	-0.34	-0.654984	-0.0296656	7.63188	-2.3	0.034	0.13	-3.75
Q9JI39	ABCBA_MOUSE	ATP-binding cassette sub-family B member 10, mitochondrial OS=Mus musculus OX=10090 GN=Abcb10 PE=1 SV=1	Abcb10	2	6.78	6.47	7.26	7.25	6.69	6.34	6.52	6.56	6.87	-0.34	-0.659761	-0.0291787	6.59316	-2.3	0.034	0.13	-3.76
Q8R087	B4GT7_MOUSE	Beta-1,4-galactosyltransferase 7 OS=Mus musculus OX=10090 GN=B4galt7 PE=2 SV=1	B4galt7	1	5.85	5.38	6.03	6.26	5.5	5.45	5.38	5.62	5.75	-0.34	-0.647775	-0.0276636	5.36781	-2.29	0.034	0.13	-3.77
Q9CWH5	TRM11_MOUSE	tRNA (guanine(10)-N2)-methyltransferase homolog OS=Mus musculus OX=10090 GN=Trmt11 PE=1 SV=1	Trmt11	1	4.57	4.29	4.77	4.85	4.49	4.24	4.46	4.21	3.99	-0.34	-0.65626	-0.0256822	4.36319	-2.27	0.036	0.13	-3.8
O88967	YMEL1_MOUSE	ATP-dependent zinc metalloprotease YME1L1 OS=Mus musculus OX=10090 GN=Yme1l1 PE=1 SV=1	Yme1l1	2	9.63	9.57	10.27	10.48	9.78	9.54	9.64	9.55	9.73	-0.34	-0.663593	-0.0163419	9.48306	-2.21	0.041	0.14	-3.91
P41233	ABCA1_MOUSE	Phospholipid-transporting ATPase ABCA1 OS=Mus musculus OX=10090 GN=Abca1 PE=1 SV=4	Abca1	3	6.9	6.69	7.53	7.64	6.89	6.77	6.65	6.86	7.09	-0.34	-0.664116	-0.012367	6.75764	-2.18	0.043	0.14	-3.96
Q8VE97	SRSF4_MOUSE	Serine/arginine-rich splicing factor 4 OS=Mus musculus OX=10090 GN=Srsf4 PE=2 SV=1	Srsf4	2	8.16	8.2	8.74	8.91	8.31	8	8.04	8.12	8.34	-0.34	-0.668155	-0.00673898	8.01115	-2.14	0.046	0.15	-4.02
Q80Y20	ALKB8_MOUSE	Alkylated DNA repair protein alkB homolog 8 OS=Mus musculus OX=10090 GN=Alkbh8 PE=1 SV=1	Alkbh8	1	6.39	6.37	6.21	6.05	5.88	5.77	6.04	5.72	6.18	-0.34	-0.670983	7.19026e-05	5.96925	-2.1	0.05	0.16	-4.09
Q9DBL9	ABHD5_MOUSE	1-acylglycerol-3-phosphate O-acyltransferase ABHD5 OS=Mus musculus OX=10090 GN=Abhd5 PE=1 SV=1	Abhd5	1	5.59	5.39	5.75	6.11	5.42	5.16	5.14	5.63	5.52	-0.34	-0.681331	0.00487474	5.24566	-2.07	0.053	0.16	-4.14
O55022	PGRC1_MOUSE	Membrane-associated progesterone receptor component 1 OS=Mus musculus OX=10090 GN=Pgrmc1 PE=1 SV=4	Pgrmc1	3	7.5	7.17	7.98	8.13	7.71	7.21	7.15	7.16	7.54	-0.34	-0.689563	0.00638772	7.15297	-2.06	0.054	0.17	-4.15
Q791T5	MTCH1_MOUSE	Mitochondrial carrier homolog 1 OS=Mus musculus OX=10090 GN=Mtch1 PE=1 SV=1	Mtch1	1	6.34	6.24	6.85	7.16	6.28	6.39	6.35	6.13	6.42	-0.34	-0.679961	0.00762171	6.23974	-2.05	0.055	0.17	-4.17
Q91YT8	CSCL1_MOUSE	CSC1-like protein 1 OS=Mus musculus OX=10090 GN=Tmem63a PE=1 SV=1	Tmem63a	1	4.28	4.31	4.26	4.96	3.91	4.36	3.98	4.32	3.98	-0.34	-0.717196	0.0302635	4.10392	-1.93	0.069	0.19	-4.37
Q7TT18	MCAF1_MOUSE	Activating transcription factor 7-interacting protein 1 OS=Mus musculus OX=10090 GN=Atf7ip PE=1 SV=1	Atf7ip	1	5.56	5.51	5.18	5.84	5.67	5.21	5.16	4.91	4.99	-0.34	-0.720423	0.0488877	4.90285	-1.83	0.083	0.21	-4.52
P29416	HEXA_MOUSE	Beta-hexosaminidase subunit alpha OS=Mus musculus OX=10090 GN=Hexa PE=1 SV=2	Hexa	2	7.65	7.55	7.95	8.03	7.98	7.61	7.54	6.81	7.3	-0.34	-0.739717	0.0524137	7.06996	-1.82	0.085	0.22	-4.53
G5E8P0	GCP6_MOUSE	Gamma-tubulin complex component 6 OS=Mus musculus OX=10090 GN=Tubgcp6 PE=1 SV=1	Tubgcp6	1	7.01	7.1	7.33	7.62	7.2	7.07	7.13	6.54	6.67	-0.34	-0.736948	0.0527348	6.89186	-1.82	0.085	0.22	-4.54
Q9DBG9	TX1B3_MOUSE	Tax1-binding protein 3 OS=Mus musculus OX=10090 GN=Tax1bp3 PE=1 SV=1	Tax1bp3	1	5.19	4.99	5.99	5.99	5.28	4.96	5.15	5.2	5.42	-0.34	-0.739425	0.0604198	5.2041	-1.78	0.091	0.23	-4.59
Q9D855	QCR7_MOUSE	Cytochrome b-c1 complex subunit 7 OS=Mus musculus OX=10090 GN=Uqcrb PE=1 SV=3	Uqcrb	4	9.15	9	9.9	10.39	9.33	9.32	9.09	9.19	9.42	-0.34	-0.746195	0.0688437	9.07998	-1.75	0.098	0.24	-4.65
Q9WV74	ASB1_MOUSE	Ankyrin repeat and SOCS box protein 1 OS=Mus musculus OX=10090 GN=Asb1 PE=2 SV=1	Asb1	1	7.53	7.38	7.31	8.14	7.83	7.17	7.16	6.64	7.44	-0.34	-0.762089	0.080241	7.10847	-1.7	0.11	0.25	-4.71
O35566	CD151_MOUSE	CD151 antigen OS=Mus musculus OX=10090 GN=Cd151 PE=1 SV=2	Cd151	2	7.7	7.57	8.24	8.63	7.98	8.3	7.64	7.37	7.2	-0.34	-0.77761	0.102368	7.4499	-1.61	0.12	0.28	-4.84
Q9Z1M7	LARG1_MOUSE	Xylosyl- and glucuronyltransferase LARGE1 OS=Mus musculus OX=10090 GN=Large1 PE=1 SV=1	Large1	1	7.39	7.23	8.24	8.59	7.94	7.65	7.28	7.26	7.45	-0.34	-0.797151	0.110585	7.21412	-1.59	0.13	0.28	-4.87
Q8CGV9	TSH3_MOUSE	Teashirt homolog 3 OS=Mus musculus OX=10090 GN=Tshz3 PE=1 SV=2	Tshz3	1	5.79	5.67	5.73	5.38	5.62	4.47	5.35	5.2	5.85	-0.34	-0.814584	0.124739	5.29959	-1.54	0.14	0.3	-4.94
Q8BMA5	NPAT_MOUSE	Protein NPAT OS=Mus musculus OX=10090 GN=Npat PE=1 SV=2	Npat	1	9.53	9.64	10.27	8.64	9.2	8.56	9.36	9.24	9.51	-0.34	-0.823075	0.135792	9.15992	-1.51	0.15	0.31	-4.98
Q3U276	SDHF1_MOUSE	Succinate dehydrogenase assembly factor 1, mitochondrial OS=Mus musculus OX=10090 GN=Sdhaf1 PE=1 SV=1	Sdhaf1	1	3.95	3.44	3.83	4.29	3.02	3.49	3.62	3.64	3.9	-0.34	-0.836754	0.155837	3.36651	-1.44	0.17	0.33	-5.07
Q8C180	FRS2_MOUSE	Fibroblast growth factor receptor substrate 2 OS=Mus musculus OX=10090 GN=Frs2 PE=1 SV=3	Frs2	3	6.85	6.68	7.02	7.96	7.12	7.15	6.73	6.61	6.3	-0.34	-0.850573	0.163472	6.74881	-1.42	0.17	0.34	-5.09
P0DN34	NDUB1_MOUSE	NADH dehydrogenase [ubiquinone] 1 beta subcomplex subunit 1 OS=Mus musculus OX=10090 GN=Ndufb1 PE=1 SV=1	Ndufb1	1	7.06	7.12	8.03	8.5	7.63	7.06	7.23	7.18	7.56	-0.34	-0.902272	0.215945	7.05383	-1.29	0.21	0.39	-5.26
Q80TJ7	PHF8_MOUSE	Histone lysine demethylase PHF8 OS=Mus musculus OX=10090 GN=Phf8 PE=1 SV=2	Phf8	3	7.49	7.27	7.37	7.39	6.98	7.06	7.04	6.87	7.25	-0.34	-0.930628	0.252509	7.0078	-1.2	0.24	0.42	-5.35
Q8VE73	CUL7_MOUSE	Cullin-7 OS=Mus musculus OX=10090 GN=Cul7 PE=1 SV=2	Cul7	23	11.62	11.42	11.69	11.68	11.18	11.18	11.31	11.25	11.43	-0.33	-0.495083	-0.166455	11.2951	-4.23	0.0005	0.034	0.01
Q62383	SPT6H_MOUSE	Transcription elongation factor SPT6 OS=Mus musculus OX=10090 GN=Supt6h PE=1 SV=2	Supt6h	3	8.71	8.49	8.7	8.84	8.53	8.26	8.26	8.27	8.43	-0.33	-0.508924	-0.157242	8.21618	-3.98	0.00088	0.037	-0.5
Q8BMB3	IF4E2_MOUSE	Eukaryotic translation initiation factor 4E type 2 OS=Mus musculus OX=10090 GN=Eif4e2 PE=1 SV=1	Eif4e2	4	8.39	8.15	8.36	8.48	7.95	8.1	8.07	7.94	7.99	-0.33	-0.512545	-0.153342	8.03705	-3.89	0.0011	0.037	-0.67
Q99LH1	NOG2_MOUSE	Nucleolar GTP-binding protein 2 OS=Mus musculus OX=10090 GN=Gnl2 PE=1 SV=2	Gnl2	3	7.96	7.83	7.89	8.04	7.71	7.42	7.53	7.66	7.68	-0.33	-0.513215	-0.151164	7.57696	-3.85	0.0012	0.037	-0.75
Q9D706	RPAP3_MOUSE	RNA polymerase II-associated protein 3 OS=Mus musculus OX=10090 GN=Rpap3 PE=1 SV=1	Rpap3	3	7.54	7.35	7.64	7.59	7.25	7.07	7.22	7.18	7.27	-0.33	-0.516552	-0.147518	7.08189	-3.78	0.0014	0.039	-0.9
Q9Z2G0	FEM1B_MOUSE	Protein fem-1 homolog B OS=Mus musculus OX=10090 GN=Fem1b PE=1 SV=1	Fem1b	3	6.2	6.41	6.47	6.44	6.17	6.02	6.03	6.09	5.94	-0.33	-0.513145	-0.143801	6.0927	-3.74	0.0015	0.04	-0.99
Q8K3K8	OPTN_MOUSE	Optineurin OS=Mus musculus OX=10090 GN=Optn PE=1 SV=1	Optn	9	9.97	9.9	10.21	10.04	9.7	9.58	9.7	9.84	9.69	-0.33	-0.512177	-0.142901	9.83548	-3.73	0.0015	0.04	-1.01
Q3U4G3	XXLT1_MOUSE	Xyloside xylosyltransferase 1 OS=Mus musculus OX=10090 GN=Xxylt1 PE=1 SV=2	Xxylt1	2	9.1	8.84	8.88	9.08	8.79	8.41	8.74	8.58	8.67	-0.33	-0.532602	-0.13726	8.57354	-3.56	0.0022	0.044	-1.34
Q9Z2C4	MTMR1_MOUSE	Myotubularin-related protein 1 OS=Mus musculus OX=10090 GN=Mtmr1 PE=1 SV=1	Mtmr1	2	7.27	7.25	7.46	7.64	7.3	6.93	7.1	7.01	7.07	-0.33	-0.522015	-0.130483	7.0022	-3.5	0.0025	0.045	-1.46
P61804	DAD1_MOUSE	Dolichyl-diphosphooligosaccharide--protein glycosyltransferase subunit DAD1 OS=Mus musculus OX=10090 GN=Dad1 PE=1 SV=3	Dad1	3	9.55	9.28	9.68	9.81	9.25	9.11	9.26	9.27	9.34	-0.33	-0.542919	-0.125754	9.22916	-3.37	0.0034	0.048	-1.73
Q810J8	ZFYV1_MOUSE	Zinc finger FYVE domain-containing protein 1 OS=Mus musculus OX=10090 GN=Zfyve1 PE=1 SV=2	Zfyve1	4	8.83	8.68	9.16	9.24	8.61	8.6	8.57	8.67	8.75	-0.33	-0.546707	-0.122006	8.60408	-3.31	0.0039	0.05	-1.85
Q7TQ95	LNP_MOUSE	Endoplasmic reticulum junction formation protein lunapark OS=Mus musculus OX=10090 GN=Lnpk PE=1 SV=1	Lnpk	6	9.8	9.7	10.06	10.16	9.63	9.45	9.6	9.55	9.74	-0.33	-0.54466	-0.121331	9.44188	-3.3	0.0039	0.05	-1.85
Q921M4	GOGA2_MOUSE	Golgin subfamily A member 2 OS=Mus musculus OX=10090 GN=Golga2 PE=1 SV=3	Golga2	16	11.64	11.48	11.69	12.18	11.4	11.44	11.46	11.35	11.45	-0.33	-0.544684	-0.115655	11.2884	-3.23	0.0046	0.052	-1.99
Q8BFZ9	ERLN2_MOUSE	Erlin-2 OS=Mus musculus OX=10090 GN=Erlin2 PE=1 SV=1	Erlin2	7	11.31	11.21	11.57	11.88	11.2	11.01	11.13	11.15	11.29	-0.33	-0.553032	-0.116747	11.0611	-3.22	0.0047	0.052	-2.01
Q5I012	S38AA_MOUSE	Putative sodium-coupled neutral amino acid transporter 10 OS=Mus musculus OX=10090 GN=Slc38a10 PE=1 SV=2	Slc38a10	17	11.02	10.85	11.11	11.44	10.81	10.55	10.74	10.91	10.89	-0.33	-0.540771	-0.110422	10.7119	-3.18	0.0052	0.053	-2.1
Q3UJU9	RMD3_MOUSE	Regulator of microtubule dynamics protein 3 OS=Mus musculus OX=10090 GN=Rmdn3 PE=1 SV=2	Rmdn3	11	10.53	10.38	10.82	11.02	10.36	10.25	10.3	10.37	10.53	-0.33	-0.543786	-0.106807	10.2592	-3.13	0.0058	0.055	-2.2
Q91XA2	GOLM1_MOUSE	Golgi membrane protein 1 OS=Mus musculus OX=10090 GN=Golm1 PE=1 SV=2	Golm1	7	10.53	10.46	10.57	10.66	10.3	9.88	10.21	10.35	10.39	-0.33	-0.546657	-0.106657	10.1658	-3.12	0.0059	0.056	-2.22
Q6NS82	RETR2_MOUSE	Reticulophagy regulator 2 OS=Mus musculus OX=10090 GN=Retreg2 PE=1 SV=2	Retreg2	3	9.05	8.94	9.27	9.56	8.9	8.75	8.87	8.89	9	-0.33	-0.550541	-0.104553	8.77438	-3.09	0.0064	0.058	-2.28
Q9D198	SYF2_MOUSE	Pre-mRNA-splicing factor SYF2 OS=Mus musculus OX=10090 GN=Syf2 PE=2 SV=1	Syf2	1	6.25	6.12	6.6	6.65	6.13	6.01	6.16	6.05	6.04	-0.33	-0.559844	-0.104721	5.92964	-3.07	0.0066	0.058	-2.32
Q8CGK3	LONM_MOUSE	Lon protease homolog, mitochondrial OS=Mus musculus OX=10090 GN=Lonp1 PE=1 SV=2	Lonp1	7	11.22	11.19	11.56	11.63	11.02	10.83	10.99	11.16	11.34	-0.33	-0.56708	-0.0999726	10.8684	-3	0.0077	0.063	-2.45
Q9EPQ8	TCF20_MOUSE	Transcription factor 20 OS=Mus musculus OX=10090 GN=Tcf20 PE=1 SV=3	Tcf20	1	5.62	5.74	5.58	5.72	5.22	5.42	5.24	5.29	5.54	-0.33	-0.555571	-0.097379	5.40069	-2.99	0.0078	0.063	-2.46
Q61191	HCFC1_MOUSE	Host cell factor 1 OS=Mus musculus OX=10090 GN=Hcfc1 PE=1 SV=2	Hcfc1	16	10.62	10.63	10.78	11.32	10.55	10.62	10.42	10.44	10.53	-0.33	-0.557362	-0.095094	10.4462	-2.96	0.0083	0.065	-2.52
Q91X88	PMGT1_MOUSE	Protein O-linked-mannose beta-1,2-N-acetylglucosaminyltransferase 1 OS=Mus musculus OX=10090 GN=Pomgnt1 PE=1 SV=1	Pomgnt1	3	7.16	6.89	7.35	7.53	6.99	6.68	6.91	6.92	6.99	-0.33	-0.572324	-0.0970695	6.92459	-2.96	0.0084	0.065	-2.53
Q9CYD3	CRTAP_MOUSE	Cartilage-associated protein OS=Mus musculus OX=10090 GN=Crtap PE=1 SV=3	Crtap	3	9.93	9.88	9.48	9.8	9.6	9.11	9.51	9.44	9.54	-0.33	-0.563286	-0.0951597	9.49187	-2.95	0.0085	0.065	-2.54
Q8K4X7	PLCD_MOUSE	1-acyl-sn-glycerol-3-phosphate acyltransferase delta OS=Mus musculus OX=10090 GN=Agpat4 PE=1 SV=1	Agpat4	5	8.96	8.89	9.35	9.24	8.75	8.41	8.83	8.87	9.03	-0.33	-0.570656	-0.0908831	8.82845	-2.9	0.0096	0.069	-2.65
Q3TCT4	ENTP7_MOUSE	Ectonucleoside triphosphate diphosphohydrolase 7 OS=Mus musculus OX=10090 GN=Entpd7 PE=1 SV=1	Entpd7	2	7.6	7.43	7.94	7.76	7.37	6.97	7.48	7.56	7.39	-0.33	-0.580436	-0.0831622	7.30221	-2.8	0.012	0.074	-2.83
Q812F8	MGT4B_MOUSE	Alpha-1,3-mannosyl-glycoprotein 4-beta-N-acetylglucosaminyltransferase B OS=Mus musculus OX=10090 GN=Mgat4b PE=2 SV=1	Mgat4b	2	7.25	7.16	7.4	7.28	6.64	6.88	7.12	6.92	7.15	-0.33	-0.574365	-0.0802082	7.07717	-2.78	0.012	0.076	-2.87
Q8BP00	IQCB1_MOUSE	IQ calmodulin-binding motif-containing protein 1 OS=Mus musculus OX=10090 GN=Iqcb1 PE=1 SV=2	Iqcb1	1	7.89	7.62	7.84	8.24	7.58	7.5	7.48	7.49	7.8	-0.33	-0.585392	-0.0725439	7.52148	-2.69	0.015	0.083	-3.03
Q8CG50	RAB43_MOUSE	Ras-related protein Rab-43 OS=Mus musculus OX=10090 GN=Rab43 PE=1 SV=1	Rab43	1	7.43	7.29	7.54	7.92	7.44	7.03	7.01	7.23	7.34	-0.33	-0.601604	-0.0666159	7.15025	-2.62	0.017	0.091	-3.17
Q8CFE6	S38A2_MOUSE	Sodium-coupled neutral amino acid symporter 2 OS=Mus musculus OX=10090 GN=Slc38a2 PE=1 SV=1	Slc38a2	4	8.46	8.67	8.93	8.91	8.36	8.25	8.2	8.57	8.67	-0.33	-0.602431	-0.064874	8.2794	-2.61	0.018	0.092	-3.2
Q9D1I6	RM14_MOUSE	39S ribosomal protein L14, mitochondrial OS=Mus musculus OX=10090 GN=Mrpl14 PE=1 SV=1	Mrpl14	1	6.82	6.68	7.04	7.06	6.76	6.44	6.41	6.45	6.77	-0.33	-0.603651	-0.0639845	6.43921	-2.6	0.018	0.093	-3.21
Q60809	CNOT7_MOUSE	CCR4-NOT transcription complex subunit 7 OS=Mus musculus OX=10090 GN=Cnot7 PE=1 SV=1	Cnot7	1	6.05	5.9	6.21	6.34	6.07	5.42	5.82	5.81	5.87	-0.33	-0.594069	-0.0626176	5.67754	-2.6	0.018	0.093	-3.22
Q9CR20	IR3IP_MOUSE	Immediate early response 3-interacting protein 1 OS=Mus musculus OX=10090 GN=Ier3ip1 PE=3 SV=1	Ier3ip1	1	8.55	8.11	8.69	8.87	8.35	7.98	8.2	8.09	8.48	-0.33	-0.605339	-0.0581805	8.1247	-2.55	0.02	0.097	-3.31
Q8K0T4	KATL1_MOUSE	Katanin p60 ATPase-containing subunit A-like 1 OS=Mus musculus OX=10090 GN=Katnal1 PE=1 SV=1	Katnal1	1	5.63	5.77	5.92	5.62	5.48	4.88	5.39	5.61	5.64	-0.33	-0.611689	-0.0554495	5.41798	-2.52	0.021	0.1	-3.36
Q80W00	PP1RA_MOUSE	Serine/threonine-protein phosphatase 1 regulatory subunit 10 OS=Mus musculus OX=10090 GN=Ppp1r10 PE=1 SV=1	Ppp1r10	2	5.33	5.28	5.13	5.63	5.13	4.76	4.9	4.96	5.3	-0.33	-0.616079	-0.0503186	4.92383	-2.47	0.024	0.11	-3.44
Q9JII7	ZFN2A_MOUSE	AN1-type zinc finger protein 2A OS=Mus musculus OX=10090 GN=Zfand2a PE=2 SV=1	Zfand2a	1	7.07	6.7	7.19	7.08	6.8	6.25	6.62	6.69	7.02	-0.33	-0.616418	-0.0482649	6.59211	-2.46	0.024	0.11	-3.47
P63154	CRNL1_MOUSE	Crooked neck-like protein 1 OS=Mus musculus OX=10090 GN=Crnkl1 PE=1 SV=1	Crnkl1	6	9.06	8.85	9.39	9.33	8.78	8.33	8.93	8.94	9.13	-0.33	-0.623094	-0.0465741	8.79928	-2.44	0.025	0.11	-3.5
Q9QY81	PO210_MOUSE	Nuclear pore membrane glycoprotein 210 OS=Mus musculus OX=10090 GN=Nup210 PE=1 SV=2	Nup210	5	9.65	9.39	10.1	10.25	9.6	9.47	9.39	9.46	9.68	-0.33	-0.612126	-0.0435875	9.36184	-2.42	0.026	0.11	-3.53
Q80WS3	FBLL1_MOUSE	rRNA/tRNA 2'-O-methyltransferase fibrillarin-like protein 1 OS=Mus musculus OX=10090 GN=Fbll1 PE=1 SV=1	Fbll1	1	8.25	7.9	8.33	8.54	8.07	7.73	7.94	7.72	8.17	-0.33	-0.614756	-0.0435392	7.821	-2.42	0.026	0.11	-3.54
Q60634	FLOT2_MOUSE	Flotillin-2 OS=Mus musculus OX=10090 GN=Flot2 PE=1 SV=2	Flot2	8	10.39	10.21	10.82	11.13	10.55	10.39	10.14	10.17	10.28	-0.33	-0.622254	-0.0391141	10.1661	-2.38	0.028	0.12	-3.61
P97478	COQ7_MOUSE	5-demethoxyubiquinone hydroxylase, mitochondrial OS=Mus musculus OX=10090 GN=Coq7 PE=1 SV=3	Coq7	1	6.94	6.96	7.41	7.38	6.85	6.75	6.75	6.84	7.02	-0.33	-0.634717	-0.0336553	6.40733	-2.34	0.031	0.12	-3.69
Q8BH07	AR6P6_MOUSE	ADP-ribosylation factor-like protein 6-interacting protein 6 OS=Mus musculus OX=10090 GN=Arl6ip6 PE=1 SV=1	Arl6ip6	1	6.13	6.33	6.62	6.58	6.02	5.99	6.04	6.1	6.26	-0.33	-0.636693	-0.0317988	5.85346	-2.32	0.032	0.12	-3.71
O88559	MEN1_MOUSE	Menin OS=Mus musculus OX=10090 GN=Men1 PE=1 SV=2	Men1	1	5.89	5.81	5.81	5.3	5.65	5.13	5.21	5.38	5.51	-0.33	-0.624288	-0.0305448	5.24203	-2.32	0.032	0.12	-3.72
O35379	MRP1_MOUSE	Multidrug resistance-associated protein 1 OS=Mus musculus OX=10090 GN=Abcc1 PE=1 SV=1	Abcc1	4	8.13	8.15	8.85	8.75	8.25	7.97	7.9	8.23	8.35	-0.33	-0.635214	-0.02773	7.91179	-2.29	0.034	0.13	-3.76
Q5SSK3	TEFM_MOUSE	Transcription elongation factor, mitochondrial OS=Mus musculus OX=10090 GN=Tefm PE=1 SV=1	Tefm	1	6.96	6.79	7.53	7.44	7.04	6.8	6.88	6.84	6.7	-0.33	-0.639032	-0.0182296	6.68657	-2.22	0.039	0.14	-3.88
Q3UHH1	ZSWM8_MOUSE	Zinc finger SWIM domain-containing protein 8 OS=Mus musculus OX=10090 GN=Zswim8 PE=1 SV=1	Zswim8	1	5.41	5.31	5.07	5.9	5.28	5.03	4.73	5.16	5.25	-0.33	-0.656303	-0.00843743	5.1102	-2.16	0.045	0.15	-4
P48356	LEPR_MOUSE	Leptin receptor OS=Mus musculus OX=10090 GN=Lepr PE=1 SV=1	Lepr	2	8.07	8.19	8.85	8.27	7.8	7.84	7.75	8.24	8.45	-0.33	-0.65776	0.00149591	8.06321	-2.09	0.051	0.16	-4.11
Q64143	P55G_MOUSE	Phosphatidylinositol 3-kinase regulatory subunit gamma OS=Mus musculus OX=10090 GN=Pik3r3 PE=1 SV=1	Pik3r3	1	4.53	4.09	4.44	4.41	4.14	3.98	4.11	4.2	3.75	-0.33	-0.664899	0.00251786	4.20939	-2.08	0.052	0.16	-4.12
Q9D404	OXSM_MOUSE	3-oxoacyl-[acyl-carrier-protein] synthase, mitochondrial OS=Mus musculus OX=10090 GN=Oxsm PE=1 SV=1	Oxsm	1	6.93	6.56	7.16	6.93	6.73	6.05	6.51	6.54	7.02	-0.33	-0.675693	0.0242508	6.40514	-1.96	0.066	0.19	-4.33
Q8CG71	P3H2_MOUSE	Prolyl 3-hydroxylase 2 OS=Mus musculus OX=10090 GN=P3h2 PE=1 SV=1	P3h2	2	9.15	9.1	8.23	8.84	8.92	8.1	8.75	8.41	8.31	-0.33	-0.715553	0.0490106	8.36978	-1.83	0.084	0.21	-4.52
Q3UIR3	DTX3L_MOUSE	E3 ubiquitin-protein ligase DTX3L OS=Mus musculus OX=10090 GN=Dtx3l PE=1 SV=1	Dtx3l	2	8.33	7.82	8.61	9.07	8.36	8.21	8.02	7.9	8.19	-0.33	-0.710891	0.0588998	7.90038	-1.78	0.092	0.23	-4.6
Q9WUB0	HOIL1_MOUSE	RanBP-type and C3HC4-type zinc finger-containing protein 1 OS=Mus musculus OX=10090 GN=Rbck1 PE=1 SV=2	Rbck1	1	5.12	5.12	5.26	5.63	4.82	5.31	5.14	5.04	4.46	-0.33	-0.727463	0.0697138	4.94874	-1.73	0.1	0.24	-4.67
Q9JHL1	NHRF2_MOUSE	Na(+)/H(+) exchange regulatory cofactor NHE-RF2 OS=Mus musculus OX=10090 GN=Nherf2 PE=1 SV=2	Nherf2	1	5.6	5.56	5.97	6.03	5.79	5.36	4.95	5.42	5.79	-0.33	-0.726601	0.0708539	5.36457	-1.73	0.1	0.24	-4.68
Q9R1S8	CAN7_MOUSE	Calpain-7 OS=Mus musculus OX=10090 GN=Capn7 PE=2 SV=1	Capn7	1	4.54	4.54	5.22	5	4.69	4.29	4.8	4.2	4.47	-0.33	-0.742953	0.0759708	4.70036	-1.71	0.1	0.24	-4.7
P35918	VGFR2_MOUSE	Vascular endothelial growth factor receptor 2 OS=Mus musculus OX=10090 GN=Kdr PE=1 SV=2	Kdr	4	7.33	7.21	7.69	8.5	7.76	7.3	7.17	7.27	7.25	-0.33	-0.744307	0.084581	7.24392	-1.67	0.11	0.26	-4.76
Q61391	NEP_MOUSE	Neprilysin OS=Mus musculus OX=10090 GN=Mme PE=1 SV=3	Mme	13	10.34	10.05	10.6	11.25	10.55	10.67	10.15	9.59	10.22	-0.33	-0.761904	0.10796	10.0169	-1.58	0.13	0.29	-4.89
Q9D8B7	JAM3_MOUSE	Junctional adhesion molecule C OS=Mus musculus OX=10090 GN=Jam3 PE=1 SV=2	Jam3	2	7.65	7.74	8.26	8.98	8.18	7.95	7.76	7.35	7.91	-0.33	-0.771724	0.116062	7.66593	-1.55	0.14	0.29	-4.92
Q80TR4	SLIT1_MOUSE	Slit homolog 1 protein OS=Mus musculus OX=10090 GN=Slit1 PE=1 SV=2	Slit1	1	7.1	6.92	7.3	6.81	6.57	5.78	6.79	7.16	7.21	-0.33	-0.784941	0.120556	6.82572	-1.54	0.14	0.3	-4.94
Q9R1Q6	T176B_MOUSE	Transmembrane protein 176B OS=Mus musculus OX=10090 GN=Tmem176b PE=1 SV=1	Tmem176b	1	7.1	7.26	7.52	8.44	7.5	7.52	7.07	7.18	6.99	-0.33	-0.807591	0.149836	7.16276	-1.44	0.17	0.33	-5.07
P59729	RIN3_MOUSE	Ras and Rab interactor 3 OS=Mus musculus OX=10090 GN=Rin3 PE=1 SV=2	Rin3	2	5.19	5.12	6.54	6.35	5.65	5.43	5.37	5.38	5.52	-0.33	-0.823228	0.160333	5.30929	-1.42	0.17	0.34	-5.1
Q9QWW1	HOME2_MOUSE	Homer protein homolog 2 OS=Mus musculus OX=10090 GN=Homer2 PE=1 SV=1	Homer2	1	5.09	5.16	5.93	5.69	4.99	4.53	5.13	5.22	5.82	-0.33	-0.86336	0.207538	5.09087	-1.29	0.21	0.39	-5.26
Q9JJX6	P2RX4_MOUSE	P2X purinoceptor 4 OS=Mus musculus OX=10090 GN=P2rx4 PE=1 SV=1	P2rx4	1	6.43	6.64	7.17	7.24	7.03	7	6.69	5.45	6.52	-0.33	-0.895097	0.229616	6.59832	-1.24	0.23	0.41	-5.31
Q7TMS5	ABCG2_MOUSE	Broad substrate specificity ATP-binding cassette transporter ABCG2 OS=Mus musculus OX=10090 GN=Abcg2 PE=1 SV=1	Abcg2	2	6.74	6.77	7.1	7.41	6.7	6.35	6.57	6.38	7.37	-0.33	-0.905561	0.241346	6.76278	-1.22	0.24	0.42	-5.34
Q04690	NF1_MOUSE	Neurofibromin OS=Mus musculus OX=10090 GN=Nf1 PE=1 SV=1	Nf1	1	3.32	3.25	3.35	3.44	3.02	3.25	2.72	2.96	3.09	-0.33	-0.96518	0.304557	2.99681	-1.09	0.29	0.47	-5.47
O08692	NGP_MOUSE	Neutrophilic granule protein OS=Mus musculus OX=10090 GN=Ngp PE=1 SV=1	Ngp	3	7.88	8.11	9.22	8.94	8.84	7.59	7.98	7.91	8.72	-0.33	-0.980286	0.319123	8.58368	-1.07	0.3	0.48	-5.5
Q62507	COCH_MOUSE	Cochlin OS=Mus musculus OX=10090 GN=Coch PE=1 SV=2	Coch	8	10.57	10.44	11.11	12.36	11.16	11.03	10.96	10.64	10.17	-0.33	-1.00201	0.351156	10.4315	-1.01	0.33	0.5	-5.55
P03930	ATP8_MOUSE	ATP synthase protein 8 OS=Mus musculus OX=10090 GN=Mtatp8 PE=1 SV=1	Mtatp8	1	8.88	8.8	8.66	9.07	8.92	9.62	8.66	7.02	8.42	-0.33	-1.0116	0.357492	8.81554	-1	0.33	0.5	-5.56
Q9CY02	AHSP_MOUSE	Alpha-hemoglobin-stabilizing protein OS=Mus musculus OX=10090 GN=Ahsp PE=1 SV=1	Ahsp	2	6.72	7.31	7.14	7.17	6.3	5.97	7.48	7.35	6.7	-0.33	-1.13012	0.477233	8.22614	-0.85	0.4	0.57	-5.69
Q8C9S4	CC186_MOUSE	Coiled-coil domain-containing protein 186 OS=Mus musculus OX=10090 GN=Ccdc186 PE=1 SV=2	Ccdc186	8	9.98	9.99	10.18	10.22	9.78	9.71	9.83	9.87	9.68	-0.32	-0.468254	-0.170623	9.72522	-4.51	0.00027	0.033	0.57
Q8C5L3	CNOT2_MOUSE	CCR4-NOT transcription complex subunit 2 OS=Mus musculus OX=10090 GN=Cnot2 PE=1 SV=2	Cnot2	2	8.55	8.4	8.29	8.5	8.15	8.14	8.15	7.99	8.15	-0.32	-0.476099	-0.167606	8.10653	-4.38	0.00036	0.034	0.32
P62835	RAP1A_MOUSE	Ras-related protein Rap-1A OS=Mus musculus OX=10090 GN=Rap1a PE=1 SV=1	Rap1a	2	10.21	10.22	10.35	10.45	9.92	9.93	9.97	10.07	10.03	-0.32	-0.477264	-0.1674	10.0027	-4.37	0.00037	0.034	0.29
Q04750	TOP1_MOUSE	DNA topoisomerase 1 OS=Mus musculus OX=10090 GN=Top1 PE=1 SV=2	Top1	13	11.13	11.13	11.25	11.37	10.91	10.9	10.95	10.92	10.81	-0.32	-0.481607	-0.163198	10.8894	-4.25	0.00048	0.034	0.06
Q9Z2Q6	SEPT5_MOUSE	Septin-5 OS=Mus musculus OX=10090 GN=Septin5 PE=1 SV=2	Septin5	6	10.3	10.2	10.32	10.51	10.07	9.94	10.04	10	10.01	-0.32	-0.494253	-0.150616	9.92413	-3.94	0.00095	0.037	-0.57
P16332	MUTA_MOUSE	Methylmalonyl-CoA mutase, mitochondrial OS=Mus musculus OX=10090 GN=Mmut PE=1 SV=2	Mmut	6	10.01	9.74	9.91	9.78	9.58	9.67	9.54	9.4	9.54	-0.32	-0.489934	-0.141099	9.49037	-3.8	0.0013	0.039	-0.86
Q9Z0H8	CLIP2_MOUSE	CAP-Gly domain-containing linker protein 2 OS=Mus musculus OX=10090 GN=Clip2 PE=1 SV=2	Clip2	11	10.27	10.26	10.42	10.22	9.82	9.84	10.01	10	10.18	-0.32	-0.502704	-0.140306	10.0396	-3.73	0.0015	0.04	-1
Q2KN98	CYTSA_MOUSE	Cytospin-A OS=Mus musculus OX=10090 GN=Specc1l PE=1 SV=1	Specc1l	6	9.08	8.92	9.09	9.24	8.68	8.74	8.83	8.8	8.77	-0.32	-0.502927	-0.139432	8.71773	-3.71	0.0016	0.04	-1.04
Q8C2E4	PTCD1_MOUSE	Pentatricopeptide repeat-containing protein 1, mitochondrial OS=Mus musculus OX=10090 GN=Ptcd1 PE=2 SV=2	Ptcd1	2	7.33	7.3	7.44	7.68	7.24	7.01	7.13	6.96	7.22	-0.32	-0.508509	-0.13947	7.01137	-3.69	0.0017	0.04	-1.08
Q62018	CTR9_MOUSE	RNA polymerase-associated protein CTR9 homolog OS=Mus musculus OX=10090 GN=Ctr9 PE=1 SV=2	Ctr9	4	8.86	8.81	8.79	8.92	8.44	8.59	8.6	8.62	8.37	-0.32	-0.509747	-0.137788	8.68984	-3.66	0.0018	0.042	-1.15
Q9Z315	SNUT1_MOUSE	U4/U6.U5 tri-snRNP-associated protein 1 OS=Mus musculus OX=10090 GN=Sart1 PE=1 SV=1	Sart1	8	9.17	9.07	9.23	9.45	8.93	8.9	8.91	8.9	8.93	-0.32	-0.505293	-0.134015	8.79392	-3.62	0.002	0.043	-1.23
A2BE28	LAS1L_MOUSE	Ribosomal biogenesis protein LAS1L OS=Mus musculus OX=10090 GN=Las1l PE=1 SV=1	Las1l	7	8.98	8.98	9.3	9.44	8.85	8.74	8.83	8.9	8.94	-0.32	-0.516893	-0.12997	8.8132	-3.51	0.0025	0.045	-1.44
Q9CPR4	RL17_MOUSE	60S ribosomal protein L17 OS=Mus musculus OX=10090 GN=Rpl17 PE=1 SV=3	Rpl17	7	12.09	11.94	12.32	12.23	11.91	11.61	11.81	11.86	11.94	-0.32	-0.517056	-0.126468	11.7571	-3.46	0.0028	0.046	-1.54
Q8JZQ2	AFG32_MOUSE	AFG3-like protein 2 OS=Mus musculus OX=10090 GN=Afg3l2 PE=1 SV=1	Afg3l2	8	10.1	10	10.43	10.43	9.97	9.77	9.81	10.02	10.03	-0.32	-0.523365	-0.124123	9.83823	-3.41	0.0031	0.048	-1.65
Q80SY5	PR38B_MOUSE	Pre-mRNA-splicing factor 38B OS=Mus musculus OX=10090 GN=Prpf38b PE=1 SV=1	Prpf38b	2	8.88	8.9	9.14	9.04	8.62	8.62	8.71	8.83	8.59	-0.32	-0.519692	-0.114702	8.66557	-3.29	0.0041	0.051	-1.88
O54946	DNJB6_MOUSE	DnaJ homolog subfamily B member 6 OS=Mus musculus OX=10090 GN=Dnajb6 PE=1 SV=4	Dnajb6	4	10.1	9.91	10.13	10.41	9.83	9.8	9.82	9.66	10	-0.32	-0.521783	-0.112601	9.91473	-3.26	0.0044	0.052	-1.95
Q9ERA6	TFP11_MOUSE	Tuftelin-interacting protein 11 OS=Mus musculus OX=10090 GN=Tfip11 PE=1 SV=1	Tfip11	4	7.96	7.95	8.24	8.39	7.95	7.7	7.68	7.82	7.89	-0.32	-0.533251	-0.113649	7.73275	-3.24	0.0045	0.052	-1.98
Q9Z103	ADNP_MOUSE	Activity-dependent neuroprotector homeobox protein OS=Mus musculus OX=10090 GN=Adnp PE=1 SV=2	Adnp	2	8.31	8.1	8.12	8.59	8.14	7.81	7.92	7.98	7.98	-0.32	-0.520806	-0.109828	7.89706	-3.22	0.0047	0.052	-2.01
P62900	RL31_MOUSE	60S ribosomal protein L31 OS=Mus musculus OX=10090 GN=Rpl31 PE=1 SV=1	Rpl31	6	10.61	10.53	10.94	11.1	10.58	10.42	10.37	10.4	10.6	-0.32	-0.532472	-0.111823	10.4128	-3.22	0.0048	0.052	-2.02
Q8C6G8	WDR26_MOUSE	WD repeat-containing protein 26 OS=Mus musculus OX=10090 GN=Wdr26 PE=1 SV=3	Wdr26	5	9.81	9.74	10.21	10.34	9.84	9.64	9.64	9.63	9.77	-0.32	-0.532785	-0.107746	9.61829	-3.17	0.0053	0.054	-2.13
Q6A068	CDC5L_MOUSE	Cell division cycle 5-like protein OS=Mus musculus OX=10090 GN=Cdc5l PE=1 SV=2	Cdc5l	11	10.26	10.13	10.32	10.48	10.16	9.98	9.9	9.86	10	-0.32	-0.531009	-0.106158	9.75755	-3.15	0.0055	0.055	-2.16
Q91VH6	MEMO1_MOUSE	Protein MEMO1 OS=Mus musculus OX=10090 GN=Memo1 PE=1 SV=1	Memo1	2	7.52	7.36	7.57	7.75	7.47	6.96	7.29	7.17	7.26	-0.32	-0.532659	-0.105451	7.27251	-3.14	0.0057	0.055	-2.18
Q91VW5	GOGA4_MOUSE	Golgin subfamily A member 4 OS=Mus musculus OX=10090 GN=Golga4 PE=1 SV=2	Golga4	34	11.8	11.61	12.12	12.25	11.65	11.57	11.57	11.64	11.71	-0.32	-0.530097	-0.104407	11.5197	-3.13	0.0058	0.055	-2.19
Q9CQT9	RCAF1_MOUSE	GEL complex subunit OPTI OS=Mus musculus OX=10090 GN=Rab5if PE=1 SV=1	Rab5if	2	9.09	8.96	9.19	9.45	8.99	8.57	8.86	8.83	9.04	-0.32	-0.534785	-0.101717	8.6897	-3.09	0.0063	0.057	-2.28
O55131	SEPT7_MOUSE	Septin-7 OS=Mus musculus OX=10090 GN=Septin7 PE=1 SV=1	Septin7	12	11.8	11.57	12.01	12.31	11.7	11.55	11.56	11.47	11.7	-0.32	-0.546666	-0.0995802	11.4458	-3.04	0.0071	0.06	-2.38
Q9R1Y5	HIC1_MOUSE	Hypermethylated in cancer 1 protein OS=Mus musculus OX=10090 GN=Hic1 PE=1 SV=4	Hic1	2	7.44	7.33	7.15	7.69	7.18	7.14	7.14	6.94	7.01	-0.32	-0.545967	-0.0977694	7.01036	-3.02	0.0074	0.062	-2.42
O89051	ITM2B_MOUSE	Integral membrane protein 2B OS=Mus musculus OX=10090 GN=Itm2b PE=1 SV=1	Itm2b	4	9.32	9.16	8.99	9.42	9.13	8.95	9.07	8.62	8.75	-0.32	-0.534965	-0.0957022	8.77209	-3.02	0.0074	0.062	-2.42
Q8CHG3	GCC2_MOUSE	GRIP and coiled-coil domain-containing protein 2 OS=Mus musculus OX=10090 GN=Gcc2 PE=1 SV=3	Gcc2	12	10.72	10.6	11.01	11.32	10.52	10.6	10.6	10.62	10.64	-0.32	-0.539939	-0.0944827	10.4451	-2.99	0.0078	0.063	-2.47
Q8BKN5	GCP5_MOUSE	Gamma-tubulin complex component 5 OS=Mus musculus OX=10090 GN=Tubgcp5 PE=2 SV=2	Tubgcp5	1	6.06	6.05	6.3	6.21	5.91	5.69	5.65	5.96	5.98	-0.32	-0.540426	-0.0934964	5.69105	-2.98	0.008	0.064	-2.49
Q8R3N6	THOC1_MOUSE	THO complex subunit 1 OS=Mus musculus OX=10090 GN=Thoc1 PE=1 SV=1	Thoc1	5	8.38	8.33	8.81	8.89	8.42	8.18	8.21	8.28	8.29	-0.32	-0.552775	-0.0949794	8.18764	-2.97	0.0081	0.064	-2.5
Q99JR1	SFXN1_MOUSE	Sideroflexin-1 OS=Mus musculus OX=10090 GN=Sfxn1 PE=1 SV=3	Sfxn1	3	8.82	8.57	9.07	9.15	8.65	8.41	8.54	8.64	8.69	-0.32	-0.544429	-0.0928428	8.40473	-2.96	0.0083	0.065	-2.52
Q4PJX1	ODR4_MOUSE	Protein odr-4 homolog OS=Mus musculus OX=10090 GN=Odr4 PE=1 SV=2	Odr4	3	8.74	8.52	9.13	9.05	8.51	8.29	8.64	8.55	8.72	-0.32	-0.554433	-0.0845235	8.37893	-2.86	0.01	0.072	-2.73
Q8VHH5	AGAP3_MOUSE	Arf-GAP with GTPase, ANK repeat and PH domain-containing protein 3 OS=Mus musculus OX=10090 GN=Agap3 PE=1 SV=1	Agap3	2	5.93	5.81	5.86	6.05	5.74	5.48	5.5	5.47	5.77	-0.32	-0.559726	-0.0842148	5.53701	-2.84	0.011	0.073	-2.75
Q9Z2F7	BNI3L_MOUSE	BCL2/adenovirus E1B 19 kDa protein-interacting protein 3-like OS=Mus musculus OX=10090 GN=Bnip3l PE=1 SV=1	Bnip3l	1	6.85	6.65	6.94	7.21	6.52	6.31	6.6	6.71	6.81	-0.32	-0.562293	-0.0819098	6.46312	-2.82	0.011	0.074	-2.8
Q61188	EZH2_MOUSE	Histone-lysine N-methyltransferase EZH2 OS=Mus musculus OX=10090 GN=Ezh2 PE=1 SV=2	Ezh2	2	6.31	6	6.02	6.3	5.81	5.63	5.76	5.83	6.17	-0.32	-0.557715	-0.0794013	5.83122	-2.8	0.012	0.074	-2.84
Q62086	PON2_MOUSE	Serum paraoxonase/arylesterase 2 OS=Mus musculus OX=10090 GN=Pon2 PE=1 SV=2	Pon2	5	10.06	9.91	10.43	10.71	10.07	9.98	9.91	9.91	9.9	-0.32	-0.563697	-0.0800167	9.83952	-2.8	0.012	0.074	-2.84
P08103	HCK_MOUSE	Tyrosine-protein kinase HCK OS=Mus musculus OX=10090 GN=Hck PE=1 SV=4	Hck	1	7.1	6.86	7.27	6.87	6.89	6.37	6.67	6.73	6.88	-0.32	-0.558761	-0.0755422	6.64207	-2.76	0.013	0.077	-2.92
A2AJ15	MA1B1_MOUSE	Endoplasmic reticulum mannosyl-oligosaccharide 1,2-alpha-mannosidase OS=Mus musculus OX=10090 GN=Man1b1 PE=1 SV=1	Man1b1	4	9.63	9.46	9.98	10.11	9.52	9.16	9.5	9.55	9.65	-0.32	-0.565965	-0.0700275	9.43612	-2.69	0.015	0.083	-3.04
Q91VU7	PUS7_MOUSE	Pseudouridylate synthase 7 homolog OS=Mus musculus OX=10090 GN=Pus7 PE=2 SV=2	Pus7	4	8.67	8.47	8.63	8.57	8.03	8	8.26	8.62	8.4	-0.32	-0.577339	-0.0703842	8.23645	-2.68	0.015	0.084	-3.05
Q5U3K5	RABL6_MOUSE	Rab-like protein 6 OS=Mus musculus OX=10090 GN=Rabl6 PE=1 SV=2	Rabl6	4	9.27	9.14	9.78	9.84	9.33	9.11	9.09	9.16	9.24	-0.32	-0.574527	-0.0658416	9.01031	-2.64	0.016	0.089	-3.13
Q9QXK3	COPG2_MOUSE	Coatomer subunit gamma-2 OS=Mus musculus OX=10090 GN=Copg2 PE=1 SV=1	Copg2	8	9.64	9.52	9.97	10.34	9.65	9.47	9.45	9.51	9.66	-0.32	-0.566984	-0.063687	9.43505	-2.63	0.017	0.09	-3.15
Q9D1D4	TMEDA_MOUSE	Transmembrane emp24 domain-containing protein 10 OS=Mus musculus OX=10090 GN=Tmed10 PE=1 SV=1	Tmed10	6	11.23	10.92	11.5	11.79	11.18	10.93	10.99	10.98	11.14	-0.32	-0.577202	-0.0635845	10.9031	-2.62	0.017	0.091	-3.17
Q9R0H0	ACOX1_MOUSE	Peroxisomal acyl-coenzyme A oxidase 1 OS=Mus musculus OX=10090 GN=Acox1 PE=1 SV=5	Acox1	2	9.14	8.9	9.53	9.47	9.02	8.85	8.74	8.85	9.24	-0.32	-0.576131	-0.0627222	8.80075	-2.61	0.018	0.091	-3.19
Q8R149	BUD13_MOUSE	BUD13 homolog OS=Mus musculus OX=10090 GN=Bud13 PE=1 SV=1	Bud13	2	6.35	6.19	6.63	6.93	6.31	6.3	6.09	6.1	6.24	-0.32	-0.577952	-0.0587337	6.09315	-2.58	0.019	0.094	-3.26
Q8C522	ENDD1_MOUSE	Endonuclease domain-containing 1 protein OS=Mus musculus OX=10090 GN=Endod1 PE=1 SV=2	Endod1	3	9.44	9.17	9.75	9.96	9.36	9.17	9.19	9.18	9.4	-0.32	-0.582768	-0.0568593	9.03368	-2.55	0.02	0.097	-3.29
Q8VDG7	PAFA2_MOUSE	Platelet-activating factor acetylhydrolase 2, cytoplasmic OS=Mus musculus OX=10090 GN=Pafah2 PE=1 SV=2	Pafah2	1	5.43	5.38	5.68	5.62	5.13	5.41	5.26	4.87	5.38	-0.32	-0.575632	-0.0555064	5.16733	-2.55	0.02	0.097	-3.3
Q8BGS1	E41L5_MOUSE	Band 4.1-like protein 5 OS=Mus musculus OX=10090 GN=Epb41l5 PE=1 SV=1	Epb41l5	1	6.5	6.48	6.88	6.94	6.39	6.21	6.25	6.65	6.43	-0.32	-0.577414	-0.0536367	6.32629	-2.53	0.021	0.099	-3.34
Q9JHJ0	TMOD3_MOUSE	Tropomodulin-3 OS=Mus musculus OX=10090 GN=Tmod3 PE=1 SV=1	Tmod3	9	10.95	10.94	11.42	11.63	10.91	10.97	10.91	10.83	10.97	-0.32	-0.585889	-0.0532282	10.9228	-2.52	0.021	0.1	-3.36
P13011	SCD2_MOUSE	Stearoyl-CoA desaturase 2 OS=Mus musculus OX=10090 GN=Scd2 PE=1 SV=2	Scd2	1	6.59	6.36	6	6.57	6.07	5.81	6.11	6.01	6.32	-0.32	-0.582683	-0.0499744	6.20273	-2.49	0.023	0.1	-3.4
Q6PAL0	BEND3_MOUSE	BEN domain-containing protein 3 OS=Mus musculus OX=10090 GN=Bend3 PE=1 SV=1	Bend3	1	6.22	6.02	6.23	6.26	5.83	5.67	6.04	5.83	5.96	-0.32	-0.58437	-0.0479305	5.76049	-2.48	0.023	0.11	-3.44
Q7TN98	CPEB4_MOUSE	Cytoplasmic polyadenylation element-binding protein 4 OS=Mus musculus OX=10090 GN=Cpeb4 PE=1 SV=1	Cpeb4	2	6.34	6.04	6.13	6.49	5.94	5.9	5.85	5.75	6.21	-0.32	-0.585692	-0.0470135	5.84531	-2.47	0.024	0.11	-3.45
Q62511	ZFP91_MOUSE	E3 ubiquitin-protein ligase ZFP91 OS=Mus musculus OX=10090 GN=Zfp91 PE=1 SV=3	Zfp91	2	5.75	5.7	5.78	6.26	5.66	5.44	5.5	5.25	5.89	-0.32	-0.598088	-0.0471036	5.39713	-2.46	0.024	0.11	-3.47
Q9Z2C9	MTMR7_MOUSE	Myotubularin-related protein 7 OS=Mus musculus OX=10090 GN=Mtmr7 PE=1 SV=2	Mtmr7	3	6.23	6.26	6.51	6.23	5.91	5.82	5.96	5.97	6.26	-0.32	-0.595487	-0.0468981	5.90523	-2.46	0.024	0.11	-3.47
Q9QXS6	DREB_MOUSE	Drebrin OS=Mus musculus OX=10090 GN=Dbn1 PE=1 SV=4	Dbn1	6	9.15	8.96	9.22	9.85	9.03	8.9	9.12	8.85	9	-0.32	-0.597636	-0.0407591	8.98998	-2.41	0.027	0.11	-3.56
Q61503	5NTD_MOUSE	5'-nucleotidase OS=Mus musculus OX=10090 GN=Nt5e PE=1 SV=2	Nt5e	4	7.95	8.33	8.67	8.19	7.98	8.11	8.02	7.92	7.78	-0.32	-0.605313	-0.0386848	7.90433	-2.39	0.028	0.12	-3.6
Q8C147	DOCK8_MOUSE	Dedicator of cytokinesis protein 8 OS=Mus musculus OX=10090 GN=Dock8 PE=1 SV=4	Dock8	10	10.49	10.24	10.75	11.19	10.46	10.37	10.3	10.13	10.48	-0.32	-0.607036	-0.0365483	10.1917	-2.37	0.029	0.12	-3.63
Q62312	TGFR2_MOUSE	TGF-beta receptor type-2 OS=Mus musculus OX=10090 GN=Tgfbr2 PE=1 SV=2	Tgfbr2	2	6.61	6.7	6.9	7.24	6.63	6.61	6.29	6.62	6.56	-0.32	-0.600226	-0.0360884	6.60687	-2.37	0.029	0.12	-3.63
Q8BX90	FND3A_MOUSE	Fibronectin type-III domain-containing protein 3A OS=Mus musculus OX=10090 GN=Fndc3a PE=1 SV=3	Fndc3a	18	11.55	11.38	11.63	12.34	11.59	11.5	11.36	11.33	11.25	-0.32	-0.60997	-0.033007	11.2374	-2.34	0.031	0.12	-3.68
P63213	GBG2_MOUSE	Guanine nucleotide-binding protein G(I)/G(S)/G(O) subunit gamma-2 OS=Mus musculus OX=10090 GN=Gng2 PE=1 SV=2	Gng2	1	7.28	7.17	7.53	7.66	7.4	6.74	6.95	7.22	7.13	-0.32	-0.610841	-0.029626	7.00788	-2.31	0.033	0.12	-3.73
Q9D1Q4	DPM3_MOUSE	Dolichol-phosphate mannosyltransferase subunit 3 OS=Mus musculus OX=10090 GN=Dpm3 PE=1 SV=1	Dpm3	1	5.41	5.49	5.82	6.06	5.24	5.32	5.28	5.37	5.63	-0.32	-0.621351	-0.0257259	5.19195	-2.28	0.035	0.13	-3.78
Q8BG40	KTNB1_MOUSE	Katanin p80 WD40 repeat-containing subunit B1 OS=Mus musculus OX=10090 GN=Katnb1 PE=1 SV=1	Katnb1	1	5.91	5.47	5.66	5.52	5.47	5.24	4.98	5.52	5.39	-0.32	-0.623594	-0.0186077	5.32539	-2.23	0.039	0.14	-3.87
Q8VBX6	MPDZ_MOUSE	Multiple PDZ domain protein OS=Mus musculus OX=10090 GN=Mpdz PE=1 SV=2	Mpdz	3	8.11	7.71	8.38	8.73	8.05	7.78	7.75	7.92	8.07	-0.32	-0.630237	-0.0162099	7.8338	-2.21	0.04	0.14	-3.9
A2AJQ3	D19L4_MOUSE	Probable C-mannosyltransferase DPY19L4 OS=Mus musculus OX=10090 GN=Dpy19l4 PE=2 SV=1	Dpy19l4	1	6.46	6.5	6.77	6.57	6.14	5.68	6.38	6.53	6.56	-0.32	-0.622219	-0.00944668	6.21203	-2.17	0.044	0.15	-3.98
Q9CY18	SNX7_MOUSE	Sorting nexin-7 OS=Mus musculus OX=10090 GN=Snx7 PE=1 SV=1	Snx7	5	9.11	8.96	9.51	9.84	9.35	9.09	8.98	8.93	8.85	-0.32	-0.628493	-0.00264967	8.84823	-2.12	0.048	0.15	-4.06
P28656	NP1L1_MOUSE	Nucleosome assembly protein 1-like 1 OS=Mus musculus OX=10090 GN=Nap1l1 PE=1 SV=2	Nap1l1	2	8.85	9.08	9.5	9.29	8.91	8.42	8.89	8.81	9.28	-0.32	-0.639249	0.0060367	8.89743	-2.06	0.054	0.17	-4.16
Q8BIL5	HOOK1_MOUSE	Protein Hook homolog 1 OS=Mus musculus OX=10090 GN=Hook1 PE=1 SV=2	Hook1	4	7.66	7.3	7.89	7	6.83	6.9	7.23	7.43	7.29	-0.32	-0.656935	0.00749843	7.25888	-2.05	0.055	0.17	-4.17
Q50L42	PA24E_MOUSE	Cytosolic phospholipase A2 epsilon OS=Mus musculus OX=10090 GN=Pla2g4e PE=1 SV=1	Pla2g4e	2	9	8.97	8.51	8.8	8.67	8.48	8.75	8.43	8.2	-0.32	-0.638202	0.00790669	8.36191	-2.05	0.055	0.17	-4.18
P15975	UBP53_MOUSE	Inactive ubiquitin carboxyl-terminal hydrolase 53 OS=Mus musculus OX=10090 GN=Usp53 PE=1 SV=2	Usp53	2	7.72	7.53	7.97	8.56	7.81	7.55	7.58	7.63	7.56	-0.32	-0.648794	0.0141411	7.49633	-2.01	0.06	0.18	-4.24
O35682	MYADM_MOUSE	Myeloid-associated differentiation marker OS=Mus musculus OX=10090 GN=Myadm PE=1 SV=2	Myadm	1	10.14	9.81	10.29	10.95	10.25	9.96	9.93	9.77	10	-0.32	-0.648362	0.0150186	9.82067	-2.01	0.06	0.18	-4.25
B2RXS4	PLXB2_MOUSE	Plexin-B2 OS=Mus musculus OX=10090 GN=Plxnb2 PE=1 SV=1	Plxnb2	5	7.94	7.87	8.44	8.19	7.58	7.38	7.7	8.01	8.31	-0.32	-0.657835	0.0237546	7.7699	-1.95	0.066	0.19	-4.33
Q02248	CTNB1_MOUSE	Catenin beta-1 OS=Mus musculus OX=10090 GN=Ctnnb1 PE=1 SV=1	Ctnnb1	13	11.59	11.49	12.07	12.6	11.86	11.76	11.49	11.43	11.54	-0.32	-0.671346	0.0272256	11.4809	-1.94	0.069	0.19	-4.36
Q9R0M4	PODXL_MOUSE	Podocalyxin OS=Mus musculus OX=10090 GN=Podxl PE=1 SV=2	Podxl	4	9.13	9.49	10.01	9.78	8.99	9.05	9.17	9.51	9.73	-0.32	-0.661669	0.0288938	9.27408	-1.93	0.07	0.19	-4.37
Q9CRA9	FGOP2_MOUSE	FGFR1 oncogene partner 2 homolog OS=Mus musculus OX=10090 GN=Fgfr1op2 PE=1 SV=1	Fgfr1op2	1	5.34	5.09	5.51	5.6	5.27	4.74	5.14	5.01	5.17	-0.32	-0.672271	0.0313357	4.84685	-1.91	0.072	0.19	-4.39
Q8CFI5	SYPM_MOUSE	Probable proline--tRNA ligase, mitochondrial OS=Mus musculus OX=10090 GN=Pars2 PE=1 SV=2	Pars2	1	5.26	5.04	5.6	5.59	5.14	4.63	4.9	5.16	5.44	-0.32	-0.672906	0.0335132	4.95836	-1.9	0.073	0.2	-4.41
Q61879	MYH10_MOUSE	Myosin-10 OS=Mus musculus OX=10090 GN=Myh10 PE=1 SV=2	Myh10	31	12.3	12.42	12.88	13.07	12.31	12.46	12.23	12.38	12.35	-0.32	-0.675221	0.0345428	12.452	-1.9	0.074	0.2	-4.42
Q6P4T0	ATG2A_MOUSE	Autophagy-related protein 2 homolog A OS=Mus musculus OX=10090 GN=Atg2a PE=1 SV=2	Atg2a	1	5.2	5.25	5.57	5.57	5.12	4.87	5.01	5	5.37	-0.32	-0.692947	0.0433497	4.91248	-1.85	0.08	0.21	-4.49
Q91XF4	RN167_MOUSE	E3 ubiquitin-protein ligase RNF167 OS=Mus musculus OX=10090 GN=Rnf167 PE=2 SV=1	Rnf167	1	5.5	5.38	5.74	5.79	5.07	4.98	5.11	5.8	5.46	-0.32	-0.677143	0.0462564	5.35986	-1.83	0.084	0.21	-4.52
Q921Y4	MFSD5_MOUSE	Molybdate-anion transporter OS=Mus musculus OX=10090 GN=Mfsd5 PE=2 SV=1	Mfsd5	1	5.41	5.18	5.5	5.88	5.23	4.83	5.13	5.46	5.19	-0.32	-0.697173	0.0510675	4.89706	-1.81	0.086	0.22	-4.55
Q60930	VDAC2_MOUSE	Voltage-dependent anion-selective channel protein 2 OS=Mus musculus OX=10090 GN=Vdac2 PE=1 SV=2	Vdac2	10	11.18	11.2	11.32	12.01	11.05	11.76	11.23	10.49	10.98	-0.32	-0.728911	0.0862981	10.9334	-1.66	0.12	0.26	-4.78
P70280	VAMP7_MOUSE	Vesicle-associated membrane protein 7 OS=Mus musculus OX=10090 GN=Vamp7 PE=1 SV=1	Vamp7	2	7.42	7.38	8.37	8.51	7.88	7.76	7.37	7.4	7.58	-0.32	-0.734382	0.0952999	7.50555	-1.62	0.12	0.27	-4.83
Q8K301	DDX52_MOUSE	Probable ATP-dependent RNA helicase DDX52 OS=Mus musculus OX=10090 GN=Ddx52 PE=2 SV=2	Ddx52	1	2.69	3.1	3.14	3.48	2.99	2.61	2.78	3.12	2.45	-0.32	-0.731538	0.100801	2.99344	-1.59	0.13	0.28	-4.87
P59041	DJC30_MOUSE	DnaJ homolog subfamily C member 30, mitochondrial OS=Mus musculus OX=10090 GN=Dnajc30 PE=1 SV=1	Dnajc30	1	3.56	3.86	3.77	4.31	3.74	3.22	3.52	3.47	3.81	-0.32	-0.747754	0.105023	3.59832	-1.58	0.13	0.28	-4.88
Q5RKS2	SMIM7_MOUSE	Small integral membrane protein 7 OS=Mus musculus OX=10090 GN=Smim7 PE=3 SV=1	Smim7	2	6.12	5.96	6.7	7.04	6.35	6.04	6.15	5.94	6.21	-0.32	-0.743737	0.1056	6.03771	-1.58	0.13	0.29	-4.89
P70704	AT8A1_MOUSE	Phospholipid-transporting ATPase IA OS=Mus musculus OX=10090 GN=Atp8a1 PE=1 SV=2	Atp8a1	3	8.56	8.48	9.12	9.7	8.97	8.49	8.46	8.49	8.81	-0.32	-0.746284	0.107889	8.45026	-1.57	0.13	0.29	-4.9
Q924N4	S12A6_MOUSE	Solute carrier family 12 member 6 OS=Mus musculus OX=10090 GN=Slc12a6 PE=1 SV=2	Slc12a6	1	5.24	5.12	5.75	6.39	5.45	5.1	5.06	5.22	5.68	-0.32	-0.760753	0.113985	5.11702	-1.55	0.14	0.29	-4.92
Q922B1	MACD1_MOUSE	ADP-ribose glycohydrolase MACROD1 OS=Mus musculus OX=10090 GN=Macrod1 PE=1 SV=2	Macrod1	1	5.11	4.98	6	6.11	5.6	4.8	4.95	5.19	5.61	-0.32	-0.771505	0.133552	5.03491	-1.48	0.16	0.32	-5.02
Q9WV54	ASAH1_MOUSE	Acid ceramidase OS=Mus musculus OX=10090 GN=Asah1 PE=1 SV=1	Asah1	4	9.33	9.44	10.17	10.6	9.82	9.67	9.55	9.25	9.53	-0.32	-0.778366	0.134819	9.44259	-1.48	0.16	0.32	-5.02
Q9D710	TMX2_MOUSE	Thioredoxin-related transmembrane protein 2 OS=Mus musculus OX=10090 GN=Tmx2 PE=1 SV=1	Tmx2	2	7.27	7.32	6.43	7.76	7.09	6.79	6.67	6.76	7.08	-0.32	-0.798997	0.1674	6.41261	-1.37	0.19	0.36	-5.15
Q9CQF0	RM11_MOUSE	39S ribosomal protein L11, mitochondrial OS=Mus musculus OX=10090 GN=Mrpl11 PE=1 SV=1	Mrpl11	1	7.52	7.83	8.56	8.71	7.94	7.51	7.75	7.98	8.01	-0.32	-0.806038	0.174477	7.70526	-1.35	0.19	0.36	-5.18
Q9CQ91	NDUA3_MOUSE	NADH dehydrogenase [ubiquinone] 1 alpha subcomplex subunit 3 OS=Mus musculus OX=10090 GN=Ndufa3 PE=1 SV=1	Ndufa3	1	4.36	3.69	4.42	5.09	4.56	3.65	3.52	4.04	4.59	-0.32	-0.877374	0.243109	3.92816	-1.19	0.25	0.43	-5.37
Q62376	RU17_MOUSE	U1 small nuclear ribonucleoprotein 70 kDa OS=Mus musculus OX=10090 GN=Snrnp70 PE=1 SV=2	Snrnp70	8	10.79	10.72	10.96	10.91	10.65	10.52	10.51	10.5	10.49	-0.31	-0.452589	-0.172532	10.4484	-4.69	0.00018	0.033	0.92
P97760	RPB3_MOUSE	DNA-directed RNA polymerase II subunit RPB3 OS=Mus musculus OX=10090 GN=Polr2c PE=1 SV=2	Polr2c	4	9.27	9.32	9.38	9.53	9.18	8.99	9.01	8.99	9.14	-0.31	-0.473194	-0.149189	8.96017	-4.04	0.00077	0.035	-0.38
Q9CRD2	EMC2_MOUSE	ER membrane protein complex subunit 2 OS=Mus musculus OX=10090 GN=Emc2 PE=1 SV=1	Emc2	4	8.78	8.68	8.99	9.04	8.63	8.48	8.56	8.51	8.61	-0.31	-0.481587	-0.143101	8.45349	-3.88	0.0011	0.037	-0.7
Q9EPU0	RENT1_MOUSE	Regulator of nonsense transcripts 1 OS=Mus musculus OX=10090 GN=Upf1 PE=1 SV=2	Upf1	15	10.74	10.57	10.89	11.04	10.62	10.41	10.51	10.43	10.54	-0.31	-0.479494	-0.138409	10.4419	-3.81	0.0013	0.039	-0.85
Q6NZF1	ZC11A_MOUSE	Zinc finger CCCH domain-containing protein 11A OS=Mus musculus OX=10090 GN=Zc3h11a PE=1 SV=1	Zc3h11a	10	10.1	10.01	10.05	10.31	9.91	9.66	9.72	9.76	9.97	-0.31	-0.488428	-0.135401	9.7165	-3.71	0.0016	0.04	-1.04
Q9Z2X1	HNRPF_MOUSE	Heterogeneous nuclear ribonucleoprotein F OS=Mus musculus OX=10090 GN=Hnrnpf PE=1 SV=3	Hnrnpf	4	11.35	11.23	11.5	11.52	11.32	10.9	11.11	10.94	11.2	-0.31	-0.489634	-0.126053	10.9975	-3.56	0.0022	0.044	-1.35
P63276	RS17_MOUSE	40S ribosomal protein S17 OS=Mus musculus OX=10090 GN=Rps17 PE=1 SV=2	Rps17	4	10.09	9.81	9.91	10.02	9.75	9.46	9.67	9.74	9.63	-0.31	-0.492472	-0.118146	9.62793	-3.43	0.003	0.048	-1.61
Q91ZU6	DYST_MOUSE	Dystonin OS=Mus musculus OX=10090 GN=Dst PE=1 SV=2	Dst	76	13.34	13.26	13.46	13.84	13.26	13.25	13.2	13.04	13.1	-0.31	-0.508114	-0.107676	13.0808	-3.23	0.0046	0.052	-2
Q7TPD0	INT3_MOUSE	Integrator complex subunit 3 OS=Mus musculus OX=10090 GN=Ints3 PE=1 SV=2	Ints3	5	9.99	10.06	10.15	9.93	9.72	9.55	9.79	9.75	9.81	-0.31	-0.507221	-0.105219	9.71547	-3.2	0.005	0.052	-2.06
Q8K382	DEN1A_MOUSE	DENN domain-containing protein 1A OS=Mus musculus OX=10090 GN=Dennd1a PE=1 SV=2	Dennd1a	4	7.71	7.54	8.02	7.73	7.36	7.45	7.52	7.4	7.48	-0.31	-0.511482	-0.105797	7.44609	-3.2	0.005	0.052	-2.07
Q4VA53	PDS5B_MOUSE	Sister chromatid cohesion protein PDS5 homolog B OS=Mus musculus OX=10090 GN=Pds5b PE=1 SV=1	Pds5b	5	9.65	9.49	9.77	9.78	9.51	9.23	9.31	9.32	9.45	-0.31	-0.511214	-0.10154	9.19798	-3.14	0.0056	0.055	-2.17
Q8BUV8	GP107_MOUSE	Protein GPR107 OS=Mus musculus OX=10090 GN=Gpr107 PE=1 SV=2	Gpr107	3	9.84	9.7	10.18	10.17	9.65	9.52	9.68	9.77	9.73	-0.31	-0.51101	-0.099246	9.66873	-3.11	0.006	0.056	-2.23
Q8R105	VP37C_MOUSE	Vacuolar protein sorting-associated protein 37C OS=Mus musculus OX=10090 GN=Vps37c PE=1 SV=1	Vps37c	2	9.26	9.12	9.62	9.59	9.25	8.93	9.06	9.02	9.17	-0.31	-0.524011	-0.0991539	9.00894	-3.08	0.0064	0.058	-2.29
Q91X20	ASH2L_MOUSE	Set1/Ash2 histone methyltransferase complex subunit ASH2 OS=Mus musculus OX=10090 GN=Ash2l PE=1 SV=1	Ash2l	2	6.15	6.04	6.3	6.33	5.98	5.98	5.71	5.76	6.03	-0.31	-0.531462	-0.0957983	5.86965	-3.02	0.0073	0.061	-2.4
O08917	FLOT1_MOUSE	Flotillin-1 OS=Mus musculus OX=10090 GN=Flot1 PE=1 SV=1	Flot1	4	9.66	9.58	10	10.23	9.71	9.6	9.49	9.55	9.43	-0.31	-0.53506	-0.0896791	9.45681	-2.95	0.0086	0.065	-2.55
Q9WV55	VAPA_MOUSE	Vesicle-associated membrane protein-associated protein A OS=Mus musculus OX=10090 GN=Vapa PE=1 SV=2	Vapa	5	11.36	11.13	11.34	11.75	11.23	10.88	11.02	11.08	11.21	-0.31	-0.531733	-0.0876355	10.9516	-2.93	0.0089	0.066	-2.59
Q6ZQH8	NU188_MOUSE	Nucleoporin NUP188 OS=Mus musculus OX=10090 GN=Nup188 PE=1 SV=2	Nup188	6	8.52	8.4	8.89	8.97	8.47	8.52	8.32	8.22	8.42	-0.31	-0.536183	-0.0752372	8.29389	-2.79	0.012	0.075	-2.86
Q8R1S9	S38A4_MOUSE	Sodium-coupled neutral amino acid transporter 4 OS=Mus musculus OX=10090 GN=Slc38a4 PE=1 SV=1	Slc38a4	3	8.15	8.23	7.85	7.8	7.57	7.51	7.78	7.85	7.78	-0.31	-0.538427	-0.0733709	7.82073	-2.76	0.013	0.077	-2.91
Q9R0G8	NRK_MOUSE	Nik-related protein kinase OS=Mus musculus OX=10090 GN=Nrk PE=1 SV=2	Nrk	10	10.04	9.79	9.97	9.96	9.6	9.51	9.63	9.55	9.84	-0.31	-0.557724	-0.0695329	9.75191	-2.7	0.015	0.083	-3.03
Q9R0U0	SRS10_MOUSE	Serine/arginine-rich splicing factor 10 OS=Mus musculus OX=10090 GN=Srsf10 PE=1 SV=2	Srsf10	3	8.53	8.39	8.92	8.96	8.45	8.3	8.38	8.37	8.44	-0.31	-0.56105	-0.0682608	8.26202	-2.68	0.015	0.084	-3.06
Q9D2C6	RPC8_MOUSE	DNA-directed RNA polymerase III subunit RPC8 OS=Mus musculus OX=10090 GN=Polr3h PE=1 SV=2	Polr3h	1	7.16	7.07	7.5	7.02	6.86	6.6	6.9	6.84	7.19	-0.31	-0.555163	-0.0632448	6.79764	-2.64	0.017	0.089	-3.14
Q8C3X2	CC90B_MOUSE	Coiled-coil domain-containing protein 90B, mitochondrial OS=Mus musculus OX=10090 GN=Ccdc90b PE=1 SV=1	Ccdc90b	3	8.68	8.55	9.16	9.19	8.65	8.51	8.5	8.64	8.64	-0.31	-0.550071	-0.0616887	8.42088	-2.63	0.017	0.09	-3.15
Q8R2N0	TAP26_MOUSE	Thyroid transcription factor 1-associated protein 26 OS=Mus musculus OX=10090 GN=Ccdc59 PE=2 SV=2	Ccdc59	1	6.1	6.02	5.94	6	5.71	5.42	5.7	5.78	5.91	-0.31	-0.562429	-0.0612804	5.69018	-2.61	0.018	0.091	-3.18
Q91WD5	NDUS2_MOUSE	NADH dehydrogenase [ubiquinone] iron-sulfur protein 2, mitochondrial OS=Mus musculus OX=10090 GN=Ndufs2 PE=1 SV=1	Ndufs2	6	9.77	9.71	10.21	10.5	9.75	9.72	9.69	9.74	9.78	-0.31	-0.558752	-0.0608058	9.62893	-2.61	0.018	0.091	-3.19
Q9CQ62	DECR_MOUSE	2,4-dienoyl-CoA reductase [(3E)-enoyl-CoA-producing], mitochondrial OS=Mus musculus OX=10090 GN=Decr1 PE=1 SV=1	Decr1	3	9.43	9.22	9.83	9.22	8.93	8.96	9.14	9.24	9.27	-0.31	-0.566464	-0.0612392	9.03283	-2.61	0.018	0.092	-3.19
Q8R2Q4	RRF2M_MOUSE	Ribosome-releasing factor 2, mitochondrial OS=Mus musculus OX=10090 GN=Gfm2 PE=1 SV=2	Gfm2	3	6.91	6.89	6.95	6.93	6.69	6.36	6.45	6.78	6.79	-0.31	-0.560557	-0.060246	6.43898	-2.61	0.018	0.092	-3.2
P10287	CADH3_MOUSE	Cadherin-3 OS=Mus musculus OX=10090 GN=Cdh3 PE=1 SV=2	Cdh3	8	10.74	10.62	10.97	11.37	10.74	10.63	10.52	10.56	10.61	-0.31	-0.561412	-0.0571855	10.6748	-2.58	0.019	0.094	-3.25
Q91W59	RBMS1_MOUSE	RNA-binding motif, single-stranded-interacting protein 1 OS=Mus musculus OX=10090 GN=Rbms1 PE=1 SV=1	Rbms1	3	9.75	9.67	10.06	10.25	9.99	9.58	9.64	9.44	9.49	-0.31	-0.557961	-0.0563492	9.56466	-2.57	0.019	0.094	-3.26
Q8VBW5	BBX_MOUSE	HMG box transcription factor BBX OS=Mus musculus OX=10090 GN=Bbx PE=1 SV=2	Bbx	3	7.22	7.12	7.4	7.42	6.73	6.84	6.99	7.22	7.13	-0.31	-0.562964	-0.0546568	7.04391	-2.55	0.02	0.097	-3.3
Q91YQ5	RPN1_MOUSE	Dolichyl-diphosphooligosaccharide--protein glycosyltransferase subunit 1 OS=Mus musculus OX=10090 GN=Rpn1 PE=1 SV=1	Rpn1	21	12.44	12.27	12.74	13.1	12.32	12.28	12.27	12.41	12.34	-0.31	-0.569073	-0.0546277	12.3984	-2.55	0.02	0.097	-3.31
Q9ERF3	SKI8_MOUSE	SKI8 subunit of superkiller complex protein OS=Mus musculus OX=10090 GN=Skic8 PE=1 SV=1	Skic8	4	10.63	10.4	10.78	10.24	10.25	9.81	10.26	10.31	10.4	-0.31	-0.566056	-0.0467987	10.1624	-2.48	0.023	0.11	-3.43
Q8R3B7	BRD8_MOUSE	Bromodomain-containing protein 8 OS=Mus musculus OX=10090 GN=Brd8 PE=1 SV=2	Brd8	2	6.81	6.79	6.88	7.36	6.64	6.29	6.6	6.7	7.02	-0.31	-0.588261	-0.0407096	6.60012	-2.41	0.027	0.11	-3.55
Q5SX79	SHRM1_MOUSE	Protein Shroom1 OS=Mus musculus OX=10090 GN=Shroom1 PE=1 SV=2	Shroom1	5	8.55	8.56	8.86	8.66	8.27	8.15	8.28	8.26	8.76	-0.31	-0.598241	-0.0279454	8.22278	-2.31	0.033	0.13	-3.74
Q8C6D4	BEND5_MOUSE	BEN domain-containing protein 5 OS=Mus musculus OX=10090 GN=Bend5 PE=2 SV=1	Bend5	4	8.07	7.71	8.1	7.82	7.53	7.47	7.57	7.62	7.87	-0.31	-0.598398	-0.0246416	7.4742	-2.28	0.035	0.13	-3.78
O88447	KLC1_MOUSE	Kinesin light chain 1 OS=Mus musculus OX=10090 GN=Klc1 PE=1 SV=3	Klc1	8	9.43	9.32	10.07	10.08	9.62	9.41	9.33	9.32	9.38	-0.31	-0.602838	-0.0228365	9.25666	-2.27	0.036	0.13	-3.81
Q8VEN2	PLET1_MOUSE	Placenta-expressed transcript 1 protein OS=Mus musculus OX=10090 GN=Plet1 PE=1 SV=1	Plet1	1	5	4.87	5.24	5.33	4.75	4.34	5.01	4.89	5.02	-0.31	-0.598608	-0.0208969	4.78382	-2.25	0.037	0.13	-3.83
Q80ZK0	RT10_MOUSE	28S ribosomal protein S10, mitochondrial OS=Mus musculus OX=10090 GN=Mrps10 PE=1 SV=1	Mrps10	2	7.63	7.69	8.29	8.38	7.82	7.53	7.56	7.7	7.85	-0.31	-0.611239	-0.0034627	7.53711	-2.12	0.048	0.15	-4.05
Q91WM3	U3IP2_MOUSE	U3 small nucleolar RNA-interacting protein 2 OS=Mus musculus OX=10090 GN=Rrp9 PE=1 SV=1	Rrp9	2	7.68	7.69	8.03	7.06	7.41	7.14	7.37	7.24	7.38	-0.31	-0.609357	-0.00137006	7.27596	-2.11	0.049	0.16	-4.08
Q80V53	CHSTE_MOUSE	Carbohydrate sulfotransferase 14 OS=Mus musculus OX=10090 GN=Chst14 PE=2 SV=2	Chst14	2	6.93	6.89	7.24	7.72	7.08	7	6.71	6.81	6.84	-0.31	-0.61365	0.000887002	6.88873	-2.09	0.051	0.16	-4.1
Q6P9J9	ANO6_MOUSE	Anoctamin-6 OS=Mus musculus OX=10090 GN=Ano6 PE=1 SV=1	Ano6	5	8.23	8.09	8.47	8.71	8.24	7.72	8.09	7.91	8.37	-0.31	-0.623614	0.00751499	7.9323	-2.05	0.055	0.17	-4.17
Q8CG47	SMC4_MOUSE	Structural maintenance of chromosomes protein 4 OS=Mus musculus OX=10090 GN=Smc4 PE=1 SV=1	Smc4	1	5.2	5.09	5.46	5.74	5.24	5.09	5.28	4.83	4.86	-0.31	-0.638119	0.0112244	5.08563	-2.03	0.058	0.17	-4.21
Q3TYS2	CYBC1_MOUSE	Cytochrome b-245 chaperone 1 OS=Mus musculus OX=10090 GN=Cybc1 PE=1 SV=2	Cybc1	2	7.53	7.43	7.91	8.09	7.66	7.08	7.3	7.33	7.8	-0.31	-0.62642	0.0122361	7.27167	-2.02	0.058	0.17	-4.22
P25916	BMI1_MOUSE	Polycomb complex protein BMI-1 OS=Mus musculus OX=10090 GN=Bmi1 PE=1 SV=1	Bmi1	1	4.94	4.41	4.8	5.05	4.68	4.33	4.46	4.16	4.83	-0.31	-0.642793	0.0231224	4.23627	-1.95	0.066	0.19	-4.33
Q8BTF8	RALYL_MOUSE	RNA-binding Raly-like protein OS=Mus musculus OX=10090 GN=Ralyl PE=2 SV=1	Ralyl	1	5.36	5.39	5.46	6.07	5.65	4.94	5.17	5.12	5.4	-0.31	-0.674471	0.0473636	5.05053	-1.82	0.085	0.22	-4.53
Q9EST1	GSDMA_MOUSE	Gasdermin-A OS=Mus musculus OX=10090 GN=Gsdma PE=1 SV=1	Gsdma	1	8.49	8.54	8.53	9.38	8.85	8.41	8.3	8.28	8.29	-0.31	-0.672095	0.0523931	8.18102	-1.8	0.089	0.22	-4.57
Q9DC69	NDUA9_MOUSE	NADH dehydrogenase [ubiquinone] 1 alpha subcomplex subunit 9, mitochondrial OS=Mus musculus OX=10090 GN=Ndufa9 PE=1 SV=2	Ndufa9	1	5.5	5.61	6.15	6.42	5.78	5.4	5.59	5.57	5.72	-0.31	-0.679633	0.0620912	5.48934	-1.75	0.097	0.23	-4.64
Q9D3S3	SNX29_MOUSE	Sorting nexin-29 OS=Mus musculus OX=10090 GN=Snx29 PE=1 SV=2	Snx29	1	4.72	4.73	5.04	4.55	4.35	4.17	4.21	4.73	4.8	-0.31	-0.683938	0.0697395	4.32798	-1.71	0.1	0.24	-4.7
Q3U2U7	MET17_MOUSE	Methyltransferase-like protein 17, mitochondrial OS=Mus musculus OX=10090 GN=Mettl17 PE=1 SV=2	Mettl17	1	4.47	4.27	4.49	4.51	4.47	3.94	3.57	4.26	4.4	-0.31	-0.694833	0.0806308	3.93873	-1.66	0.11	0.26	-4.77
Q8BG09	T184B_MOUSE	Transmembrane protein 184B OS=Mus musculus OX=10090 GN=Tmem184b PE=2 SV=1	Tmem184b	1	6.91	6.81	7.18	7.84	7.11	7.19	7.01	6.32	6.76	-0.31	-0.724562	0.107538	6.83931	-1.56	0.14	0.29	-4.91
P70388	RAD50_MOUSE	DNA repair protein RAD50 OS=Mus musculus OX=10090 GN=Rad50 PE=1 SV=1	Rad50	5	8.84	8.72	9.19	9.61	9.14	8.58	8.9	8.3	8.99	-0.31	-0.746275	0.13089	8.62601	-1.47	0.16	0.32	-5.03
A2AKQ0	S35D1_MOUSE	Nucleotide sugar transporter SLC35D1 OS=Mus musculus OX=10090 GN=Slc35d1 PE=2 SV=2	Slc35d1	1	5.3	5.09	4.36	5.09	4.17	4.96	5	4.66	4.47	-0.31	-0.767295	0.148656	4.64481	-1.42	0.17	0.34	-5.1
Q8BHY3	ANO1_MOUSE	Anoctamin-1 OS=Mus musculus OX=10090 GN=Ano1 PE=1 SV=2	Ano1	4	8.83	8.84	9.46	10.16	9.49	8.92	8.86	8.8	8.98	-0.31	-0.792204	0.168802	8.61092	-1.36	0.19	0.36	-5.17
Q8VHG2	AMOT_MOUSE	Angiomotin OS=Mus musculus OX=10090 GN=Amot PE=1 SV=3	Amot	9	10.18	10.39	11.35	10.28	9.63	10.26	9.93	10.75	10.62	-0.31	-0.805195	0.17925	10.2904	-1.34	0.2	0.37	-5.2
Q64191	ASPG_MOUSE	N(4)-(beta-N-acetylglucosaminyl)-L-asparaginase OS=Mus musculus OX=10090 GN=Aga PE=1 SV=1	Aga	1	2.9	3.13	3.26	3.19	3.51	2.18	2.74	2.72	2.91	-0.31	-0.837701	0.222334	2.6738	-1.22	0.24	0.42	-5.34
Q8VDH1	FBX21_MOUSE	F-box only protein 21 OS=Mus musculus OX=10090 GN=Fbxo21 PE=1 SV=1	Fbxo21	1	2.48	2.36	3.36	2.47	2.51	2.15	2.01	2.47	2.62	-0.31	-0.859998	0.23072	2.51603	-1.21	0.24	0.42	-5.34
Q3UH06	RREB1_MOUSE	Ras-responsive element-binding protein 1 OS=Mus musculus OX=10090 GN=Rreb1 PE=1 SV=2	Rreb1	1	3.4	2.73	3.69	4.28	3.63	2.74	2.9	3.58	3.22	-0.31	-0.920104	0.293234	3.10695	-1.09	0.29	0.47	-5.48
Q60875	ARHG2_MOUSE	Rho guanine nucleotide exchange factor 2 OS=Mus musculus OX=10090 GN=Arhgef2 PE=1 SV=4	Arhgef2	7	9.94	10	10.03	10.13	9.66	9.63	9.84	9.63	9.86	-0.3	-0.450587	-0.15146	9.69699	-4.23	0.0005	0.034	0
Q99KY4	GAK_MOUSE	Cyclin-G-associated kinase OS=Mus musculus OX=10090 GN=Gak PE=1 SV=2	Gak	7	10.15	10.06	10.22	10.34	9.97	9.74	9.88	9.94	9.94	-0.3	-0.450383	-0.150177	9.81012	-4.2	0.00053	0.034	-0.05
Q3UJD6	UBP19_MOUSE	Ubiquitin carboxyl-terminal hydrolase 19 OS=Mus musculus OX=10090 GN=Usp19 PE=1 SV=1	Usp19	6	8.6	8.57	8.67	8.65	8.36	8.19	8.33	8.27	8.5	-0.3	-0.455357	-0.135593	8.28427	-3.88	0.0011	0.037	-0.69
D3YYU8	OBSL1_MOUSE	Obscurin-like protein 1 OS=Mus musculus OX=10090 GN=Obsl1 PE=1 SV=1	Obsl1	23	11.31	11.16	11.44	11.38	10.93	10.94	11.06	11.02	11.18	-0.3	-0.463016	-0.131874	11.0788	-3.77	0.0014	0.04	-0.91
Q5SXY1	CYTSB_MOUSE	Cytospin-B OS=Mus musculus OX=10090 GN=Specc1 PE=1 SV=2	Specc1	12	10.35	10.18	10.4	10.69	10.15	10.09	10.11	10.04	10.14	-0.3	-0.474991	-0.126536	10.0723	-3.63	0.0019	0.043	-1.21
Q14BJ1	FA89A_MOUSE	Protein FAM89A OS=Mus musculus OX=10090 GN=Fam89a PE=2 SV=2	Fam89a	1	8.13	8	8.07	8.17	7.81	7.79	7.79	7.7	7.87	-0.3	-0.478969	-0.120632	7.65182	-3.51	0.0025	0.045	-1.43
Q91Z67	SRGP2_MOUSE	SLIT-ROBO Rho GTPase-activating protein 2 OS=Mus musculus OX=10090 GN=Srgap2 PE=1 SV=2	Srgap2	7	9.33	9.35	9.33	9.69	9.25	9.22	9.1	9.02	9.05	-0.3	-0.478256	-0.119351	9.1912	-3.5	0.0026	0.045	-1.47
Q921S7	RM37_MOUSE	39S ribosomal protein L37, mitochondrial OS=Mus musculus OX=10090 GN=Mrpl37 PE=1 SV=1	Mrpl37	5	8.71	8.54	8.89	8.95	8.49	8.33	8.47	8.47	8.61	-0.3	-0.475862	-0.116317	8.38101	-3.46	0.0028	0.046	-1.54
Q9D0D3	PAPD1_MOUSE	Poly(A) RNA polymerase, mitochondrial OS=Mus musculus OX=10090 GN=Mtpap PE=1 SV=1	Mtpap	8	9.52	9.33	9.69	9.74	9.37	9.07	9.23	9.29	9.4	-0.3	-0.484821	-0.114331	9.19685	-3.4	0.0032	0.048	-1.67
Q8R4U7	LUZP1_MOUSE	Leucine zipper protein 1 OS=Mus musculus OX=10090 GN=Luzp1 PE=1 SV=2	Luzp1	12	10.17	10.1	10.33	10.46	10.05	9.98	9.87	9.87	10.06	-0.3	-0.485876	-0.113	9.78775	-3.37	0.0034	0.048	-1.71
Q8R418	DICER_MOUSE	Endoribonuclease Dicer OS=Mus musculus OX=10090 GN=Dicer1 PE=1 SV=3	Dicer1	4	8.07	8.03	8.28	7.86	7.85	7.63	7.75	7.68	7.9	-0.3	-0.48176	-0.110935	7.71373	-3.36	0.0035	0.048	-1.75
Q05CL8	LARP7_MOUSE	La-related protein 7 OS=Mus musculus OX=10090 GN=Larp7 PE=1 SV=2	Larp7	6	7.73	7.79	7.85	7.94	7.69	7.29	7.58	7.44	7.64	-0.3	-0.483723	-0.109786	7.46359	-3.33	0.0037	0.049	-1.79
O35345	IMA7_MOUSE	Importin subunit alpha-7 OS=Mus musculus OX=10090 GN=Kpna6 PE=1 SV=2	Kpna6	2	7.47	7.51	7.72	7.58	7.32	7.08	7.25	7.32	7.4	-0.3	-0.486367	-0.107113	7.275	-3.29	0.0041	0.051	-1.89
Q8BJ64	CHDH_MOUSE	Choline dehydrogenase, mitochondrial OS=Mus musculus OX=10090 GN=Chdh PE=1 SV=1	Chdh	19	11.2	11.1	11.4	11.52	10.94	11.1	11	10.98	11	-0.3	-0.499405	-0.10832	10.9912	-3.26	0.0043	0.051	-1.93
Q9ESU6	BRD4_MOUSE	Bromodomain-containing protein 4 OS=Mus musculus OX=10090 GN=Brd4 PE=1 SV=2	Brd4	6	8.61	8.48	8.71	8.99	8.42	8.41	8.34	8.31	8.52	-0.3	-0.48836	-0.105618	8.31999	-3.26	0.0043	0.051	-1.94
Q9QXK7	CPSF3_MOUSE	Cleavage and polyadenylation specificity factor subunit 3 OS=Mus musculus OX=10090 GN=Cpsf3 PE=1 SV=2	Cpsf3	4	9.58	9.51	9.94	9.89	9.54	9.31	9.36	9.37	9.59	-0.3	-0.485657	-0.104665	9.31867	-3.25	0.0044	0.052	-1.95
Q9CQQ7	AT5F1_MOUSE	ATP synthase F(0) complex subunit B1, mitochondrial OS=Mus musculus OX=10090 GN=Atp5pb PE=1 SV=1	Atp5pb	5	10.52	10.4	10.78	10.89	10.44	10.14	10.31	10.35	10.51	-0.3	-0.499454	-0.0996017	10.2583	-3.15	0.0056	0.055	-2.16
Q8BHC4	DCAKD_MOUSE	Dephospho-CoA kinase domain-containing protein OS=Mus musculus OX=10090 GN=Dcakd PE=1 SV=1	Dcakd	5	9.54	9.48	9.54	9.75	9.11	9.27	9.31	9.33	9.39	-0.3	-0.499468	-0.0931069	9.236	-3.06	0.0067	0.059	-2.33
P43024	CX6A1_MOUSE	Cytochrome c oxidase subunit 6A1, mitochondrial OS=Mus musculus OX=10090 GN=Cox6a1 PE=1 SV=2	Cox6a1	2	9.85	9.71	10.14	10.24	9.77	9.65	9.5	9.75	9.74	-0.3	-0.50814	-0.0924585	9.58383	-3.04	0.0071	0.06	-2.38
D3YZP9	CCDC6_MOUSE	Coiled-coil domain-containing protein 6 OS=Mus musculus OX=10090 GN=Ccdc6 PE=1 SV=1	Ccdc6	6	9.41	9.17	9.54	9.65	9.14	8.96	9.15	9.14	9.34	-0.3	-0.502718	-0.0901981	9.10426	-3.02	0.0074	0.062	-2.41
Q9D4V0	EKI1_MOUSE	Ethanolamine kinase 1 OS=Mus musculus OX=10090 GN=Etnk1 PE=1 SV=2	Etnk1	1	5.92	6.11	6.3	6.25	5.91	5.61	5.8	5.98	5.93	-0.3	-0.507515	-0.0879275	5.87705	-2.98	0.008	0.064	-2.49
O54785	LIMK2_MOUSE	LIM domain kinase 2 OS=Mus musculus OX=10090 GN=Limk2 PE=1 SV=2	Limk2	5	8.98	8.78	9.06	9.4	8.79	8.79	8.8	8.55	8.87	-0.3	-0.503722	-0.0864708	8.62507	-2.97	0.0082	0.064	-2.51
Q8BJM7	TYW1_MOUSE	S-adenosyl-L-methionine-dependent tRNA 4-demethylwyosine synthase TYW1 OS=Mus musculus OX=10090 GN=Tyw1 PE=1 SV=1	Tyw1	3	7.85	7.53	7.87	7.83	7.38	7.45	7.6	7.49	7.4	-0.3	-0.520569	-0.0875384	7.39399	-2.95	0.0086	0.065	-2.55
Q9D7M1	GID8_MOUSE	Glucose-induced degradation protein 8 homolog OS=Mus musculus OX=10090 GN=Gid8 PE=1 SV=1	Gid8	2	8.18	8.02	8.36	8.6	8.12	7.89	7.86	7.98	8.1	-0.3	-0.511481	-0.084288	7.88721	-2.93	0.0089	0.066	-2.59
Q922V4	PLRG1_MOUSE	Pleiotropic regulator 1 OS=Mus musculus OX=10090 GN=Plrg1 PE=1 SV=1	Plrg1	2	6.84	6.66	6.71	7.11	6.63	6.44	6.49	6.42	6.63	-0.3	-0.52569	-0.083697	6.40142	-2.9	0.0096	0.069	-2.65
Q924K8	MTA3_MOUSE	Metastasis-associated protein MTA3 OS=Mus musculus OX=10090 GN=Mta3 PE=1 SV=1	Mta3	3	7.26	7.37	7.09	7.67	7.23	7.05	7.1	6.91	6.99	-0.3	-0.50952	-0.0807576	6.96714	-2.89	0.0097	0.069	-2.66
Q922U1	PRPF3_MOUSE	U4/U6 small nuclear ribonucleoprotein Prp3 OS=Mus musculus OX=10090 GN=Prpf3 PE=1 SV=1	Prpf3	9	10.2	10.18	10.51	10.77	10.22	9.99	10.03	10.13	10.17	-0.3	-0.527924	-0.0781081	9.98692	-2.83	0.011	0.073	-2.78
Q9D903	EBP2_MOUSE	Probable rRNA-processing protein EBP2 OS=Mus musculus OX=10090 GN=Ebna1bp2 PE=2 SV=1	Ebna1bp2	4	8.48	8.5	8.22	8.28	8.06	8.12	8.13	8.16	7.86	-0.3	-0.529631	-0.0761603	8.03687	-2.81	0.012	0.074	-2.82
Q5XG71	UTP20_MOUSE	Small subunit processome component 20 homolog OS=Mus musculus OX=10090 GN=Utp20 PE=1 SV=2	Utp20	4	8.19	8.33	8.7	8.71	8.16	8.05	8.15	8.29	8.28	-0.3	-0.520426	-0.0745693	8.16937	-2.8	0.012	0.074	-2.83
Q80XL6	ACD11_MOUSE	Acyl-CoA dehydrogenase family member 11 OS=Mus musculus OX=10090 GN=Acad11 PE=1 SV=2	Acad11	4	7.52	7.47	7.89	7.91	7.52	7.1	7.35	7.35	7.67	-0.3	-0.536011	-0.0674235	7.40087	-2.71	0.014	0.082	-3.02
Q9Z0R4	ITSN1_MOUSE	Intersectin-1 OS=Mus musculus OX=10090 GN=Itsn1 PE=1 SV=2	Itsn1	6	8.58	8.49	9.07	8.91	8.56	8.31	8.26	8.59	8.61	-0.3	-0.52784	-0.0654635	8.4089	-2.7	0.015	0.083	-3.03
Q9CWW7	CXXC1_MOUSE	CXXC-type zinc finger protein 1 OS=Mus musculus OX=10090 GN=Cxxc1 PE=1 SV=1	Cxxc1	1	5.24	5.39	5.44	5.47	4.92	5.05	5.25	5.22	4.97	-0.3	-0.541133	-0.0663596	4.98617	-2.69	0.015	0.084	-3.05
Q922M3	BACD3_MOUSE	BTB/POZ domain-containing adapter for CUL3-mediated RhoA degradation protein 3 OS=Mus musculus OX=10090 GN=Kctd10 PE=1 SV=1	Kctd10	2	7.38	7.29	7.76	7.85	7.38	7.34	7.26	7.25	7.12	-0.3	-0.536568	-0.0645688	7.21894	-2.68	0.015	0.085	-3.07
Q8C7X2	EMC1_MOUSE	ER membrane protein complex subunit 1 OS=Mus musculus OX=10090 GN=Emc1 PE=1 SV=1	Emc1	7	9.62	9.42	10.05	10.08	9.55	9.32	9.5	9.49	9.6	-0.3	-0.537737	-0.0646519	9.36921	-2.67	0.015	0.085	-3.07
Q8BZ09	ODC_MOUSE	Mitochondrial 2-oxodicarboxylate carrier OS=Mus musculus OX=10090 GN=Slc25a21 PE=1 SV=1	Slc25a21	1	8.09	7.78	7.97	8.06	7.64	7.62	7.81	7.62	7.68	-0.3	-0.534344	-0.0635107	7.60145	-2.67	0.016	0.086	-3.09
P97450	ATP5J_MOUSE	ATP synthase-coupling factor 6, mitochondrial OS=Mus musculus OX=10090 GN=Atp5pf PE=1 SV=1	Atp5pf	5	10.65	10.47	10.92	11.21	10.66	10.46	10.39	10.48	10.55	-0.3	-0.547885	-0.0620795	10.365	-2.64	0.017	0.089	-3.14
Q80WR5	CA174_MOUSE	UPF0688 protein C1orf174 homolog OS=Mus musculus OX=10090 PE=1 SV=1	NA	1	6.49	6.19	6.27	6.33	6.13	5.83	5.9	6.16	6.08	-0.3	-0.539168	-0.0593504	5.89518	-2.62	0.017	0.091	-3.17
Q9JI44	DMAP1_MOUSE	DNA methyltransferase 1-associated protein 1 OS=Mus musculus OX=10090 GN=Dmap1 PE=1 SV=1	Dmap1	2	6.93	6.91	7.3	7.37	6.92	6.66	6.88	6.8	6.9	-0.3	-0.535473	-0.0583187	6.7697	-2.61	0.018	0.091	-3.18
Q8BX10	PGAM5_MOUSE	Serine/threonine-protein phosphatase PGAM5, mitochondrial OS=Mus musculus OX=10090 GN=Pgam5 PE=1 SV=1	Pgam5	5	8.75	8.44	9.07	9.03	8.38	8.43	8.53	8.53	8.77	-0.3	-0.540663	-0.0564065	8.45656	-2.59	0.018	0.093	-3.23
P52825	CPT2_MOUSE	Carnitine O-palmitoyltransferase 2, mitochondrial OS=Mus musculus OX=10090 GN=Cpt2 PE=1 SV=2	Cpt2	9	10.05	9.74	10.2	10.51	9.83	9.63	9.75	9.89	10.03	-0.3	-0.548151	-0.0568821	9.7167	-2.59	0.019	0.093	-3.23
Q8K371	AMOL2_MOUSE	Angiomotin-like protein 2 OS=Mus musculus OX=10090 GN=Amotl2 PE=1 SV=1	Amotl2	2	6.81	6.48	6.83	7.13	6.67	6.36	6.64	6.49	6.41	-0.3	-0.548748	-0.054599	6.69022	-2.56	0.019	0.096	-3.28
Q99LC3	NDUAA_MOUSE	NADH dehydrogenase [ubiquinone] 1 alpha subcomplex subunit 10, mitochondrial OS=Mus musculus OX=10090 GN=Ndufa10 PE=1 SV=1	Ndufa10	5	10.51	10.5	10.93	11.21	10.59	10.3	10.44	10.49	10.64	-0.3	-0.540078	-0.0517229	10.3502	-2.55	0.02	0.098	-3.31
O35598	ADA10_MOUSE	Disintegrin and metalloproteinase domain-containing protein 10 OS=Mus musculus OX=10090 GN=Adam10 PE=1 SV=2	Adam10	3	10.34	10.23	10.66	10.98	10.39	10.07	10.14	10.28	10.38	-0.3	-0.55358	-0.0444191	10.1232	-2.47	0.024	0.11	-3.45
Q6WKZ7	NOSTN_MOUSE	Nostrin OS=Mus musculus OX=10090 GN=Nostrin PE=1 SV=2	Nostrin	5	10.2	10.09	9.74	10.53	10.04	9.76	9.87	9.66	9.88	-0.3	-0.548912	-0.043055	9.8323	-2.46	0.024	0.11	-3.47
P10922	H10_MOUSE	Histone H1.0 OS=Mus musculus OX=10090 GN=H1-0 PE=2 SV=4	H1-0	1	10.41	10.27	10.68	10.58	10.45	9.84	10.11	10.31	10.23	-0.3	-0.558724	-0.036004	9.98294	-2.39	0.028	0.12	-3.59
Q8K012	FBP1L_MOUSE	Formin-binding protein 1-like OS=Mus musculus OX=10090 GN=Fnbp1l PE=1 SV=2	Fnbp1l	2	7.97	7.81	8.2	7.9	7.72	7.3	7.62	7.72	8	-0.3	-0.558115	-0.0351309	7.69421	-2.38	0.028	0.12	-3.6
P51830	ADCY9_MOUSE	Adenylate cyclase type 9 OS=Mus musculus OX=10090 GN=Adcy9 PE=1 SV=1	Adcy9	3	6.18	5.77	6.39	6.25	5.67	5.62	5.9	6.02	6.02	-0.3	-0.567116	-0.0326801	5.86493	-2.36	0.03	0.12	-3.65
Q9DA37	SAMD8_MOUSE	Sphingomyelin synthase-related protein 1 OS=Mus musculus OX=10090 GN=Samd8 PE=2 SV=1	Samd8	1	6.41	6.3	6.62	7.03	6.47	6.19	6.42	6.1	6.26	-0.3	-0.568998	-0.0308296	5.98087	-2.34	0.031	0.12	-3.68
Q9JJT0	RCL1_MOUSE	RNA 3'-terminal phosphate cyclase-like protein OS=Mus musculus OX=10090 GN=Rcl1 PE=2 SV=1	Rcl1	2	6.84	7.01	7.53	7.48	6.97	6.7	6.77	7.13	6.98	-0.3	-0.572618	-0.0308628	6.96781	-2.34	0.031	0.12	-3.68
Q8K310	MATR3_MOUSE	Matrin-3 OS=Mus musculus OX=10090 GN=Matr3 PE=1 SV=1	Matr3	7	9.8	9.69	9.58	10.37	9.85	9.57	9.51	9.39	9.52	-0.3	-0.561541	-0.0294509	9.33718	-2.33	0.031	0.12	-3.69
P28740	KIF2A_MOUSE	Kinesin-like protein KIF2A OS=Mus musculus OX=10090 GN=Kif2a PE=1 SV=2	Kif2a	3	9.77	9.73	10.07	10.26	9.73	9.59	9.64	9.51	9.83	-0.3	-0.569358	-0.0266719	9.50548	-2.31	0.033	0.13	-3.74
Q9JJC8	NIPA2_MOUSE	Magnesium transporter NIPA2 OS=Mus musculus OX=10090 GN=Nipa2 PE=1 SV=1	Nipa2	1	6.51	6.38	6.75	7.07	6.38	6.08	6.49	6.39	6.57	-0.3	-0.569277	-0.0250507	6.34791	-2.29	0.034	0.13	-3.76
Q9JHS9	CWC15_MOUSE	Spliceosome-associated protein CWC15 homolog OS=Mus musculus OX=10090 GN=Cwc15 PE=1 SV=1	Cwc15	1	6.77	6.56	6.69	7.13	6.87	6.41	6.42	6.27	6.45	-0.3	-0.581202	-0.0207213	6.22894	-2.26	0.037	0.13	-3.83
Q8BH74	NU107_MOUSE	Nuclear pore complex protein Nup107 OS=Mus musculus OX=10090 GN=Nup107 PE=1 SV=1	Nup107	10	10.26	10.17	10.76	11	10.38	10.11	10.15	10.2	10.38	-0.3	-0.584999	-0.0198582	10.1076	-2.25	0.037	0.13	-3.84
Q8CI95	OSB11_MOUSE	Oxysterol-binding protein-related protein 11 OS=Mus musculus OX=10090 GN=Osbpl11 PE=1 SV=2	Osbpl11	4	6.37	6.03	6.6	6.9	6.31	6.01	6.08	6.1	6.38	-0.3	-0.577618	-0.013535	6.19782	-2.2	0.041	0.14	-3.92
Q9D0K1	PEX13_MOUSE	Peroxisomal membrane protein PEX13 OS=Mus musculus OX=10090 GN=Pex13 PE=1 SV=1	Pex13	2	5.76	6.03	6.25	6.1	5.38	5.76	5.84	5.84	5.86	-0.3	-0.592298	-0.00369527	5.78289	-2.13	0.047	0.15	-4.05
Q8CJH3	PLXB1_MOUSE	Plexin-B1 OS=Mus musculus OX=10090 GN=Plxnb1 PE=1 SV=2	Plxnb1	3	6.31	6.27	6.58	5.99	5.75	5.78	5.91	6.23	6.28	-0.3	-0.594566	-0.0025555	6.1599	-2.12	0.048	0.15	-4.06
O35316	SC6A6_MOUSE	Sodium- and chloride-dependent taurine transporter OS=Mus musculus OX=10090 GN=Slc6a6 PE=1 SV=2	Slc6a6	1	9.38	9.44	9.69	10.23	9.62	9.52	9.4	9.21	9.19	-0.3	-0.592521	-0.00172916	9.23416	-2.11	0.049	0.16	-4.07
Q6RHR9	MAGI1_MOUSE	Membrane-associated guanylate kinase, WW and PDZ domain-containing protein 1 OS=Mus musculus OX=10090 GN=Magi1 PE=1 SV=1	Magi1	3	7.3	7.19	7.66	8.11	7.49	7.32	7.22	7.07	7.24	-0.3	-0.607478	0.0151347	7.19339	-2	0.061	0.18	-4.26
P70236	MP2K6_MOUSE	Dual specificity mitogen-activated protein kinase kinase 6 OS=Mus musculus OX=10090 GN=Map2k6 PE=1 SV=1	Map2k6	3	7.65	7.21	7.64	7.1	7	6.64	7.12	7.34	7.39	-0.3	-0.613676	0.0163477	7.37436	-1.99	0.062	0.18	-4.27
Q9QZR9	CO4A4_MOUSE	Collagen alpha-4(IV) chain OS=Mus musculus OX=10090 GN=Col4a4 PE=1 SV=1	Col4a4	1	4.96	4.97	5.6	5.32	4.99	4.62	4.82	5.03	5.09	-0.3	-0.632788	0.0248724	4.77086	-1.94	0.068	0.19	-4.35
O54781	SRPK2_MOUSE	SRSF protein kinase 2 OS=Mus musculus OX=10090 GN=Srpk2 PE=1 SV=2	Srpk2	2	6.37	6.59	6.72	6.92	6.55	6.22	6.33	6.24	6.44	-0.3	-0.626371	0.0348327	6.26367	-1.88	0.076	0.2	-4.45
Q60760	GRB10_MOUSE	Growth factor receptor-bound protein 10 OS=Mus musculus OX=10090 GN=Grb10 PE=1 SV=2	Grb10	4	8.1	8.36	8.91	8.99	8.26	8.15	8.04	8.36	8.68	-0.3	-0.627417	0.0358866	8.25028	-1.87	0.077	0.2	-4.46
A2CG63	ARI4B_MOUSE	AT-rich interactive domain-containing protein 4B OS=Mus musculus OX=10090 GN=Arid4b PE=1 SV=1	Arid4b	1	5.76	5.23	5.76	6.03	5.53	5.29	5.34	5.17	5.66	-0.3	-0.64631	0.0494891	5.27712	-1.8	0.088	0.22	-4.57
Q91YN9	BAG2_MOUSE	BAG family molecular chaperone regulator 2 OS=Mus musculus OX=10090 GN=Bag2 PE=1 SV=1	Bag2	9	11.04	10.92	11.39	11.99	11.01	11.05	11.04	10.82	11.26	-0.3	-0.646613	0.0532898	10.9586	-1.78	0.092	0.23	-4.6
Q8R1V4	TMED4_MOUSE	Transmembrane emp24 domain-containing protein 4 OS=Mus musculus OX=10090 GN=Tmed4 PE=1 SV=1	Tmed4	5	9.78	9.5	10.21	10.71	9.82	9.76	9.64	9.64	9.9	-0.3	-0.654369	0.0588261	9.56881	-1.75	0.096	0.23	-4.64
Q31125	S39A7_MOUSE	Zinc transporter SLC39A7 OS=Mus musculus OX=10090 GN=Slc39a7 PE=1 SV=2	Slc39a7	4	9.85	9.82	10.44	10.81	10.03	9.69	9.81	9.98	10.17	-0.3	-0.666825	0.0742748	9.60883	-1.68	0.11	0.25	-4.74
Q5SUA5	MYO1G_MOUSE	Unconventional myosin-Ig OS=Mus musculus OX=10090 GN=Myo1g PE=1 SV=1	Myo1g	1	4.03	4.27	4.5	4.33	3.99	3.66	4.12	3.96	4.19	-0.3	-0.700045	0.0996995	3.8343	-1.58	0.13	0.29	-4.89
Q60928	GGT1_MOUSE	Glutathione hydrolase 1 proenzyme OS=Mus musculus OX=10090 GN=Ggt1 PE=1 SV=1	Ggt1	6	9.21	8.89	9.53	10.09	9.57	9.11	8.95	8.91	9.13	-0.3	-0.697205	0.10698	8.86865	-1.54	0.14	0.3	-4.94
O70309	ITB5_MOUSE	Integrin beta-5 OS=Mus musculus OX=10090 GN=Itgb5 PE=1 SV=2	Itgb5	3	9.11	8.76	9.27	10.11	9.29	9.11	8.85	8.96	8.86	-0.3	-0.709512	0.109471	8.76592	-1.54	0.14	0.3	-4.94
O35484	AZIN1_MOUSE	Antizyme inhibitor 1 OS=Mus musculus OX=10090 GN=Azin1 PE=1 SV=1	Azin1	1	9.02	8.85	8.91	8.32	8.51	7.62	8.63	8.8	8.84	-0.3	-0.71207	0.117989	8.26794	-1.5	0.15	0.31	-4.99
Q99JY4	TRABD_MOUSE	TraB domain-containing protein OS=Mus musculus OX=10090 GN=Trabd PE=1 SV=1	Trabd	1	5.78	5.73	6.26	6.51	6.01	5.71	5.6	5.62	5.88	-0.3	-0.740226	0.131301	5.47714	-1.47	0.16	0.32	-5.03
Q8C092	TAF5_MOUSE	Transcription initiation factor TFIID subunit 5 OS=Mus musculus OX=10090 GN=Taf5 PE=1 SV=1	Taf5	1	4.5	3.66	4.59	4.98	4.22	3.87	3.99	4.24	4.33	-0.3	-0.73919	0.131238	4.01496	-1.47	0.16	0.32	-5.04
Q62261	SPTB2_MOUSE	Spectrin beta chain, non-erythrocytic 1 OS=Mus musculus OX=10090 GN=Sptbn1 PE=1 SV=2	Sptbn1	80	14.05	14.02	14.59	15.23	14.41	14.42	14.06	14	13.99	-0.3	-0.734345	0.138762	14.1025	-1.43	0.17	0.33	-5.08
Q9D2V8	MFS10_MOUSE	Major facilitator superfamily domain-containing protein 10 OS=Mus musculus OX=10090 GN=Mfsd10 PE=1 SV=1	Mfsd10	2	8.41	8.16	8.21	9.17	8.69	8.07	8.23	7.38	8.54	-0.3	-0.755077	0.151502	8.15127	-1.4	0.18	0.35	-5.12
Q8BK03	MIGA2_MOUSE	Mitoguardin 2 OS=Mus musculus OX=10090 GN=Miga2 PE=1 SV=1	Miga2	1	4.67	4.67	5.32	5.47	4.55	4.76	4.28	4.87	5.2	-0.3	-0.761531	0.158367	4.5724	-1.38	0.19	0.35	-5.15
Q9R069	BCAM_MOUSE	Basal cell adhesion molecule OS=Mus musculus OX=10090 GN=Bcam PE=1 SV=1	Bcam	7	9.28	9.19	9.73	10.06	9.81	9.09	9.01	8.77	9.63	-0.3	-0.773776	0.169912	9.06677	-1.34	0.2	0.37	-5.19
Q3V0C1	ZMAT1_MOUSE	Zinc finger matrin-type protein 1 OS=Mus musculus OX=10090 GN=Zmat1 PE=1 SV=2	Zmat1	1	5.23	5.17	5.42	5.56	5.05	4.99	4.9	4.84	5.45	-0.3	-0.798518	0.199944	4.71373	-1.26	0.22	0.4	-5.29
Q8R420	ABCA3_MOUSE	Phospholipid-transporting ATPase ABCA3 OS=Mus musculus OX=10090 GN=Abca3 PE=1 SV=3	Abca3	1	2.56	2.83	2.9	4.03	3.67	3	2.7	2.25	2.29	-0.3	-1.03095	0.427059	2.84533	-0.87	0.4	0.57	-5.68
Q02788	CO6A2_MOUSE	Collagen alpha-2(VI) chain OS=Mus musculus OX=10090 GN=Col6a2 PE=1 SV=3	Col6a2	2	7.72	7.23	8.18	9.59	8.22	7.91	7.68	7.38	8.24	-0.3	-1.03172	0.441507	7.74384	-0.84	0.41	0.58	-5.7
O08810	U5S1_MOUSE	116 kDa U5 small nuclear ribonucleoprotein component OS=Mus musculus OX=10090 GN=Eftud2 PE=1 SV=1	Eftud2	13	10.65	10.63	10.87	10.95	10.58	10.43	10.46	10.48	10.46	-0.29	-0.442041	-0.136426	10.4195	-3.98	0.00088	0.037	-0.5
B1AZI6	THOC2_MOUSE	THO complex subunit 2 OS=Mus musculus OX=10090 GN=Thoc2 PE=1 SV=1	Thoc2	7	9.64	9.59	9.75	9.92	9.49	9.4	9.38	9.42	9.5	-0.29	-0.443643	-0.134162	9.34742	-3.92	0.001	0.037	-0.61
P08775	RPB1_MOUSE	DNA-directed RNA polymerase II subunit RPB1 OS=Mus musculus OX=10090 GN=Polr2a PE=1 SV=3	Polr2a	19	11	10.94	11.11	11.22	10.79	10.78	10.77	10.83	10.72	-0.29	-0.449272	-0.13585	10.7221	-3.92	0.001	0.037	-0.61
P60122	RUVB1_MOUSE	RuvB-like 1 OS=Mus musculus OX=10090 GN=Ruvbl1 PE=1 SV=1	Ruvbl1	9	10.62	10.62	10.86	10.87	10.54	10.3	10.43	10.47	10.54	-0.29	-0.446961	-0.133077	10.3918	-3.88	0.0011	0.037	-0.69
Q80YT7	MYOME_MOUSE	Myomegalin OS=Mus musculus OX=10090 GN=Pde4dip PE=1 SV=2	Pde4dip	8	9.8	9.6	9.75	9.87	9.38	9.44	9.55	9.43	9.53	-0.29	-0.443917	-0.131079	9.41827	-3.86	0.0011	0.037	-0.74
P83882	RL36A_MOUSE	60S ribosomal protein L36a OS=Mus musculus OX=10090 GN=Rpl36a PE=1 SV=2	Rpl36a	3	10.22	10.15	10.34	10.35	10.06	9.83	9.98	9.99	10.02	-0.29	-0.463025	-0.125146	9.93751	-3.66	0.0018	0.042	-1.15
Q9Z1P6	NDUA7_MOUSE	NADH dehydrogenase [ubiquinone] 1 alpha subcomplex subunit 7 OS=Mus musculus OX=10090 GN=Ndufa7 PE=1 SV=3	Ndufa7	4	9.98	9.97	9.95	10.08	9.73	9.64	9.68	9.9	9.57	-0.29	-0.460296	-0.121912	9.69858	-3.61	0.002	0.043	-1.23
Q5SFM8	RBM27_MOUSE	RNA-binding protein 27 OS=Mus musculus OX=10090 GN=Rbm27 PE=1 SV=3	Rbm27	4	9	8.83	9.04	9.06	8.82	8.63	8.62	8.62	8.74	-0.29	-0.466906	-0.122468	8.65347	-3.59	0.0021	0.043	-1.27
Q3URU2	PEG3_MOUSE	Paternally-expressed gene 3 protein OS=Mus musculus OX=10090 GN=Peg3 PE=1 SV=1	Peg3	11	10.31	10.15	10.11	10.36	10.02	9.92	9.79	10.02	9.96	-0.29	-0.461126	-0.118039	9.84785	-3.55	0.0023	0.045	-1.37
P70279	SURF6_MOUSE	Surfeit locus protein 6 OS=Mus musculus OX=10090 GN=Surf6 PE=1 SV=1	Surf6	4	9.67	9.53	9.6	9.48	9.29	9.16	9.34	9.39	9.22	-0.29	-0.464555	-0.118133	9.31659	-3.53	0.0024	0.045	-1.39
O55201	SPT5H_MOUSE	Transcription elongation factor SPT5 OS=Mus musculus OX=10090 GN=Supt5h PE=1 SV=1	Supt5h	12	10.97	10.84	11.14	11.12	10.63	10.64	10.79	10.73	10.85	-0.29	-0.467541	-0.115308	10.7172	-3.48	0.0027	0.046	-1.51
Q3THK3	T2FA_MOUSE	General transcription factor IIF subunit 1 OS=Mus musculus OX=10090 GN=Gtf2f1 PE=1 SV=2	Gtf2f1	4	8.96	8.96	9.01	8.93	8.84	8.46	8.71	8.61	8.75	-0.29	-0.462876	-0.112092	8.5525	-3.44	0.0029	0.047	-1.58
Q8CFQ3	AQR_MOUSE	RNA helicase aquarius OS=Mus musculus OX=10090 GN=Aqr PE=1 SV=2	Aqr	11	10	9.96	10.22	10.39	9.98	9.76	9.85	9.79	9.9	-0.29	-0.465819	-0.110731	9.77671	-3.41	0.0031	0.048	-1.64
F6ZDS4	TPR_MOUSE	Nucleoprotein TPR OS=Mus musculus OX=10090 GN=Tpr PE=1 SV=1	Tpr	55	12.99	12.86	13.15	13.36	12.89	12.79	12.73	12.76	12.82	-0.29	-0.477741	-0.105168	12.7253	-3.29	0.0041	0.051	-1.89
Q91WK0	LRRF2_MOUSE	Leucine-rich repeat flightless-interacting protein 2 OS=Mus musculus OX=10090 GN=Lrrfip2 PE=1 SV=1	Lrrfip2	5	10.28	10.14	10.42	10.38	9.85	9.83	10.11	10.04	10.24	-0.29	-0.481127	-0.104872	10.1008	-3.27	0.0042	0.051	-1.92
P21126	UBL4A_MOUSE	Ubiquitin-like protein 4A OS=Mus musculus OX=10090 GN=Ubl4a PE=1 SV=1	Ubl4a	2	8.04	7.95	8.06	8.03	7.78	7.56	7.86	7.72	7.76	-0.29	-0.473461	-0.103071	7.69875	-3.27	0.0042	0.051	-1.92
O70252	HMOX2_MOUSE	Heme oxygenase 2 OS=Mus musculus OX=10090 GN=Hmox2 PE=1 SV=1	Hmox2	10	11.19	11.01	11.27	11.31	10.87	10.75	10.92	10.98	11.01	-0.29	-0.473768	-0.0989061	10.9102	-3.21	0.0049	0.052	-2.04
Q91VN6	DDX41_MOUSE	Probable ATP-dependent RNA helicase DDX41 OS=Mus musculus OX=10090 GN=Ddx41 PE=1 SV=2	Ddx41	4	8.57	8.51	8.8	8.83	8.49	8.47	8.36	8.3	8.33	-0.29	-0.481959	-0.0967443	8.29711	-3.16	0.0055	0.055	-2.15
Q9CPN8	IF2B3_MOUSE	Insulin-like growth factor 2 mRNA-binding protein 3 OS=Mus musculus OX=10090 GN=Igf2bp3 PE=1 SV=1	Igf2bp3	13	9.84	9.7	9.9	9.9	9.43	9.51	9.53	9.74	9.52	-0.29	-0.485392	-0.0935015	9.54523	-3.1	0.0061	0.056	-2.25
Q9QXX4	S2513_MOUSE	Electrogenic aspartate/glutamate antiporter SLC25A13, mitochondrial OS=Mus musculus OX=10090 GN=Slc25a13 PE=1 SV=1	Slc25a13	3	9.28	9.26	9.7	9.48	9.11	9.04	9.08	9.23	9.23	-0.29	-0.497611	-0.0923442	9.07395	-3.06	0.0068	0.059	-2.34
Q9DBQ7	PACE1_MOUSE	Protein-associating with the carboxyl-terminal domain of ezrin OS=Mus musculus OX=10090 GN=Scyl3 PE=1 SV=3	Scyl3	1	7.24	7.32	7.61	7.62	7.16	7.05	7.21	7.06	7.31	-0.29	-0.492875	-0.0878847	7.11097	-3.01	0.0075	0.062	-2.43
Q9JJ94	SSNA1_MOUSE	Microtubule nucleation factor SSNA1 OS=Mus musculus OX=10090 GN=Ssna1 PE=1 SV=1	Ssna1	2	8.74	8.54	8.55	8.5	8.23	8.04	8.51	8.15	8.51	-0.29	-0.48974	-0.0854524	8.34907	-2.99	0.0079	0.063	-2.47
Q8K5B2	MCFD2_MOUSE	Multiple coagulation factor deficiency protein 2 homolog OS=Mus musculus OX=10090 GN=Mcfd2 PE=1 SV=1	Mcfd2	3	9.99	9.83	10.16	10.43	9.9	9.7	9.8	9.83	9.86	-0.29	-0.485565	-0.084695	9.73586	-2.99	0.0079	0.063	-2.47
Q9D1Q1	MPH6_MOUSE	M-phase phosphoprotein 6 OS=Mus musculus OX=10090 GN=Mphosph6 PE=1 SV=1	Mphosph6	1	7.09	7.18	7.23	6.93	6.91	6.74	6.88	6.83	6.75	-0.29	-0.48884	-0.0840173	6.74915	-2.97	0.0081	0.064	-2.5
P63321	RALA_MOUSE	Ras-related protein Ral-A OS=Mus musculus OX=10090 GN=Rala PE=1 SV=1	Rala	3	9.63	9.51	9.99	9.99	9.47	9.35	9.51	9.61	9.52	-0.29	-0.490812	-0.0826885	9.43254	-2.95	0.0085	0.065	-2.54
E9Q137	TX264_MOUSE	Testis-expressed protein 264 homolog OS=Mus musculus OX=10090 GN=Tex264 PE=2 SV=1	Tex264	7	9.96	9.73	10.1	10.32	9.68	9.71	9.66	9.75	9.87	-0.29	-0.501884	-0.0834884	9.71458	-2.94	0.0088	0.066	-2.57
Q8R0G9	NU133_MOUSE	Nuclear pore complex protein Nup133 OS=Mus musculus OX=10090 GN=Nup133 PE=1 SV=2	Nup133	9	9.8	9.74	10.2	10.3	9.81	9.61	9.7	9.77	9.7	-0.29	-0.503165	-0.0834149	9.63187	-2.94	0.0088	0.066	-2.58
O88736	DHB7_MOUSE	3-keto-steroid reductase/17-beta-hydroxysteroid dehydrogenase 7 OS=Mus musculus OX=10090 GN=Hsd17b7 PE=1 SV=1	Hsd17b7	7	10.25	10.28	9.93	10.48	10.08	9.98	10.01	9.85	9.81	-0.29	-0.496954	-0.0779166	10.0739	-2.88	0.0099	0.07	-2.68
Q6ZPR5	NSMA3_MOUSE	Sphingomyelin phosphodiesterase 4 OS=Mus musculus OX=10090 GN=Smpd4 PE=1 SV=2	Smpd4	3	8.38	8.31	8.66	8.85	8.39	8.21	8.18	8.25	8.26	-0.29	-0.50714	-0.0784486	8.1529	-2.87	0.01	0.071	-2.7
Q9CQF9	PCYOX_MOUSE	Prenylcysteine oxidase 1 OS=Mus musculus OX=10090 GN=Pcyox1 PE=1 SV=1	Pcyox1	5	9.56	9.55	9.78	10.13	9.51	9.48	9.41	9.52	9.39	-0.29	-0.509132	-0.0778625	9.37971	-2.86	0.01	0.072	-2.72
G5E829	AT2B1_MOUSE	Plasma membrane calcium-transporting ATPase 1 OS=Mus musculus OX=10090 GN=Atp2b1 PE=1 SV=1	Atp2b1	12	10.69	10.67	11.12	11.25	10.78	10.54	10.56	10.63	10.69	-0.29	-0.503745	-0.0747735	10.5226	-2.83	0.011	0.073	-2.77
Q80U95	UBE3C_MOUSE	Ubiquitin-protein ligase E3C OS=Mus musculus OX=10090 GN=Ube3c PE=1 SV=2	Ube3c	4	8.43	8.35	8.65	8.84	8.42	8.16	8.19	8.14	8.48	-0.29	-0.507925	-0.0748653	8.22203	-2.83	0.011	0.073	-2.78
Q3TDK6	ROGDI_MOUSE	Protein rogdi homolog OS=Mus musculus OX=10090 GN=Rogdi PE=1 SV=2	Rogdi	1	7.46	7.41	7.52	7.18	6.93	7.17	7.08	7.26	7.09	-0.29	-0.500999	-0.0715217	7.15542	-2.8	0.012	0.074	-2.84
Q6PD26	PIGS_MOUSE	GPI transamidase component PIG-S OS=Mus musculus OX=10090 GN=Pigs PE=1 SV=3	Pigs	1	7.59	7.48	7.73	7.88	7.33	7.3	7.42	7.36	7.5	-0.29	-0.50518	-0.0709238	7.25322	-2.79	0.012	0.075	-2.86
Q8BL48	UNK_MOUSE	RING finger protein unkempt homolog OS=Mus musculus OX=10090 GN=Unk PE=1 SV=1	Unk	1	7.04	6.94	7.13	7.48	6.9	6.69	6.77	6.86	7.07	-0.29	-0.513607	-0.0716855	6.8144	-2.78	0.012	0.076	-2.87
P97452	BOP1_MOUSE	Ribosome biogenesis protein BOP1 OS=Mus musculus OX=10090 GN=Bop1 PE=1 SV=1	Bop1	3	7.16	6.87	7.34	7.27	6.94	6.74	6.93	6.76	6.99	-0.29	-0.509242	-0.0658012	6.86168	-2.72	0.014	0.081	-2.98
Q9QXM0	ABHD2_MOUSE	Monoacylglycerol lipase ABHD2 OS=Mus musculus OX=10090 GN=Abhd2 PE=1 SV=1	Abhd2	3	8.11	7.85	8.08	8.39	7.95	7.8	7.8	7.65	7.88	-0.29	-0.5184	-0.0607667	7.78846	-2.66	0.016	0.086	-3.1
Q6ZQE4	NEMP1_MOUSE	Nuclear envelope integral membrane protein 1 OS=Mus musculus OX=10090 GN=Nemp1 PE=1 SV=2	Nemp1	2	7.47	7.34	7.81	7.74	7.43	7.15	7.27	7.3	7.35	-0.29	-0.523333	-0.0581801	7.19514	-2.63	0.017	0.091	-3.16
Q8BMJ7	CGRF1_MOUSE	Cell growth regulator with RING finger domain protein 1 OS=Mus musculus OX=10090 GN=Cgrrf1 PE=2 SV=1	Cgrrf1	1	7.03	6.87	7.09	7.51	6.93	6.64	6.82	6.87	6.9	-0.29	-0.526151	-0.0579857	6.53134	-2.62	0.017	0.091	-3.17
C0HKD9	MFA1B_MOUSE	Microfibrillar-associated protein 1B OS=Mus musculus OX=10090 GN=Mfap1b PE=1 SV=1	Mfap1b	5	7.75	7.84	8.08	8.35	7.81	7.53	7.71	7.78	7.74	-0.29	-0.521753	-0.0572842	7.64425	-2.62	0.017	0.091	-3.18
Q91ZA3	PCCA_MOUSE	Propionyl-CoA carboxylase alpha chain, mitochondrial OS=Mus musculus OX=10090 GN=Pcca PE=1 SV=2	Pcca	8	9.79	9.66	10.07	10.17	9.66	9.43	9.46	9.73	9.87	-0.29	-0.525896	-0.0558234	9.48331	-2.6	0.018	0.093	-3.21
O35857	TIM44_MOUSE	Mitochondrial import inner membrane translocase subunit TIM44 OS=Mus musculus OX=10090 GN=Timm44 PE=1 SV=2	Timm44	9	10.12	10.2	10.59	10.71	10.22	9.86	10.05	10.17	10.29	-0.29	-0.522821	-0.0543607	9.94401	-2.59	0.019	0.093	-3.23
Q9CQS8	SC61B_MOUSE	Protein transport protein Sec61 subunit beta OS=Mus musculus OX=10090 GN=Sec61b PE=1 SV=3	Sec61b	2	9.58	9.38	9.41	9.28	9.2	9.09	9.27	8.91	9.16	-0.29	-0.519245	-0.0527928	9.0974	-2.58	0.019	0.094	-3.26
Q9CQ39	MED21_MOUSE	Mediator of RNA polymerase II transcription subunit 21 OS=Mus musculus OX=10090 GN=Med21 PE=1 SV=1	Med21	1	6.2	5.96	6.05	6.37	6.02	5.7	5.79	5.99	5.79	-0.29	-0.522318	-0.0523575	5.7223	-2.57	0.019	0.095	-3.27
Q6NS46	RRP5_MOUSE	Protein RRP5 homolog OS=Mus musculus OX=10090 GN=Pdcd11 PE=1 SV=2	Pdcd11	7	9.84	9.87	10.11	10.05	9.6	9.37	9.64	9.73	10.06	-0.29	-0.525148	-0.0504973	9.69021	-2.55	0.02	0.097	-3.31
Q923D5	WBP11_MOUSE	WW domain-binding protein 11 OS=Mus musculus OX=10090 GN=Wbp11 PE=1 SV=2	Wbp11	3	7.43	7.4	7.74	7.95	7.39	7.32	7.4	7.31	7.28	-0.29	-0.52751	-0.0493136	7.28375	-2.53	0.021	0.098	-3.33
Q9D666	SUN1_MOUSE	SUN domain-containing protein 1 OS=Mus musculus OX=10090 GN=Sun1 PE=1 SV=2	Sun1	4	8.53	8.35	8.73	9.1	8.49	8.37	8.36	8.16	8.54	-0.29	-0.535091	-0.0494444	8.36271	-2.53	0.021	0.099	-3.34
Q9D0F3	LMAN1_MOUSE	Protein ERGIC-53 OS=Mus musculus OX=10090 GN=Lman1 PE=1 SV=1	Lman1	16	12.34	12.12	12.6	12.88	12.3	12.11	12.16	12.18	12.22	-0.29	-0.537567	-0.0449186	12.0686	-2.48	0.023	0.1	-3.42
Q8K2C7	OS9_MOUSE	Protein OS-9 OS=Mus musculus OX=10090 GN=Os9 PE=1 SV=2	Os9	7	9.72	9.63	9.93	10.11	9.57	9.18	9.53	9.85	9.67	-0.29	-0.534571	-0.0434936	9.50434	-2.47	0.024	0.11	-3.44
Q8BYM8	SYCM_MOUSE	Probable cysteine--tRNA ligase, mitochondrial OS=Mus musculus OX=10090 GN=Cars2 PE=1 SV=2	Cars2	1	6.79	6.65	6.94	6.67	6.56	6.17	6.48	6.59	6.54	-0.29	-0.546633	-0.0430006	6.33321	-2.46	0.024	0.11	-3.47
Q9DCZ4	MIC26_MOUSE	MICOS complex subunit Mic26 OS=Mus musculus OX=10090 GN=Apoo PE=1 SV=2	Apoo	1	7.15	7.07	7.6	7.52	7.12	6.87	7.02	7.09	7.14	-0.29	-0.538292	-0.0394522	6.88364	-2.43	0.026	0.11	-3.52
Q8BX57	PXK_MOUSE	PX domain-containing protein kinase-like protein OS=Mus musculus OX=10090 GN=Pxk PE=1 SV=2	Pxk	2	8.84	8.67	9.14	8.49	8.37	8.32	8.64	8.47	8.69	-0.29	-0.536836	-0.0361984	8.50177	-2.4	0.027	0.11	-3.57
Q9CYN2	SPCS2_MOUSE	Signal peptidase complex subunit 2 OS=Mus musculus OX=10090 GN=Spcs2 PE=1 SV=1	Spcs2	5	10.79	10.66	11.22	11.23	10.69	10.36	10.63	10.78	10.95	-0.29	-0.551646	-0.0364939	10.5249	-2.4	0.028	0.11	-3.58
Q9DB40	MED27_MOUSE	Mediator of RNA polymerase II transcription subunit 27 OS=Mus musculus OX=10090 GN=Med27 PE=1 SV=2	Med27	1	6.29	6.29	6.75	6.61	6.39	5.85	6.25	6.16	6.31	-0.29	-0.554366	-0.0339	6.15441	-2.37	0.029	0.12	-3.62
Q63ZW7	INADL_MOUSE	InaD-like protein OS=Mus musculus OX=10090 GN=Patj PE=1 SV=2	Patj	8	8.68	8.68	9.26	9.17	8.68	8.76	8.42	8.67	8.77	-0.29	-0.548069	-0.0321415	8.60043	-2.36	0.03	0.12	-3.64
P59470	RPC2_MOUSE	DNA-directed RNA polymerase III subunit RPC2 OS=Mus musculus OX=10090 GN=Polr3b PE=1 SV=2	Polr3b	1	5.17	5.56	5.36	5.37	5.18	4.9	4.82	5.31	5.15	-0.29	-0.560815	-0.0263927	4.99208	-2.31	0.033	0.13	-3.74
Q91Z92	B3GT6_MOUSE	Beta-1,3-galactosyltransferase 6 OS=Mus musculus OX=10090 GN=B3galt6 PE=2 SV=1	B3galt6	2	6.19	5.97	6.63	6.58	5.96	5.96	6.03	6.23	6.1	-0.29	-0.54875	-0.0254579	5.98191	-2.3	0.033	0.13	-3.74
Q6ZWV7	RL35_MOUSE	60S ribosomal protein L35 OS=Mus musculus OX=10090 GN=Rpl35 PE=1 SV=1	Rpl35	2	10.09	9.83	9.65	9.71	9.49	9.36	9.69	9.7	9.38	-0.29	-0.560278	-0.0253057	9.53696	-2.3	0.034	0.13	-3.75
P97363	SPTC2_MOUSE	Serine palmitoyltransferase 2 OS=Mus musculus OX=10090 GN=Sptlc2 PE=1 SV=2	Sptlc2	6	9.99	10.05	10.34	10.8	10.15	10.16	9.98	9.8	9.94	-0.29	-0.560678	-0.0228637	9.89725	-2.28	0.035	0.13	-3.79
Q8R3V5	SHLB2_MOUSE	Endophilin-B2 OS=Mus musculus OX=10090 GN=Sh3glb2 PE=1 SV=2	Sh3glb2	1	6.21	6.15	6.74	6.76	6.26	6.26	6	6.07	6.28	-0.29	-0.556993	-0.0223289	6.0519	-2.28	0.035	0.13	-3.79
Q91YT0	NDUV1_MOUSE	NADH dehydrogenase [ubiquinone] flavoprotein 1, mitochondrial OS=Mus musculus OX=10090 GN=Ndufv1 PE=1 SV=1	Ndufv1	5	9.6	9.52	10.11	10.33	9.65	9.53	9.49	9.55	9.77	-0.29	-0.562208	-0.0215204	9.43963	-2.27	0.036	0.13	-3.81
Q9CYR0	SSBP_MOUSE	Single-stranded DNA-binding protein, mitochondrial OS=Mus musculus OX=10090 GN=Ssbp1 PE=1 SV=1	Ssbp1	2	6.56	6.67	6.86	6.9	6.73	5.97	6.5	6.6	6.49	-0.29	-0.55604	-0.0192097	6.30108	-2.25	0.037	0.13	-3.84
Q91W34	RUSF1_MOUSE	RUS family member 1 OS=Mus musculus OX=10090 GN=Rusf1 PE=1 SV=1	Rusf1	3	9.3	9.13	9.32	9.5	8.91	9	9.03	9.14	9.06	-0.29	-0.55621	-0.0165954	8.85697	-2.23	0.039	0.14	-3.87
Q8CDJ8	STON1_MOUSE	Stonin-1 OS=Mus musculus OX=10090 GN=Ston1 PE=1 SV=2	Ston1	2	7.98	7.78	8.24	8.64	8.05	7.95	7.85	7.71	7.79	-0.29	-0.562045	-0.0159504	7.71262	-2.22	0.039	0.14	-3.88
P10852	4F2_MOUSE	4F2 cell-surface antigen heavy chain OS=Mus musculus OX=10090 GN=Slc3a2 PE=1 SV=1	Slc3a2	14	11.59	11.56	12.25	11.87	11.42	11.3	11.34	11.84	11.74	-0.29	-0.568082	-0.00964476	11.4453	-2.17	0.043	0.15	-3.97
Q91WE6	CDKAL_MOUSE	Threonylcarbamoyladenosine tRNA methylthiotransferase OS=Mus musculus OX=10090 GN=Cdkal1 PE=1 SV=1	Cdkal1	1	5.2	5.52	5.72	5.34	5.05	5.15	4.88	5.18	5.51	-0.29	-0.575682	-0.00718318	4.97734	-2.15	0.045	0.15	-4
Q9D6I7	DIK1A_MOUSE	Divergent protein kinase domain 1A OS=Mus musculus OX=10090 GN=Dipk1a PE=2 SV=1	Dipk1a	2	7.11	6.75	6.91	7.21	6.68	6.3	6.79	6.88	6.86	-0.29	-0.582406	-0.00533068	6.72292	-2.14	0.046	0.15	-4.03
Q6NVF0	OCRL_MOUSE	Inositol polyphosphate 5-phosphatase OCRL OS=Mus musculus OX=10090 GN=Ocrl PE=1 SV=1	Ocrl	1	6.71	6.53	6.87	7.37	6.83	6.39	6.5	6.44	6.72	-0.29	-0.589559	0.00137357	6.3824	-2.09	0.051	0.16	-4.11
Q9Z2B5	E2AK3_MOUSE	Eukaryotic translation initiation factor 2-alpha kinase 3 OS=Mus musculus OX=10090 GN=Eif2ak3 PE=1 SV=1	Eif2ak3	3	6.72	6.45	7.01	6.83	6.26	6.05	6.63	6.69	6.67	-0.29	-0.585308	0.00183582	6.47474	-2.09	0.051	0.16	-4.11
Q8VDD5	MYH9_MOUSE	Myosin-9 OS=Mus musculus OX=10090 GN=Myh9 PE=1 SV=4	Myh9	80	15.46	15.36	15.75	15.95	15.35	15.31	15.38	15.23	15.44	-0.29	-0.581511	0.00550466	15.4105	-2.06	0.054	0.17	-4.16
Q9D824	FIP1_MOUSE	Pre-mRNA 3'-end-processing factor FIP1 OS=Mus musculus OX=10090 GN=Fip1l1 PE=1 SV=1	Fip1l1	5	9.64	9.57	9.11	10.22	9.46	9.4	9.25	9.24	9.38	-0.29	-0.584776	0.00915299	9.20753	-2.04	0.057	0.17	-4.2
Q99N11	DUS22_MOUSE	Dual specificity protein phosphatase 22 OS=Mus musculus OX=10090 GN=Dusp22 PE=1 SV=1	Dusp22	1	5.33	5.18	5.24	5.2	5.18	4.5	4.99	4.89	5.17	-0.29	-0.59874	0.0190945	4.95062	-1.97	0.064	0.18	-4.3
Q9JJE7	FADS3_MOUSE	Fatty acid desaturase 3 OS=Mus musculus OX=10090 GN=Fads3 PE=1 SV=2	Fads3	3	8.93	8.94	9.45	9.81	9.24	9.02	8.87	8.9	8.9	-0.29	-0.606431	0.0201227	8.78698	-1.97	0.065	0.18	-4.31
Q9D8U8	SNX5_MOUSE	Sorting nexin-5 OS=Mus musculus OX=10090 GN=Snx5 PE=1 SV=1	Snx5	8	11.37	11.47	12.17	12.2	11.61	11.32	11.42	11.57	11.66	-0.29	-0.606567	0.025251	11.3707	-1.93	0.069	0.19	-4.36
D3Z6Q9	BIN2_MOUSE	Bridging integrator 2 OS=Mus musculus OX=10090 GN=Bin2 PE=1 SV=1	Bin2	10	10.78	10.88	10.87	10.12	10.17	10.01	10.65	10.51	10.52	-0.29	-0.616423	0.0295575	10.5167	-1.91	0.072	0.2	-4.4
Q8BFZ3	ACTBL_MOUSE	Beta-actin-like protein 2 OS=Mus musculus OX=10090 GN=Actbl2 PE=1 SV=1	Actbl2	2	8.94	8.69	9.45	9.52	9.03	8.55	8.85	8.75	9.12	-0.29	-0.616216	0.0328801	8.89363	-1.89	0.075	0.2	-4.43
Q7M757	BRC3L_MOUSE	Lys-63-specific deubiquitinase BRCC36-like OS=Mus musculus OX=10090 GN=C6.1al PE=2 SV=1	C6.1al	1	5.85	5.47	6.18	6.07	5.85	5.88	5.65	5.18	5.46	-0.29	-0.605684	0.0333382	5.46549	-1.88	0.076	0.2	-4.44
Q9Z268	RASL1_MOUSE	RasGAP-activating-like protein 1 OS=Mus musculus OX=10090 GN=Rasal1 PE=1 SV=2	Rasal1	4	7.44	7.34	7.94	7.51	6.95	7.02	7.25	7.52	7.61	-0.29	-0.618044	0.0361917	7.25749	-1.87	0.078	0.2	-4.46
Q9DCD5	TJAP1_MOUSE	Tight junction-associated protein 1 OS=Mus musculus OX=10090 GN=Tjap1 PE=1 SV=2	Tjap1	1	5.48	5.59	5.64	6.24	5.43	5.64	5.51	5.39	5.25	-0.29	-0.622953	0.0373776	5.39526	-1.86	0.079	0.21	-4.47
Q3TB48	TM104_MOUSE	Transmembrane protein 104 OS=Mus musculus OX=10090 GN=Tmem104 PE=1 SV=1	Tmem104	1	5.6	5.59	5.98	5.67	5.5	5.08	5.36	5.58	5.57	-0.29	-0.632879	0.0468497	5.18923	-1.81	0.087	0.22	-4.55
P35282	RAB21_MOUSE	Ras-related protein Rab-21 OS=Mus musculus OX=10090 GN=Rab21 PE=1 SV=4	Rab21	3	8.89	8.62	9.55	9.5	9.12	8.56	8.76	8.79	9	-0.29	-0.642126	0.052776	8.75644	-1.78	0.092	0.23	-4.59
Q64133	AOFA_MOUSE	Amine oxidase [flavin-containing] A OS=Mus musculus OX=10090 GN=Maoa PE=1 SV=3	Maoa	9	10.52	10.56	11.38	11.37	10.74	10.76	10.4	10.8	10.65	-0.29	-0.628687	0.0518259	10.5583	-1.78	0.092	0.23	-4.6
Q8K363	DDX18_MOUSE	ATP-dependent RNA helicase DDX18 OS=Mus musculus OX=10090 GN=Ddx18 PE=1 SV=1	Ddx18	4	7.82	7.7	6.94	8.16	7.47	7.22	7.28	7.35	7.53	-0.29	-0.628246	0.0582334	7.21572	-1.74	0.098	0.24	-4.65
Q9D3P8	PLRKT_MOUSE	Plasminogen receptor (KT) OS=Mus musculus OX=10090 GN=Plgrkt PE=1 SV=1	Plgrkt	1	7.56	7.38	8.24	8.38	7.69	7.31	7.44	7.71	7.84	-0.29	-0.669362	0.0825284	7.26737	-1.64	0.12	0.27	-4.8
Q9CR30	JOS2_MOUSE	Josephin-2 OS=Mus musculus OX=10090 GN=Josd2 PE=1 SV=1	Josd2	1	3.94	3.7	3.79	3.8	3.61	3.52	3.76	3.08	3.65	-0.29	-0.657893	0.0830932	3.53068	-1.63	0.12	0.27	-4.82
P70297	STAM1_MOUSE	Signal transducing adapter molecule 1 OS=Mus musculus OX=10090 GN=Stam PE=1 SV=3	Stam	3	7.59	7.55	7.96	8.55	7.69	7.54	7.48	7.66	7.73	-0.29	-0.696938	0.108082	7.54083	-1.54	0.14	0.3	-4.94
Q9CR24	NUDT8_MOUSE	Mitochondrial coenzyme A diphosphatase NUDT8 OS=Mus musculus OX=10090 GN=Nudt8 PE=1 SV=1	Nudt8	2	7.48	6.93	7.83	7.74	7.04	6.88	7.21	7.27	7.64	-0.29	-0.683084	0.106962	7.03121	-1.53	0.14	0.3	-4.95
O35657	NEUR1_MOUSE	Sialidase-1 OS=Mus musculus OX=10090 GN=Neu1 PE=1 SV=1	Neu1	1	6.82	6.62	7.05	7.09	6.91	5.89	6.66	6.52	7.06	-0.29	-0.68946	0.114644	6.30047	-1.5	0.15	0.31	-4.99
Q1W617	SHRM4_MOUSE	Protein Shroom4 OS=Mus musculus OX=10090 GN=Shroom4 PE=1 SV=1	Shroom4	3	8.8	8.57	9.04	8.86	8.57	8.27	8.5	8.45	8.84	-0.29	-0.734334	0.153462	8.26689	-1.37	0.19	0.36	-5.15
Q3U962	CO5A2_MOUSE	Collagen alpha-2(V) chain OS=Mus musculus OX=10090 GN=Col5a2 PE=1 SV=1	Col5a2	3	7.79	7.85	8.28	8.84	8.35	8.26	7.93	7.66	7.29	-0.29	-0.792708	0.206316	7.79227	-1.23	0.23	0.41	-5.32
Q99PP2	ZN318_MOUSE	Zinc finger protein 318 OS=Mus musculus OX=10090 GN=Znf318 PE=1 SV=3	Znf318	1	3.41	3.06	3.68	3.96	3.33	2.92	2.88	3.68	3.39	-0.29	-0.842173	0.264277	3.04668	-1.1	0.29	0.47	-5.47
Q9D9Q0	LRC69_MOUSE	Leucine-rich repeat-containing protein 69 OS=Mus musculus OX=10090 GN=Lrrc69 PE=2 SV=1	Lrrc69	1	7.29	6.76	6.89	6.17	6.9	5.98	6.54	6.45	6.54	-0.29	-0.917702	0.332702	6.43341	-0.98	0.34	0.51	-5.58
Q91WU6	ZDHC7_MOUSE	Palmitoyltransferase ZDHHC7 OS=Mus musculus OX=10090 GN=Zdhhc7 PE=1 SV=1	Zdhhc7	1	3.87	4.16	4.95	5.63	4.26	4.42	4.49	4.45	4.17	-0.29	-1.05958	0.479736	4.23179	-0.79	0.44	0.61	-5.74
P62488	RPB7_MOUSE	DNA-directed RNA polymerase II subunit RPB7 OS=Mus musculus OX=10090 GN=Polr2g PE=1 SV=1	Polr2g	2	8.81	8.68	8.85	8.75	8.64	8.43	8.53	8.45	8.45	-0.28	-0.421967	-0.128054	8.43149	-3.93	0.00098	0.037	-0.59
Q8VDP4	CCAR2_MOUSE	Cell cycle and apoptosis regulator protein 2 OS=Mus musculus OX=10090 GN=Ccar2 PE=1 SV=2	Ccar2	12	10.91	10.91	10.96	11.19	10.76	10.61	10.73	10.74	10.7	-0.28	-0.439234	-0.127832	10.6777	-3.83	0.0012	0.038	-0.81
Q70FJ1	AKAP9_MOUSE	A-kinase anchor protein 9 OS=Mus musculus OX=10090 GN=Akap9 PE=1 SV=2	Akap9	25	11.53	11.29	11.55	11.71	11.26	11.18	11.28	11.18	11.32	-0.28	-0.433103	-0.122007	11.1374	-3.75	0.0015	0.04	-0.96
Q8JZX4	SPF45_MOUSE	Splicing factor 45 OS=Mus musculus OX=10090 GN=Rbm17 PE=1 SV=1	Rbm17	6	9.94	9.92	10.06	10.24	9.84	9.71	9.71	9.73	9.81	-0.28	-0.442716	-0.120188	9.69477	-3.67	0.0018	0.041	-1.13
Q6NV83	SR140_MOUSE	U2 snRNP-associated SURP motif-containing protein OS=Mus musculus OX=10090 GN=U2surp PE=1 SV=3	U2surp	8	9.34	9.27	9.29	9.66	9.18	9.09	9.07	9.13	9.07	-0.28	-0.449614	-0.119432	8.98739	-3.62	0.002	0.043	-1.22
Q8BG81	PDIP3_MOUSE	Polymerase delta-interacting protein 3 OS=Mus musculus OX=10090 GN=Poldip3 PE=1 SV=1	Poldip3	7	9.49	9.43	9.46	9.63	9.29	9.36	9.21	9.16	9.1	-0.28	-0.444225	-0.113421	9.21629	-3.54	0.0023	0.045	-1.38
Q9CPR8	NSE3_MOUSE	Non-structural maintenance of chromosomes element 3 homolog OS=Mus musculus OX=10090 GN=Nsmce3 PE=1 SV=1	Nsmce3	1	7.46	7.67	7.74	7.61	7.3	7.2	7.38	7.37	7.47	-0.28	-0.443449	-0.112829	7.31647	-3.53	0.0024	0.045	-1.39
Q8CFI7	RPB2_MOUSE	DNA-directed RNA polymerase II subunit RPB2 OS=Mus musculus OX=10090 GN=Polr2b PE=1 SV=2	Polr2b	7	10.55	10.5	10.79	10.87	10.53	10.4	10.32	10.33	10.41	-0.28	-0.444422	-0.112322	10.3174	-3.52	0.0024	0.045	-1.42
A2A6Q5	CDC27_MOUSE	Cell division cycle protein 27 homolog OS=Mus musculus OX=10090 GN=Cdc27 PE=1 SV=1	Cdc27	5	8.77	8.68	9.03	8.95	8.57	8.45	8.66	8.59	8.61	-0.28	-0.456516	-0.107906	8.53738	-3.4	0.0032	0.048	-1.66
O08740	RPB11_MOUSE	DNA-directed RNA polymerase II subunit RPB11 OS=Mus musculus OX=10090 GN=Polr2j PE=1 SV=1	Polr2j	1	7.47	7.69	7.67	7.48	7.24	7.29	7.25	7.38	7.33	-0.28	-0.451637	-0.105224	7.29443	-3.38	0.0034	0.048	-1.71
P35550	FBRL_MOUSE	rRNA 2'-O-methyltransferase fibrillarin OS=Mus musculus OX=10090 GN=Fbl PE=1 SV=2	Fbl	5	10.33	10.27	10.42	10.59	10.28	10.25	10.07	9.96	10.04	-0.28	-0.461017	-0.105643	10.0876	-3.35	0.0036	0.049	-1.76
Q9CRB9	MIC19_MOUSE	MICOS complex subunit Mic19 OS=Mus musculus OX=10090 GN=Chchd3 PE=1 SV=1	Chchd3	4	10.09	9.92	10.34	10.36	9.86	9.87	9.9	9.87	9.97	-0.28	-0.462552	-0.104091	9.79375	-3.32	0.0038	0.05	-1.82
Q69ZR2	HECD1_MOUSE	E3 ubiquitin-protein ligase HECTD1 OS=Mus musculus OX=10090 GN=Hectd1 PE=1 SV=2	Hectd1	13	10.39	10.11	10.46	10.63	10.2	10.13	10.06	10.03	10.17	-0.28	-0.451895	-0.101295	10.0477	-3.31	0.0038	0.05	-1.83
Q9QX47	SON_MOUSE	Protein SON OS=Mus musculus OX=10090 GN=Son PE=1 SV=2	Son	13	10.24	10.19	10.16	10.6	10.16	10.02	9.99	10	9.89	-0.28	-0.46452	-0.10403	9.93319	-3.31	0.0039	0.05	-1.84
Q8BUK6	HOOK3_MOUSE	Protein Hook homolog 3 OS=Mus musculus OX=10090 GN=Hook3 PE=1 SV=2	Hook3	9	9.8	9.7	10.14	10.12	9.73	9.61	9.68	9.67	9.61	-0.28	-0.460347	-0.102774	9.59789	-3.31	0.0039	0.05	-1.84
Q925I1	ATAD3_MOUSE	ATPase family AAA domain-containing protein 3 OS=Mus musculus OX=10090 GN=Atad3 PE=1 SV=1	Atad3	15	10.84	10.74	11.11	11.2	10.67	10.65	10.63	10.75	10.76	-0.28	-0.456318	-0.10033	10.6851	-3.28	0.0041	0.051	-1.89
Q8C0L8	COG5_MOUSE	Conserved oligomeric Golgi complex subunit 5 OS=Mus musculus OX=10090 GN=Cog5 PE=1 SV=3	Cog5	5	10.02	9.82	10.3	10.09	9.89	9.72	9.67	9.77	9.86	-0.28	-0.456374	-0.0974253	9.66986	-3.24	0.0045	0.052	-1.98
B5X0E4	ABCB5_MOUSE	ATP-binding cassette sub-family B member 5 OS=Mus musculus OX=10090 GN=Abcb5 PE=2 SV=1	Abcb5	2	7.57	7.45	7.69	7.7	7.43	7.19	7.2	7.37	7.4	-0.28	-0.46813	-0.0994859	7.22463	-3.23	0.0046	0.052	-1.99
D3YXK2	SAFB1_MOUSE	Scaffold attachment factor B1 OS=Mus musculus OX=10090 GN=Safb PE=1 SV=2	Safb	9	10.08	9.91	9.85	10.3	9.93	9.72	9.74	9.67	9.69	-0.28	-0.466703	-0.0967179	9.58938	-3.2	0.005	0.052	-2.06
Q80X82	SYMPK_MOUSE	Symplekin OS=Mus musculus OX=10090 GN=Sympk PE=1 SV=2	Sympk	5	8.53	8.58	8.52	9.02	8.44	8.3	8.39	8.35	8.42	-0.28	-0.470157	-0.0924749	8.34109	-3.13	0.0058	0.055	-2.2
Q9CZU3	MTREX_MOUSE	Exosome RNA helicase MTR4 OS=Mus musculus OX=10090 GN=Mtrex PE=1 SV=1	Mtrex	9	10.16	10.21	10.57	10.19	10.06	9.85	9.98	10.08	10.06	-0.28	-0.466999	-0.0879022	9.9514	-3.07	0.0065	0.058	-2.31
Q9DBM2	ECHP_MOUSE	Peroxisomal bifunctional enzyme OS=Mus musculus OX=10090 GN=Ehhadh PE=1 SV=4	Ehhadh	6	10.24	10.1	10.42	10.36	9.91	9.87	9.95	10.09	10.17	-0.28	-0.472207	-0.0887414	9.99968	-3.07	0.0065	0.058	-2.31
Q6NWW9	FND3B_MOUSE	Fibronectin type III domain-containing protein 3B OS=Mus musculus OX=10090 GN=Fndc3b PE=1 SV=1	Fndc3b	14	10.65	10.51	10.62	10.56	10.22	10.09	10.28	10.46	10.46	-0.28	-0.479132	-0.0841498	10.2408	-3	0.0077	0.063	-2.46
Q5KU39	VPS41_MOUSE	Vacuolar protein sorting-associated protein 41 homolog OS=Mus musculus OX=10090 GN=Vps41 PE=1 SV=1	Vps41	2	8.14	8.04	8.38	8.47	8.05	7.82	8.04	7.91	8.09	-0.28	-0.474641	-0.0805492	7.91314	-2.96	0.0084	0.065	-2.53
P35486	ODPA_MOUSE	Pyruvate dehydrogenase E1 component subunit alpha, somatic form, mitochondrial OS=Mus musculus OX=10090 GN=Pdha1 PE=1 SV=1	Pdha1	8	10.08	9.9	10.33	10.29	9.95	9.76	9.79	9.9	9.96	-0.28	-0.479491	-0.0776153	9.81329	-2.91	0.0093	0.067	-2.62
Q8R326	PSPC1_MOUSE	Paraspeckle component 1 OS=Mus musculus OX=10090 GN=Pspc1 PE=1 SV=1	Pspc1	2	7.51	7.62	7.98	7.69	7.6	7.34	7.47	7.42	7.3	-0.28	-0.478158	-0.0719518	7.38481	-2.84	0.011	0.073	-2.75
Q91YK2	RRP1B_MOUSE	Ribosomal RNA processing protein 1 homolog B OS=Mus musculus OX=10090 GN=Rrp1b PE=1 SV=2	Rrp1b	2	6.48	6.57	6.69	6.61	6.21	6.19	6.2	6.52	6.43	-0.28	-0.484876	-0.0725737	6.43046	-2.84	0.011	0.073	-2.76
Q8BG94	COMD7_MOUSE	COMM domain-containing protein 7 OS=Mus musculus OX=10090 GN=Commd7 PE=1 SV=1	Commd7	2	9.31	9.27	9.84	9.49	9.29	9.03	9.18	9.2	9.29	-0.28	-0.481223	-0.0715554	9.14871	-2.83	0.011	0.073	-2.77
Q3UL36	ARGL1_MOUSE	Arginine and glutamate-rich protein 1 OS=Mus musculus OX=10090 GN=Arglu1 PE=1 SV=2	Arglu1	3	7.92	7.84	8.21	8.37	7.78	7.74	7.71	7.83	7.95	-0.28	-0.49442	-0.071309	7.75113	-2.81	0.012	0.074	-2.82
Q80SY4	MIB1_MOUSE	E3 ubiquitin-protein ligase MIB1 OS=Mus musculus OX=10090 GN=Mib1 PE=1 SV=1	Mib1	2	7.11	6.98	7.46	7.36	6.96	6.75	7.04	6.98	6.99	-0.28	-0.492934	-0.0701869	6.85716	-2.8	0.012	0.074	-2.84
Q7TN75	PEG10_MOUSE	Retrotransposon-derived protein PEG10 OS=Mus musculus OX=10090 GN=Peg10 PE=1 SV=2	Peg10	10	11.49	11.28	11.61	11.47	10.98	11.16	11.16	11.15	11.44	-0.28	-0.497657	-0.0676334	11.1867	-2.76	0.013	0.077	-2.91
P0C0A3	CHMP6_MOUSE	Charged multivesicular body protein 6 OS=Mus musculus OX=10090 GN=Chmp6 PE=1 SV=2	Chmp6	2	7.18	6.95	7.33	7.37	7.02	6.72	6.77	7	7.12	-0.28	-0.496476	-0.0665942	6.76582	-2.75	0.013	0.078	-2.93
Q8BTU1	CFA20_MOUSE	Cilia- and flagella-associated protein 20 OS=Mus musculus OX=10090 GN=Cfap20 PE=1 SV=1	Cfap20	1	7.54	7.61	7.58	7.45	7.42	7.04	7.4	7.15	7.29	-0.28	-0.498663	-0.0644862	7.26984	-2.72	0.014	0.08	-2.98
P42208	SEPT2_MOUSE	Septin-2 OS=Mus musculus OX=10090 GN=Septin2 PE=1 SV=2	Septin2	12	11.86	11.67	12.07	12.32	11.64	11.82	11.73	11.68	11.66	-0.28	-0.493094	-0.0628475	11.6617	-2.71	0.014	0.081	-3
P46935	NEDD4_MOUSE	E3 ubiquitin-protein ligase NEDD4 OS=Mus musculus OX=10090 GN=Nedd4 PE=1 SV=3	Nedd4	9	10.28	10.2	10.63	10.7	10.11	10.08	10.21	10.17	10.31	-0.28	-0.512278	-0.0462846	10.2182	-2.52	0.021	0.1	-3.36
Q6PIP5	NUDC1_MOUSE	NudC domain-containing protein 1 OS=Mus musculus OX=10090 GN=Nudcd1 PE=1 SV=2	Nudcd1	2	6.51	6.24	6.42	6.58	6.45	5.91	5.98	6.23	6.22	-0.28	-0.517942	-0.0437421	6.14912	-2.49	0.023	0.1	-3.42
P59279	RAB2B_MOUSE	Ras-related protein Rab-2B OS=Mus musculus OX=10090 GN=Rab2b PE=1 SV=1	Rab2b	1	6.18	6.12	6.32	6.56	6.22	5.87	6.1	5.97	5.94	-0.28	-0.509634	-0.0412209	5.84914	-2.47	0.024	0.11	-3.45
P97300	NPTN_MOUSE	Neuroplastin OS=Mus musculus OX=10090 GN=Nptn PE=1 SV=3	Nptn	3	8.36	8.33	8.64	8.72	8.5	8.08	8.26	7.85	8.45	-0.28	-0.530577	-0.0371346	8.07035	-2.42	0.026	0.11	-3.54
Q8BMG7	RBGPR_MOUSE	Rab3 GTPase-activating protein non-catalytic subunit OS=Mus musculus OX=10090 GN=Rab3gap2 PE=1 SV=2	Rab3gap2	9	10.04	10.04	10.46	10.66	10.07	9.82	10.04	10.02	10.16	-0.28	-0.52421	-0.0347274	9.90702	-2.4	0.027	0.11	-3.58
P61027	RAB10_MOUSE	Ras-related protein Rab-10 OS=Mus musculus OX=10090 GN=Rab10 PE=1 SV=1	Rab10	5	10.81	10.67	11.09	11.4	10.82	10.53	10.65	10.68	10.9	-0.28	-0.517272	-0.0338109	10.6087	-2.39	0.028	0.12	-3.58
Q812A2	SRGP3_MOUSE	SLIT-ROBO Rho GTPase-activating protein 3 OS=Mus musculus OX=10090 GN=Srgap3 PE=1 SV=1	Srgap3	5	9.78	9.57	10.12	10.21	9.69	9.41	9.61	9.64	9.87	-0.28	-0.528482	-0.0235919	9.5412	-2.3	0.034	0.13	-3.76
Q5U4D9	THOC6_MOUSE	THO complex subunit 6 homolog OS=Mus musculus OX=10090 GN=Thoc6 PE=1 SV=1	Thoc6	1	5.88	5.66	5.51	6.11	5.63	5.45	5.54	5.25	5.69	-0.28	-0.549231	-0.00707178	5.35947	-2.16	0.045	0.15	-4
Q61818	RAI1_MOUSE	Retinoic acid-induced protein 1 OS=Mus musculus OX=10090 GN=Rai1 PE=1 SV=3	Rai1	2	5.9	5.75	6.07	6.12	5.73	5.39	5.72	5.86	5.71	-0.28	-0.547126	-0.00419002	5.5006	-2.13	0.047	0.15	-4.04
Q8BG05	ROA3_MOUSE	Heterogeneous nuclear ribonucleoprotein A3 OS=Mus musculus OX=10090 GN=Hnrnpa3 PE=1 SV=1	Hnrnpa3	12	11.44	11.3	11.91	12.07	11.62	11.24	11.31	11.23	11.59	-0.28	-0.562424	-0.00191943	11.3011	-2.12	0.049	0.16	-4.07
P70175	DLG3_MOUSE	Disks large homolog 3 OS=Mus musculus OX=10090 GN=Dlg3 PE=1 SV=1	Dlg3	5	8.84	8.88	9.15	8.81	8.49	8.39	8.74	8.76	8.83	-0.28	-0.551419	0.000516481	8.74069	-2.1	0.05	0.16	-4.1
Q8VEH8	ERLEC_MOUSE	Endoplasmic reticulum lectin 1 OS=Mus musculus OX=10090 GN=Erlec1 PE=1 SV=1	Erlec1	5	8.89	8.83	9.4	9.6	8.88	8.65	8.81	9.13	9.04	-0.28	-0.567684	0.00615986	8.75017	-2.06	0.055	0.17	-4.17
Q9DBL2	GDAP2_MOUSE	Ganglioside-induced differentiation-associated protein 2 OS=Mus musculus OX=10090 GN=Gdap2 PE=1 SV=1	Gdap2	1	6.74	6.52	7.01	7.16	6.79	6.4	6.35	6.55	6.82	-0.28	-0.560742	0.00756101	6.34436	-2.04	0.056	0.17	-4.18
P18155	MTDC_MOUSE	Bifunctional methylenetetrahydrofolate dehydrogenase/cyclohydrolase, mitochondrial OS=Mus musculus OX=10090 GN=Mthfd2 PE=1 SV=1	Mthfd2	2	7.7	8.05	8.04	7.42	7.49	7.24	7.67	7.7	7.52	-0.28	-0.572635	0.0112162	7.52771	-2.02	0.059	0.17	-4.22
O88986	KBL_MOUSE	2-amino-3-ketobutyrate coenzyme A ligase, mitochondrial OS=Mus musculus OX=10090 GN=Gcat PE=1 SV=2	Gcat	1	8.06	7.68	8.03	7.97	7.74	7.22	7.57	7.84	7.92	-0.28	-0.57054	0.0139656	7.38391	-2	0.061	0.18	-4.26
Q9ERS2	NDUAD_MOUSE	NADH dehydrogenase [ubiquinone] 1 alpha subcomplex subunit 13 OS=Mus musculus OX=10090 GN=Ndufa13 PE=1 SV=3	Ndufa13	3	8.72	8.88	9.36	9.51	8.79	8.6	8.85	9	8.95	-0.28	-0.575614	0.0171545	8.72635	-1.98	0.063	0.18	-4.29
O55134	PCD12_MOUSE	Protocadherin-12 OS=Mus musculus OX=10090 GN=Pcdh12 PE=1 SV=2	Pcdh12	2	7.31	7.02	6.75	7.44	7.15	6.62	7	6.68	6.8	-0.28	-0.578322	0.0181299	6.75749	-1.97	0.064	0.18	-4.3
P97376	FRG1_MOUSE	Protein FRG1 OS=Mus musculus OX=10090 GN=Frg1 PE=1 SV=2	Frg1	2	7.14	7.27	7.67	7.92	7.45	7.01	7.14	7.14	7.34	-0.28	-0.582775	0.019339	7.14122	-1.97	0.065	0.18	-4.31
Q80Y83	DIXC1_MOUSE	Dixin OS=Mus musculus OX=10090 GN=Dixdc1 PE=1 SV=1	Dixdc1	2	6.68	6.56	7.08	7.3	6.79	6.51	6.43	6.53	6.89	-0.28	-0.573523	0.020144	6.52034	-1.96	0.066	0.19	-4.32
A2A791	ZMYM4_MOUSE	Zinc finger MYM-type protein 4 OS=Mus musculus OX=10090 GN=Zmym4 PE=1 SV=1	Zmym4	1	4.98	5.09	5.17	4.85	4.91	4.66	4.9	4.54	4.7	-0.28	-0.583723	0.0256175	4.69045	-1.92	0.07	0.19	-4.38
Q920R0	ALS2_MOUSE	Alsin OS=Mus musculus OX=10090 GN=Als2 PE=1 SV=3	Als2	1	6.23	6.07	6.25	6.43	6.26	5.45	5.7	6.08	6.32	-0.28	-0.5979	0.0302265	5.8061	-1.9	0.074	0.2	-4.42
P61264	STX1B_MOUSE	Syntaxin-1B OS=Mus musculus OX=10090 GN=Stx1b PE=1 SV=1	Stx1b	1	5.27	5.19	5.57	5.6	5.17	4.66	5.03	5.3	5.47	-0.28	-0.598047	0.0414425	5.02878	-1.83	0.084	0.22	-4.52
Q9DD18	DTD1_MOUSE	D-aminoacyl-tRNA deacylase 1 OS=Mus musculus OX=10090 GN=Dtd1 PE=1 SV=2	Dtd1	1	5.73	5.66	6.07	5.52	5.48	4.99	5.48	5.55	5.79	-0.28	-0.613622	0.0481314	5.39384	-1.8	0.089	0.22	-4.58
Q8K3J1	NDUS8_MOUSE	NADH dehydrogenase [ubiquinone] iron-sulfur protein 8, mitochondrial OS=Mus musculus OX=10090 GN=Ndufs8 PE=1 SV=1	Ndufs8	4	9.59	9.59	10.11	10.47	9.78	9.44	9.55	9.68	9.82	-0.28	-0.619777	0.0501172	9.44496	-1.79	0.091	0.23	-4.59
Q9D8X5	CNOT8_MOUSE	CCR4-NOT transcription complex subunit 8 OS=Mus musculus OX=10090 GN=Cnot8 PE=1 SV=1	Cnot8	1	6.82	6.97	7.64	7.25	6.83	6.58	6.86	7.15	7.05	-0.28	-0.602259	0.0518873	6.86217	-1.77	0.094	0.23	-4.62
Q9EPB5	SERHL_MOUSE	Serine hydrolase-like protein OS=Mus musculus OX=10090 GN=Serhl PE=1 SV=1	Serhl	1	7.75	7.55	8.09	8.09	7.86	7.23	7.23	7.59	8.03	-0.28	-0.620027	0.0549608	7.49285	-1.76	0.096	0.23	-4.63
Q8CDM1	ATAD2_MOUSE	ATPase family AAA domain-containing protein 2 OS=Mus musculus OX=10090 GN=Atad2 PE=1 SV=1	Atad2	1	5.23	5.31	5.52	5.54	5.47	5.1	4.98	4.96	5.11	-0.28	-0.611708	0.0577857	5.0427	-1.74	0.099	0.24	-4.66
Q80VI1	TRI56_MOUSE	E3 ubiquitin-protein ligase TRIM56 OS=Mus musculus OX=10090 GN=Trim56 PE=1 SV=1	Trim56	2	5.97	5.8	6.29	6.62	6.15	5.61	5.75	5.83	6.09	-0.28	-0.642246	0.0736988	5.77587	-1.67	0.11	0.26	-4.76
Q8BJW5	NOL11_MOUSE	Nucleolar protein 11 OS=Mus musculus OX=10090 GN=Nol11 PE=2 SV=1	Nol11	1	4.35	4.57	5.09	4.87	4.63	4.3	4.23	4.34	4.7	-0.28	-0.659707	0.101946	4.31618	-1.54	0.14	0.3	-4.94
Q6IQX7	CHSS2_MOUSE	Chondroitin sulfate synthase 2 OS=Mus musculus OX=10090 GN=Chpf PE=1 SV=1	Chpf	1	4.23	3.62	4.43	4.3	3.91	3.63	3.65	3.92	4.21	-0.28	-0.677873	0.119221	3.88001	-1.47	0.16	0.32	-5.03
Q8JZS9	RM48_MOUSE	39S ribosomal protein L48, mitochondrial OS=Mus musculus OX=10090 GN=Mrpl48 PE=1 SV=1	Mrpl48	2	8.19	8.31	8.92	9.25	8.44	8.15	8.32	8.4	8.65	-0.28	-0.680625	0.121701	8.23627	-1.46	0.16	0.32	-5.04
P47713	PA24A_MOUSE	Cytosolic phospholipase A2 OS=Mus musculus OX=10090 GN=Pla2g4a PE=1 SV=1	Pla2g4a	3	8.81	8.69	9.29	9.93	9.11	8.93	8.9	8.67	8.88	-0.28	-0.689619	0.129702	8.7246	-1.44	0.17	0.33	-5.08
P01899	HA11_MOUSE	H-2 class I histocompatibility antigen, D-B alpha chain OS=Mus musculus OX=10090 GN=H2-D1 PE=1 SV=2	H2-D1	2	8.29	7.89	8.77	9.16	8.59	8.18	8.07	8.06	8.35	-0.28	-0.694163	0.13781	8.00309	-1.41	0.18	0.34	-5.12
P62046	LRCH1_MOUSE	Leucine-rich repeat and calponin homology domain-containing protein 1 OS=Mus musculus OX=10090 GN=Lrch1 PE=1 SV=2	Lrch1	3	7.68	6.98	7.75	8.34	7.63	7.22	7.2	7.2	7.79	-0.28	-0.71524	0.155854	7.313	-1.35	0.19	0.36	-5.18
Q8R4H9	ZNT5_MOUSE	Proton-coupled zinc antiporter SLC30A5 OS=Mus musculus OX=10090 GN=Slc30a5 PE=1 SV=1	Slc30a5	2	9.5	9.43	10.13	10.64	9.84	9.56	9.52	9.44	9.87	-0.28	-0.71943	0.162383	9.3394	-1.33	0.2	0.37	-5.21
A2RSY1	KANL3_MOUSE	KAT8 regulatory NSL complex subunit 3 OS=Mus musculus OX=10090 GN=Kansl3 PE=1 SV=1	Kansl3	1	3.47	3.61	3.98	4.49	3.98	3.58	3.67	3.25	3.54	-0.28	-0.801963	0.232477	3.3164	-1.16	0.26	0.44	-5.4
Q8K009	AL1L2_MOUSE	Mitochondrial 10-formyltetrahydrofolate dehydrogenase OS=Mus musculus OX=10090 GN=Aldh1l2 PE=1 SV=2	Aldh1l2	6	8.46	8.62	10	9.57	9.02	8.39	8.57	9.28	9.14	-0.28	-0.849895	0.28645	8.75061	-1.04	0.31	0.49	-5.52
Q3UPR0	SHSA3_MOUSE	Protein shisa-3 homolog OS=Mus musculus OX=10090 GN=Shisa3 PE=1 SV=1	Shisa3	1	3.25	3.21	3.11	3.93	3.57	3.22	3.06	3.33	2.26	-0.28	-0.862946	0.293642	2.85473	-1.03	0.31	0.49	-5.53
Q8C7E7	STBD1_MOUSE	Starch-binding domain-containing protein 1 OS=Mus musculus OX=10090 GN=Stbd1 PE=1 SV=1	Stbd1	1	4.22	3.91	4.26	4.73	4.2	3.81	4.32	3.46	4.21	-0.28	-0.992738	0.434861	3.56168	-0.82	0.42	0.59	-5.72
Q8CJ19	MICA3_MOUSE	[F-actin]-monooxygenase MICAL3 OS=Mus musculus OX=10090 GN=Mical3 PE=1 SV=2	Mical3	15	11.13	10.95	11.16	11.27	10.96	10.8	10.8	10.81	10.94	-0.27	-0.418398	-0.116297	10.7423	-3.72	0.0016	0.04	-1.02
Q9Z1M8	RED_MOUSE	Protein Red OS=Mus musculus OX=10090 GN=Ik PE=1 SV=2	Ik	9	10.16	10.09	10.21	10.38	10.02	9.93	9.93	9.9	9.95	-0.27	-0.421579	-0.111081	9.82647	-3.6	0.002	0.043	-1.25
Q3UYV9	NCBP1_MOUSE	Nuclear cap-binding protein subunit 1 OS=Mus musculus OX=10090 GN=Ncbp1 PE=1 SV=2	Ncbp1	6	10.19	10.25	10.47	10.3	10.07	9.98	10.01	10	10.1	-0.27	-0.429152	-0.110163	9.95472	-3.55	0.0023	0.045	-1.36
Q8VE88	F1142_MOUSE	Protein FAM114A2 OS=Mus musculus OX=10090 GN=Fam114a2 PE=1 SV=2	Fam114a2	10	9.31	9.15	9.32	9.45	9.11	8.99	9	8.99	9.12	-0.27	-0.428779	-0.101399	9.0144	-3.4	0.0032	0.048	-1.66
Q80V94	AP4E1_MOUSE	AP-4 complex subunit epsilon-1 OS=Mus musculus OX=10090 GN=Ap4e1 PE=1 SV=3	Ap4e1	5	8.56	8.38	8.71	8.64	8.38	8.19	8.3	8.24	8.42	-0.27	-0.430997	-0.101512	8.1892	-3.39	0.0032	0.048	-1.67
P14206	RSSA_MOUSE	40S ribosomal protein SA OS=Mus musculus OX=10090 GN=Rpsa PE=1 SV=4	Rpsa	11	12.42	12.38	12.71	12.64	12.35	12.07	12.23	12.32	12.38	-0.27	-0.442832	-0.098594	12.2446	-3.3	0.0039	0.05	-1.85
Q8BXL7	ARFRP_MOUSE	ADP-ribosylation factor-related protein 1 OS=Mus musculus OX=10090 GN=Arfrp1 PE=1 SV=2	Arfrp1	2	8.47	8.31	8.5	8.66	8.26	8.27	8.28	8.11	8.18	-0.27	-0.437086	-0.0943727	8.12803	-3.26	0.0044	0.052	-1.95
E9Q7G0	NUMA1_MOUSE	Nuclear mitotic apparatus protein 1 OS=Mus musculus OX=10090 GN=Numa1 PE=1 SV=1	Numa1	42	12.37	12.25	12.49	12.73	12.27	12.21	12.13	12.15	12.18	-0.27	-0.4446	-0.0958312	12.1322	-3.25	0.0044	0.052	-1.95
Q99PV0	PRP8_MOUSE	Pre-mRNA-processing-splicing factor 8 OS=Mus musculus OX=10090 GN=Prpf8 PE=1 SV=2	Prpf8	28	12.14	12.07	12.23	12.34	11.94	11.99	11.97	11.9	11.81	-0.27	-0.447623	-0.096307	11.8789	-3.25	0.0044	0.052	-1.96
Q8C547	HTR5B_MOUSE	HEAT repeat-containing protein 5B OS=Mus musculus OX=10090 GN=Heatr5b PE=1 SV=3	Heatr5b	2	7.52	7.54	7.52	7.87	7.39	7.26	7.38	7.31	7.37	-0.27	-0.450948	-0.0954762	7.12948	-3.23	0.0046	0.052	-2
Q9QYJ0	DNJA2_MOUSE	DnaJ homolog subfamily A member 2 OS=Mus musculus OX=10090 GN=Dnaja2 PE=1 SV=1	Dnaja2	8	10.98	10.88	11.18	11.37	10.9	10.92	10.81	10.72	10.81	-0.27	-0.448723	-0.0901389	10.7735	-3.16	0.0054	0.055	-2.14
Q91VE6	MK67I_MOUSE	MKI67 FHA domain-interacting nucleolar phosphoprotein OS=Mus musculus OX=10090 GN=Nifk PE=1 SV=1	Nifk	2	7.73	7.8	7.62	7.79	7.41	7.42	7.53	7.46	7.52	-0.27	-0.450318	-0.0896001	7.52408	-3.14	0.0056	0.055	-2.17
P55937	GOGA3_MOUSE	Golgin subfamily A member 3 OS=Mus musculus OX=10090 GN=Golga3 PE=1 SV=3	Golga3	26	11.49	11.27	11.54	11.84	11.27	11.29	11.28	11.19	11.31	-0.27	-0.447339	-0.08804	11.171	-3.13	0.0058	0.055	-2.2
Q60597	ODO1_MOUSE	2-oxoglutarate dehydrogenase complex component E1 OS=Mus musculus OX=10090 GN=Ogdh PE=1 SV=3	Ogdh	20	12.04	11.89	12.26	12.33	11.96	11.76	11.83	11.87	11.89	-0.27	-0.452559	-0.0880443	11.7618	-3.12	0.006	0.056	-2.23
Q3UKC1	TAXB1_MOUSE	Tax1-binding protein 1 homolog OS=Mus musculus OX=10090 GN=Tax1bp1 PE=1 SV=2	Tax1bp1	14	10.66	10.5	10.8	11.06	10.57	10.52	10.53	10.34	10.44	-0.27	-0.461227	-0.0845419	10.3981	-3.04	0.007	0.06	-2.37
Q8VHR5	P66B_MOUSE	Transcriptional repressor p66-beta OS=Mus musculus OX=10090 GN=Gatad2b PE=1 SV=1	Gatad2b	6	9.82	9.79	9.66	10.12	9.74	9.68	9.44	9.46	9.54	-0.27	-0.466381	-0.0801712	9.44546	-2.97	0.0081	0.064	-2.5
Q9D6S7	RRFM_MOUSE	Ribosome-recycling factor, mitochondrial OS=Mus musculus OX=10090 GN=Mrrf PE=1 SV=1	Mrrf	2	7.6	7.53	7.91	7.63	7.53	7.21	7.39	7.43	7.42	-0.27	-0.460854	-0.0763919	7.27057	-2.94	0.0088	0.066	-2.58
Q8R015	BL1S5_MOUSE	Biogenesis of lysosome-related organelles complex 1 subunit 5 OS=Mus musculus OX=10090 GN=Bloc1s5 PE=1 SV=1	Bloc1s5	1	7.46	7.31	7.77	7.77	7.38	7.29	7.16	7.33	7.36	-0.27	-0.472584	-0.0772069	7.15554	-2.92	0.0091	0.066	-2.6
Q8VDN2	AT1A1_MOUSE	Sodium/potassium-transporting ATPase subunit alpha-1 OS=Mus musculus OX=10090 GN=Atp1a1 PE=1 SV=1	Atp1a1	12	11.75	11.64	12.13	12.03	11.58	11.58	11.55	11.76	11.61	-0.27	-0.473315	-0.0749867	11.5289	-2.89	0.0097	0.069	-2.66
P62073	TIM10_MOUSE	Mitochondrial import inner membrane translocase subunit Tim10 OS=Mus musculus OX=10090 GN=Timm10 PE=1 SV=1	Timm10	2	8.39	8.36	8.81	8.7	8.38	8.23	8.29	8.38	8.2	-0.27	-0.46559	-0.0704411	8.22567	-2.85	0.011	0.073	-2.74
Q9D162	CC167_MOUSE	Coiled-coil domain-containing protein 167 OS=Mus musculus OX=10090 GN=Ccdc167 PE=1 SV=2	Ccdc167	1	8.36	8.24	8.41	8.58	8.21	7.79	8.19	8.25	8.21	-0.27	-0.472091	-0.0696825	8.02609	-2.83	0.011	0.073	-2.78
Q8R344	CCD12_MOUSE	Coiled-coil domain-containing protein 12 OS=Mus musculus OX=10090 GN=Ccdc12 PE=1 SV=2	Ccdc12	3	8.84	9.03	9.13	9.11	8.86	8.7	8.62	8.72	8.91	-0.27	-0.466145	-0.0677725	8.4447	-2.82	0.011	0.074	-2.81
Q9DBR3	ARMC8_MOUSE	Armadillo repeat-containing protein 8 OS=Mus musculus OX=10090 GN=Armc8 PE=1 SV=2	Armc8	2	5.85	6.14	6.14	5.98	5.99	5.75	5.7	5.65	5.73	-0.27	-0.464627	-0.0660727	5.67796	-2.8	0.012	0.074	-2.84
P62245	RS15A_MOUSE	40S ribosomal protein S15a OS=Mus musculus OX=10090 GN=Rps15a PE=1 SV=2	Rps15a	4	10.73	10.69	11.08	11.13	10.57	10.64	10.59	10.62	10.76	-0.27	-0.479316	-0.0667567	10.5422	-2.78	0.012	0.076	-2.87
Q8BYH7	TBC17_MOUSE	TBC1 domain family member 17 OS=Mus musculus OX=10090 GN=Tbc1d17 PE=1 SV=2	Tbc1d17	3	9.12	8.93	9.28	9.46	9.03	8.79	8.9	8.82	9.11	-0.27	-0.471067	-0.0646334	8.90288	-2.77	0.013	0.076	-2.9
Q99JT2	STK26_MOUSE	Serine/threonine-protein kinase 26 OS=Mus musculus OX=10090 GN=Stk26 PE=1 SV=1	Stk26	1	7.26	7.37	7.68	7.67	7.27	7.06	7.27	7.34	7.21	-0.27	-0.470377	-0.063701	7.20161	-2.76	0.013	0.077	-2.91
Q62093	SRSF2_MOUSE	Serine/arginine-rich splicing factor 2 OS=Mus musculus OX=10090 GN=Srsf2 PE=1 SV=4	Srsf2	5	8.71	8.77	8.77	8.87	8.42	8.55	8.6	8.64	8.33	-0.27	-0.488219	-0.0610518	8.48713	-2.7	0.015	0.083	-3.02
Q8R5K4	NOL6_MOUSE	Nucleolar protein 6 OS=Mus musculus OX=10090 GN=Nol6 PE=2 SV=2	Nol6	4	7.4	7.38	7.92	7.82	7.3	7.28	7.42	7.35	7.41	-0.27	-0.488169	-0.0581834	7.36892	-2.67	0.016	0.086	-3.08
Q8BKZ9	ODPX_MOUSE	Pyruvate dehydrogenase protein X component, mitochondrial OS=Mus musculus OX=10090 GN=Pdhx PE=1 SV=1	Pdhx	5	9.16	8.97	9.2	9.54	9.13	8.88	8.83	8.97	8.92	-0.27	-0.479698	-0.0570105	8.82413	-2.67	0.016	0.086	-3.09
Q6P5E6	GGA2_MOUSE	ADP-ribosylation factor-binding protein GGA2 OS=Mus musculus OX=10090 GN=Gga2 PE=1 SV=1	Gga2	5	9.58	9.61	9.7	9.32	9.05	9.14	9.34	9.44	9.44	-0.27	-0.490184	-0.0536785	9.349	-2.62	0.017	0.091	-3.18
Q99KN9	EPN4_MOUSE	Clathrin interactor 1 OS=Mus musculus OX=10090 GN=Clint1 PE=1 SV=2	Clint1	8	10.37	10.29	10.68	10.88	10.27	10.14	10.3	10.38	10.35	-0.27	-0.480738	-0.0500807	10.2702	-2.59	0.018	0.093	-3.23
Q3UJB9	EDC4_MOUSE	Enhancer of mRNA-decapping protein 4 OS=Mus musculus OX=10090 GN=Edc4 PE=1 SV=2	Edc4	6	9.16	9.07	9.49	9.48	8.82	8.97	9.07	9.11	9.18	-0.27	-0.495633	-0.0514835	9.01705	-2.59	0.019	0.093	-3.23
Q91VD9	NDUS1_MOUSE	NADH-ubiquinone oxidoreductase 75 kDa subunit, mitochondrial OS=Mus musculus OX=10090 GN=Ndufs1 PE=1 SV=2	Ndufs1	16	11.33	11.27	11.68	11.91	11.4	11.19	11.18	11.29	11.31	-0.27	-0.488506	-0.0502717	11.1925	-2.58	0.019	0.094	-3.24
Q8QZV7	INT13_MOUSE	Integrator complex subunit 13 OS=Mus musculus OX=10090 GN=IntS13 PE=1 SV=2	IntS13	3	7.22	7.17	7.58	7.71	7.11	7.13	7.16	7.11	7.26	-0.27	-0.48113	-0.0490332	6.96882	-2.58	0.019	0.094	-3.25
P67778	PHB1_MOUSE	Prohibitin 1 OS=Mus musculus OX=10090 GN=Phb1 PE=1 SV=1	Phb1	11	11.95	11.85	12.33	12.48	11.91	11.77	11.8	11.93	11.99	-0.27	-0.486998	-0.0487211	11.7551	-2.57	0.019	0.095	-3.27
Q64362	AKTIP_MOUSE	AKT-interacting protein OS=Mus musculus OX=10090 GN=Aktip PE=1 SV=1	Aktip	1	6.89	6.8	7.27	7.1	6.71	6.62	6.81	6.64	6.96	-0.27	-0.489503	-0.046406	6.67162	-2.54	0.02	0.098	-3.32
Q9CW03	SMC3_MOUSE	Structural maintenance of chromosomes protein 3 OS=Mus musculus OX=10090 GN=Smc3 PE=1 SV=2	Smc3	24	11.17	11.15	11.59	11.76	11.25	11.09	11.1	11.09	11.23	-0.27	-0.486825	-0.0446685	11.0735	-2.53	0.021	0.099	-3.35
P51863	VA0D1_MOUSE	V-type proton ATPase subunit d 1 OS=Mus musculus OX=10090 GN=Atp6v0d1 PE=1 SV=2	Atp6v0d1	4	9.77	9.62	10.12	10.3	9.76	9.7	9.6	9.61	9.74	-0.27	-0.493722	-0.0449459	9.56244	-2.52	0.021	0.1	-3.36
Q9EQ09	OLR1_MOUSE	Oxidized low-density lipoprotein receptor 1 OS=Mus musculus OX=10090 GN=Olr1 PE=2 SV=2	Olr1	6	9.57	9.63	9.63	9.92	9.41	9.78	9.45	9.19	9.27	-0.27	-0.497249	-0.0394598	9.47255	-2.46	0.024	0.11	-3.46
Q8VCX5	MICU1_MOUSE	Calcium uptake protein 1, mitochondrial OS=Mus musculus OX=10090 GN=Micu1 PE=1 SV=1	Micu1	3	9.12	8.83	9.21	9.48	9.02	8.79	8.86	8.79	8.97	-0.27	-0.507339	-0.0393387	8.63497	-2.45	0.025	0.11	-3.48
O08573	LEG9_MOUSE	Galectin-9 OS=Mus musculus OX=10090 GN=Lgals9 PE=1 SV=1	Lgals9	9	10.78	10.66	10.71	10.95	10.57	10.78	10.59	10.24	10.37	-0.27	-0.49579	-0.0348348	10.5584	-2.42	0.026	0.11	-3.54
Q9D6Y7	MSRA_MOUSE	Mitochondrial peptide methionine sulfoxide reductase OS=Mus musculus OX=10090 GN=Msra PE=1 SV=1	Msra	2	6.13	5.81	6.23	6.21	6.01	5.77	5.56	5.89	5.91	-0.27	-0.499381	-0.0312645	5.93609	-2.38	0.028	0.12	-3.61
Q7TNV0	DEK_MOUSE	Protein DEK OS=Mus musculus OX=10090 GN=Dek PE=1 SV=1	Dek	3	8.66	8.73	9.15	8.6	8.67	8.33	8.44	8.51	8.64	-0.27	-0.500553	-0.0303552	8.40417	-2.37	0.029	0.12	-3.62
Q9QZQ8	H2AY_MOUSE	Core histone macro-H2A.1 OS=Mus musculus OX=10090 GN=Macroh2a1 PE=1 SV=4	Macroh2a1	6	10.78	10.68	10.89	11.34	10.84	10.83	10.58	10.56	10.48	-0.27	-0.501962	-0.0293118	10.5795	-2.36	0.03	0.12	-3.64
Q9D0V7	RCAS1_MOUSE	Receptor-binding cancer antigen expressed on SiSo cells OS=Mus musculus OX=10090 GN=Ebag9 PE=1 SV=2	Ebag9	1	7.26	7.06	7.33	7.74	7.3	6.96	6.99	6.91	7.2	-0.27	-0.518644	-0.026917	6.92005	-2.33	0.032	0.12	-3.7
Q99J47	DRS7B_MOUSE	Dehydrogenase/reductase SDR family member 7B OS=Mus musculus OX=10090 GN=Dhrs7b PE=1 SV=1	Dhrs7b	2	7.38	7.26	7.54	7.86	7.27	7.18	7.23	6.97	7.53	-0.27	-0.519082	-0.024831	7.13457	-2.31	0.033	0.13	-3.73
Q8BSK8	KS6B1_MOUSE	Ribosomal protein S6 kinase beta-1 OS=Mus musculus OX=10090 GN=Rps6kb1 PE=1 SV=2	Rps6kb1	2	7.1	7.18	7.46	7.17	7	6.63	6.77	7.15	7.23	-0.27	-0.52302	-0.0230957	7.04103	-2.29	0.034	0.13	-3.76
Q9DBH5	LMAN2_MOUSE	Vesicular integral-membrane protein VIP36 OS=Mus musculus OX=10090 GN=Lman2 PE=1 SV=2	Lman2	9	12.11	11.89	12.39	12.51	11.87	11.74	11.94	12.15	12.1	-0.27	-0.508412	-0.022272	11.8666	-2.29	0.034	0.13	-3.76
Q91VX9	TM168_MOUSE	Transmembrane protein 168 OS=Mus musculus OX=10090 GN=Tmem168 PE=1 SV=1	Tmem168	2	8.64	8.35	8.88	8.95	8.67	8.45	8.41	8.15	8.52	-0.27	-0.512578	-0.0200255	8.17071	-2.27	0.036	0.13	-3.8
P60904	DNJC5_MOUSE	DnaJ homolog subfamily C member 5 OS=Mus musculus OX=10090 GN=Dnajc5 PE=1 SV=1	Dnajc5	3	8.83	8.81	9.26	9.21	8.78	8.38	8.73	8.88	9.03	-0.27	-0.527131	-0.00665111	8.64612	-2.15	0.045	0.15	-4
Q8BHE4	TM108_MOUSE	Transmembrane protein 108 OS=Mus musculus OX=10090 GN=Tmem108 PE=1 SV=1	Tmem108	1	7.42	7.05	7.46	7.27	6.79	6.84	7.27	7.27	6.96	-0.27	-0.543704	-0.00475076	7.08005	-2.14	0.046	0.15	-4.03
Q6DFV5	HELZ_MOUSE	Probable helicase with zinc finger domain OS=Mus musculus OX=10090 GN=Helz PE=1 SV=2	Helz	5	8.09	8.14	8.33	8.29	7.91	7.79	7.99	8	8.01	-0.27	-0.536984	-0.0045415	7.87345	-2.14	0.047	0.15	-4.03
Q8C0I1	ADAS_MOUSE	Alkyldihydroxyacetonephosphate synthase, peroxisomal OS=Mus musculus OX=10090 GN=Agps PE=1 SV=1	Agps	4	9.86	9.82	10.24	10.43	9.78	9.76	9.8	9.79	10	-0.27	-0.525887	-0.00421622	9.71901	-2.13	0.047	0.15	-4.03
Q9CWP6	MSPD2_MOUSE	Motile sperm domain-containing protein 2 OS=Mus musculus OX=10090 GN=Mospd2 PE=1 SV=2	Mospd2	5	9.03	8.89	9.25	9.55	9.12	8.6	8.91	8.93	9.01	-0.27	-0.534045	-0.00334959	8.62094	-2.13	0.047	0.15	-4.05
Q9CXR1	DHRS7_MOUSE	Dehydrogenase/reductase SDR family member 7 OS=Mus musculus OX=10090 GN=Dhrs7 PE=1 SV=2	Dhrs7	6	9.75	9.54	10.15	10.39	9.69	9.51	9.6	9.74	9.9	-0.27	-0.543357	0.00041784	9.57159	-2.1	0.05	0.16	-4.1
Q9D0W5	PPIL1_MOUSE	Peptidyl-prolyl cis-trans isomerase-like 1 OS=Mus musculus OX=10090 GN=Ppil1 PE=1 SV=1	Ppil1	2	9.67	9.42	9.59	9.77	9.6	9.08	9.34	9.32	9.4	-0.27	-0.540211	0.00733926	9.57469	-2.04	0.056	0.17	-4.18
Q6A098	SBP2L_MOUSE	Selenocysteine insertion sequence-binding protein 2-like OS=Mus musculus OX=10090 GN=Secisbp2l PE=1 SV=2	Secisbp2l	1	4.84	4.73	5.16	4.97	4.83	4.57	4.33	4.83	4.75	-0.27	-0.54089	0.00803143	4.66049	-2.04	0.056	0.17	-4.19
Q8CCK0	H2AW_MOUSE	Core histone macro-H2A.2 OS=Mus musculus OX=10090 GN=Macroh2a2 PE=1 SV=3	Macroh2a2	1	9.26	9.31	9.37	9.3	9.06	8.99	9.09	9.34	8.75	-0.27	-0.549463	0.0177362	9.0288	-1.97	0.064	0.18	-4.3
Q9EQJ9	MAGI3_MOUSE	Membrane-associated guanylate kinase, WW and PDZ domain-containing protein 3 OS=Mus musculus OX=10090 GN=Magi3 PE=1 SV=2	Magi3	3	8.27	8.3	8.7	9.08	8.32	8.28	8.28	8.23	8.45	-0.27	-0.565364	0.0185247	8.23991	-1.97	0.065	0.18	-4.31
Q9EPL4	METL9_MOUSE	Protein-L-histidine N-pros-methyltransferase OS=Mus musculus OX=10090 GN=Mettl9 PE=1 SV=1	Mettl9	1	5.15	5.05	5.51	5.68	4.95	4.88	5.09	5.22	5.27	-0.27	-0.54938	0.0185072	4.97207	-1.96	0.065	0.18	-4.31
Q91Z58	CF132_MOUSE	Uncharacterized protein C6orf132 homolog OS=Mus musculus OX=10090 PE=1 SV=2	NA	7	9.37	9.46	9.31	9.14	8.68	8.78	9.13	9.18	9.46	-0.27	-0.569746	0.0202571	9.18642	-1.96	0.066	0.19	-4.33
P55772	ENTP1_MOUSE	Ectonucleoside triphosphate diphosphohydrolase 1 OS=Mus musculus OX=10090 GN=Entpd1 PE=1 SV=1	Entpd1	3	8.68	8.81	9.07	9.28	8.78	8.35	8.78	8.59	8.93	-0.27	-0.570722	0.0286588	8.52701	-1.9	0.074	0.2	-4.41
Q60953	PML_MOUSE	Protein PML OS=Mus musculus OX=10090 GN=Pml PE=1 SV=3	Pml	3	7.51	7.15	7.31	8.02	7.32	7.11	7.09	7.16	7.43	-0.27	-0.578223	0.0291967	7.07733	-1.9	0.074	0.2	-4.42
Q8CFI2	UB2R1_MOUSE	Ubiquitin-conjugating enzyme E2 R1 OS=Mus musculus OX=10090 GN=Cdc34 PE=1 SV=1	Cdc34	1	5.83	6	5.59	5.21	5.22	5.07	5.54	5.4	5.69	-0.27	-0.578644	0.030826	5.62202	-1.89	0.075	0.2	-4.43
P58501	PAXB1_MOUSE	PAX3- and PAX7-binding protein 1 OS=Mus musculus OX=10090 GN=Paxbp1 PE=1 SV=3	Paxbp1	3	7.87	7.55	7.71	8.17	7.8	7.47	7.5	7.43	7.57	-0.27	-0.575713	0.0323544	7.54542	-1.88	0.077	0.2	-4.45
Q02384	SOS2_MOUSE	Son of sevenless homolog 2 OS=Mus musculus OX=10090 GN=Sos2 PE=1 SV=2	Sos2	1	6.67	6.42	7.18	7.16	6.61	6.44	6.57	6.56	6.72	-0.27	-0.585792	0.0369246	6.40825	-1.85	0.081	0.21	-4.49
Q60770	STXB3_MOUSE	Syntaxin-binding protein 3 OS=Mus musculus OX=10090 GN=Stxbp3 PE=1 SV=1	Stxbp3	3	8.29	8.18	8.79	9.13	8.46	8.3	8.23	8.22	8.42	-0.27	-0.575918	0.042717	8.14088	-1.81	0.087	0.22	-4.55
Q9QYC0	ADDA_MOUSE	Alpha-adducin OS=Mus musculus OX=10090 GN=Add1 PE=1 SV=2	Add1	9	10.06	10.03	10.38	10.95	10.28	10.17	10.02	9.93	10.05	-0.27	-0.579412	0.0439304	9.89319	-1.81	0.088	0.22	-4.56
Q9Z2Y3	HOME1_MOUSE	Homer protein homolog 1 OS=Mus musculus OX=10090 GN=Homer1 PE=1 SV=2	Homer1	1	4.27	4.12	3.89	3.89	3.92	3.85	3.51	3.73	3.83	-0.27	-0.592688	0.0486949	3.69049	-1.78	0.092	0.23	-4.6
Q9JHE7	TSSC4_MOUSE	Protein TSSC4 OS=Mus musculus OX=10090 GN=Tssc4 PE=1 SV=1	Tssc4	1	7.15	6.92	7.24	7.28	6.74	6.64	6.97	6.69	7.32	-0.27	-0.599493	0.0500734	6.73348	-1.78	0.092	0.23	-4.6
Q9DBL1	ACDSB_MOUSE	Short/branched chain specific acyl-CoA dehydrogenase, mitochondrial OS=Mus musculus OX=10090 GN=Acadsb PE=1 SV=1	Acadsb	2	9.74	9.65	10.16	10.53	10	9.62	9.53	9.65	9.94	-0.27	-0.590491	0.0494673	9.47829	-1.78	0.093	0.23	-4.6
O35114	SCRB2_MOUSE	Lysosome membrane protein 2 OS=Mus musculus OX=10090 GN=Scarb2 PE=1 SV=3	Scarb2	6	10.44	10.3	10.93	11.18	10.64	10.41	10.4	10.23	10.55	-0.27	-0.590072	0.0526309	10.1527	-1.76	0.096	0.23	-4.63
Q3UHA3	SPTCS_MOUSE	Spatacsin OS=Mus musculus OX=10090 GN=Spg11 PE=1 SV=3	Spg11	3	9.79	9.39	9.87	9.5	9.77	8.82	9.3	9.21	9.72	-0.27	-0.596108	0.0544233	9.19321	-1.75	0.097	0.23	-4.64
Q3UIK4	MET14_MOUSE	N6-adenosine-methyltransferase non-catalytic subunit OS=Mus musculus OX=10090 GN=Mettl14 PE=1 SV=1	Mettl14	1	5.04	5.14	5.51	5.06	5.02	4.61	4.88	4.86	5.2	-0.27	-0.600997	0.0579754	4.89252	-1.73	0.1	0.24	-4.67
Q810Q5	NMES1_MOUSE	Normal mucosa of esophagus-specific gene 1 protein OS=Mus musculus OX=10090 GN=Nmes1 PE=1 SV=1	Nmes1	3	9.56	9.19	9.16	9.99	9.64	9.18	9.19	8.86	9.14	-0.27	-0.604026	0.0639352	8.88828	-1.7	0.11	0.25	-4.72
F7BJB9	MORC3_MOUSE	MORC family CW-type zinc finger protein 3 OS=Mus musculus OX=10090 GN=Morc3 PE=1 SV=1	Morc3	1	4.86	4.77	4.87	5.14	5.13	4.1	4.82	4.35	4.77	-0.27	-0.63053	0.0843079	4.47125	-1.61	0.13	0.28	-4.85
Q8VD66	ABHD4_MOUSE	(Lyso)-N-acylphosphatidylethanolamine lipase OS=Mus musculus OX=10090 GN=Abhd4 PE=1 SV=1	Abhd4	1	3.65	3.95	3.81	3.38	3.41	3.11	3.65	3.56	3.39	-0.27	-0.63288	0.0875364	3.42999	-1.59	0.13	0.28	-4.87
Q80V26	IMPA3_MOUSE	Golgi-resident adenosine 3',5'-bisphosphate 3'-phosphatase OS=Mus musculus OX=10090 GN=Bpnt2 PE=1 SV=1	Bpnt2	1	5.52	5.43	5.3	6.03	5.28	4.88	5.42	5.28	5.67	-0.27	-0.620504	0.0874975	5.08094	-1.58	0.13	0.29	-4.88
Q50L43	PA24D_MOUSE	Cytosolic phospholipase A2 delta OS=Mus musculus OX=10090 GN=Pla2g4d PE=1 SV=3	Pla2g4d	4	9.11	8.93	8.76	9.43	8.78	8.88	9.01	8.69	8.56	-0.27	-0.64251	0.0989241	8.71089	-1.54	0.14	0.3	-4.94
Q9Z1B5	MD2L1_MOUSE	Mitotic spindle assembly checkpoint protein MAD2A OS=Mus musculus OX=10090 GN=Mad2l1 PE=1 SV=2	Mad2l1	1	3.96	4.18	3.67	3.35	3.62	3.78	3.38	3.36	3.46	-0.27	-0.628547	0.0985355	3.61435	-1.53	0.14	0.3	-4.95
Q64331	MYO6_MOUSE	Unconventional myosin-VI OS=Mus musculus OX=10090 GN=Myo6 PE=1 SV=2	Myo6	16	10.4	10.28	10.96	11.48	10.67	10.57	10.49	10.5	10.3	-0.27	-0.664156	0.118257	10.4957	-1.47	0.16	0.32	-5.04
Q99P65	S29A3_MOUSE	Equilibrative nucleoside transporter 3 OS=Mus musculus OX=10090 GN=Slc29a3 PE=1 SV=1	Slc29a3	2	5.15	5.24	5.98	6.11	5.46	4.99	5.22	5.4	5.69	-0.27	-0.662215	0.12936	5.20728	-1.41	0.17	0.34	-5.1
Q03145	EPHA2_MOUSE	Ephrin type-A receptor 2 OS=Mus musculus OX=10090 GN=Epha2 PE=1 SV=3	Epha2	1	4.76	4.98	5.55	5.86	5.41	4.76	5.06	4.69	5.17	-0.27	-0.687508	0.146412	4.77606	-1.36	0.19	0.36	-5.17
P16546	SPTN1_MOUSE	Spectrin alpha chain, non-erythrocytic 1 OS=Mus musculus OX=10090 GN=Sptan1 PE=1 SV=4	Sptan1	91	14.1	14.1	14.62	15.26	14.45	14.51	14.15	14.1	14.05	-0.27	-0.694457	0.156293	14.1923	-1.33	0.2	0.37	-5.21
Q91ZB0	ALPK2_MOUSE	Alpha-protein kinase 2 OS=Mus musculus OX=10090 GN=Alpk2 PE=2 SV=3	Alpk2	1	6.5	6.25	6.62	6.18	6.19	5.17	5.99	6.61	6.63	-0.27	-0.736953	0.199716	5.90586	-1.21	0.24	0.42	-5.35
P97813	PLD2_MOUSE	Phospholipase D2 OS=Mus musculus OX=10090 GN=Pld2 PE=1 SV=2	Pld2	1	5.96	5.41	6.03	6.68	6.09	5.45	5.61	5.68	5.92	-0.27	-0.74706	0.207152	5.51571	-1.19	0.25	0.43	-5.37
Q5U5M8	BL1S3_MOUSE	Biogenesis of lysosome-related organelles complex 1 subunit 3 OS=Mus musculus OX=10090 GN=Bloc1s3 PE=1 SV=1	Bloc1s3	1	4.37	4	4.25	3.33	3.85	3.42	3.49	3.43	4.4	-0.27	-0.750708	0.214198	3.6755	-1.17	0.26	0.43	-5.39
B9EJ86	OSBL8_MOUSE	Oxysterol-binding protein-related protein 8 OS=Mus musculus OX=10090 GN=Osbpl8 PE=1 SV=1	Osbpl8	7	8.37	8.44	9.25	9.84	8.73	8.61	8.54	8.7	8.96	-0.27	-0.77525	0.239027	8.53864	-1.11	0.28	0.46	-5.45
Q9WVB4	SLIT3_MOUSE	Slit homolog 3 protein OS=Mus musculus OX=10090 GN=Slit3 PE=2 SV=2	Slit3	1	6.44	6.96	7.12	7.55	7.01	7.03	6.98	6.66	6.05	-0.27	-0.77993	0.242424	6.57179	-1.1	0.28	0.46	-5.46
Q6ZQJ5	DNA2_MOUSE	DNA replication ATP-dependent helicase/nuclease DNA2 OS=Mus musculus OX=10090 GN=Dna2 PE=1 SV=2	Dna2	3	8.66	8.72	9.11	7.75	7.99	7.61	8.38	8.82	8.66	-0.27	-0.79612	0.261181	8.5138	-1.06	0.3	0.48	-5.5
Q8BKT8	HAUS7_MOUSE	HAUS augmin-like complex subunit 7 OS=Mus musculus OX=10090 GN=Haus7 PE=1 SV=2	Haus7	1	2.34	2.8	3.3	2.98	2.56	2.1	2.54	2.72	2.99	-0.27	-0.825823	0.27592	2.54011	-1.05	0.31	0.48	-5.52
P10820	PERF_MOUSE	Perforin-1 OS=Mus musculus OX=10090 GN=Prf1 PE=1 SV=2	Prf1	1	3.81	4.12	4.74	4.98	4.13	3.86	4.13	4.36	4.25	-0.27	-0.820953	0.289653	4.16779	-1.01	0.33	0.5	-5.56
P0DPD9	EFCE2_MOUSE	EEF1AKMT4-ECE2 readthrough transcript protein OS=Mus musculus OX=10090 GN=Eef1akmt4-Ece2 PE=1 SV=1	Eef1akmt4-Ece2	1	2.39	2.69	2.66	2.94	2.4	1.64	2.63	2.56	2.75	-0.27	-0.911522	0.365649	2.51987	-0.9	0.38	0.55	-5.65
Q9QXZ0	MACF1_MOUSE	Microtubule-actin cross-linking factor 1, isoforms 1/2/3/4 OS=Mus musculus OX=10090 GN=Macf1 PE=1 SV=2	Macf1	32	12.13	12.03	12.2	12.19	11.85	11.83	11.9	11.92	11.91	-0.26	-0.393961	-0.118065	11.8934	-3.9	0.001	0.037	-0.66
Q61584	FXR1_MOUSE	RNA-binding protein FXR1 OS=Mus musculus OX=10090 GN=Fxr1 PE=1 SV=2	Fxr1	13	10.69	10.6	10.82	10.75	10.45	10.43	10.44	10.47	10.51	-0.26	-0.400797	-0.112933	10.3312	-3.75	0.0015	0.04	-0.96
O09106	HDAC1_MOUSE	Histone deacetylase 1 OS=Mus musculus OX=10090 GN=Hdac1 PE=1 SV=1	Hdac1	5	9.86	9.81	9.84	9.85	9.52	9.63	9.56	9.64	9.54	-0.26	-0.410943	-0.104828	9.62765	-3.54	0.0023	0.045	-1.38
Q9CXT8	MPPB_MOUSE	Mitochondrial-processing peptidase subunit beta OS=Mus musculus OX=10090 GN=Pmpcb PE=1 SV=1	Pmpcb	4	8.96	8.79	8.94	8.82	8.63	8.48	8.68	8.62	8.67	-0.26	-0.421039	-0.10586	8.59373	-3.51	0.0025	0.045	-1.44
Q8VDP2	STEEP_MOUSE	STING ER exit protein OS=Mus musculus OX=10090 GN=Steep1 PE=1 SV=1	Steep1	3	7.76	7.76	7.87	7.92	7.52	7.62	7.56	7.58	7.54	-0.26	-0.421538	-0.105718	7.49526	-3.51	0.0025	0.045	-1.45
Q5DTM8	BRE1A_MOUSE	E3 ubiquitin-protein ligase BRE1A OS=Mus musculus OX=10090 GN=Rnf20 PE=1 SV=2	Rnf20	6	9.18	9.15	9.24	9.41	9.09	9.02	9	8.87	8.95	-0.26	-0.410925	-0.102884	8.89641	-3.5	0.0025	0.045	-1.45
E9PZJ8	ASCC3_MOUSE	Activating signal cointegrator 1 complex subunit 3 OS=Mus musculus OX=10090 GN=Ascc3 PE=1 SV=1	Ascc3	13	10.16	10.12	10.36	10.19	9.92	9.86	9.95	9.97	10.04	-0.26	-0.415802	-0.10185	9.89041	-3.46	0.0028	0.046	-1.53
P70399	TP53B_MOUSE	TP53-binding protein 1 OS=Mus musculus OX=10090 GN=Tp53bp1 PE=1 SV=3	Tp53bp1	6	8.39	8.4	8.41	8.54	8.26	8.17	8.17	8.1	8.18	-0.26	-0.420534	-0.102928	8.09617	-3.46	0.0028	0.046	-1.54
P57784	RU2A_MOUSE	U2 small nuclear ribonucleoprotein A' OS=Mus musculus OX=10090 GN=Snrpa1 PE=1 SV=2	Snrpa1	6	10.8	10.76	10.63	10.73	10.67	10.29	10.45	10.44	10.49	-0.26	-0.422637	-0.103338	10.3901	-3.46	0.0028	0.046	-1.54
O35129	PHB2_MOUSE	Prohibitin-2 OS=Mus musculus OX=10090 GN=Phb2 PE=1 SV=1	Phb2	7	10.67	10.52	10.75	10.76	10.35	10.35	10.41	10.54	10.41	-0.26	-0.424694	-0.0999321	10.3631	-3.39	0.0032	0.048	-1.67
Q8R1B4	EIF3C_MOUSE	Eukaryotic translation initiation factor 3 subunit C OS=Mus musculus OX=10090 GN=Eif3c PE=1 SV=1	Eif3c	21	11.37	11.35	11.6	11.51	11.22	11.1	11.19	11.22	11.24	-0.26	-0.429136	-0.100119	11.2583	-3.38	0.0033	0.048	-1.7
A2AQ19	RTF1_MOUSE	RNA polymerase-associated protein RTF1 homolog OS=Mus musculus OX=10090 GN=Rtf1 PE=1 SV=1	Rtf1	8	9.24	9.15	9.22	9.25	8.96	8.83	8.92	9.08	9	-0.26	-0.421118	-0.0931661	8.92237	-3.29	0.004	0.051	-1.87
Q8VC70	RBMS2_MOUSE	RNA-binding motif, single-stranded-interacting protein 2 OS=Mus musculus OX=10090 GN=Rbms2 PE=1 SV=1	Rbms2	4	8.61	8.59	8.64	8.54	8.36	8.2	8.34	8.43	8.33	-0.26	-0.435718	-0.0934322	8.3201	-3.25	0.0045	0.052	-1.97
Q9D883	U2AF1_MOUSE	Splicing factor U2AF 35 kDa subunit OS=Mus musculus OX=10090 GN=U2af1 PE=1 SV=4	U2af1	2	8.87	8.82	8.84	9	8.89	8.53	8.62	8.48	8.58	-0.26	-0.437875	-0.0906055	8.48718	-3.2	0.005	0.052	-2.07
P63038	CH60_MOUSE	60 kDa heat shock protein, mitochondrial OS=Mus musculus OX=10090 GN=Hspd1 PE=1 SV=1	Hspd1	22	12.85	12.75	12.88	12.96	12.58	12.42	12.6	12.69	12.71	-0.26	-0.434619	-0.0830191	12.5466	-3.09	0.0063	0.057	-2.27
P62315	SMD1_MOUSE	Small nuclear ribonucleoprotein Sm D1 OS=Mus musculus OX=10090 GN=Snrpd1 PE=1 SV=1	Snrpd1	3	8.37	8.09	8.33	8.49	8.17	8.2	7.99	7.92	8.01	-0.26	-0.440814	-0.0819181	8.07333	-3.06	0.0067	0.059	-2.33
Q99NB9	SF3B1_MOUSE	Splicing factor 3B subunit 1 OS=Mus musculus OX=10090 GN=Sf3b1 PE=1 SV=1	Sf3b1	18	11.6	11.53	11.64	11.94	11.56	11.38	11.35	11.33	11.49	-0.26	-0.440095	-0.0745146	11.2405	-2.96	0.0084	0.065	-2.53
Q8R4H2	ARHGC_MOUSE	Rho guanine nucleotide exchange factor 12 OS=Mus musculus OX=10090 GN=Arhgef12 PE=1 SV=2	Arhgef12	9	10.15	10.07	10.41	10.61	10.08	10.08	10.03	10.03	10.03	-0.26	-0.446765	-0.0748622	9.95648	-2.95	0.0086	0.065	-2.56
Q64337	SQSTM_MOUSE	Sequestosome-1 OS=Mus musculus OX=10090 GN=Sqstm1 PE=1 SV=1	Sqstm1	10	10.31	10.23	10.26	10.47	9.98	10.12	10.04	9.9	10.26	-0.26	-0.440263	-0.073387	9.9548	-2.94	0.0087	0.066	-2.57
Q9D5T0	ATAD1_MOUSE	Outer mitochondrial transmembrane helix translocase OS=Mus musculus OX=10090 GN=Atad1 PE=1 SV=1	Atad1	6	9.85	9.62	9.88	10.15	9.66	9.6	9.62	9.58	9.62	-0.26	-0.445034	-0.0737052	9.5109	-2.93	0.0088	0.066	-2.58
Q9JJA2	COG8_MOUSE	Conserved oligomeric Golgi complex subunit 8 OS=Mus musculus OX=10090 GN=Cog8 PE=1 SV=3	Cog8	2	7.92	7.8	8.15	7.88	7.61	7.6	7.75	7.75	7.69	-0.26	-0.444187	-0.0703097	7.56843	-2.89	0.0097	0.069	-2.66
P48036	ANXA5_MOUSE	Annexin A5 OS=Mus musculus OX=10090 GN=Anxa5 PE=1 SV=1	Anxa5	16	13.06	12.91	13.3	13.4	12.88	12.89	12.95	12.93	12.9	-0.26	-0.447103	-0.0672405	12.8333	-2.84	0.011	0.073	-2.75
Q9CZX8	RS19_MOUSE	40S ribosomal protein S19 OS=Mus musculus OX=10090 GN=Rps19 PE=1 SV=3	Rps19	6	12.11	12.11	12.32	12.31	11.93	12.23	11.94	11.81	11.87	-0.26	-0.445571	-0.0667015	11.9456	-2.84	0.011	0.073	-2.76
Q9EQH3	VPS35_MOUSE	Vacuolar protein sorting-associated protein 35 OS=Mus musculus OX=10090 GN=Vps35 PE=1 SV=1	Vps35	12	11.07	10.97	11.53	11.39	11.07	10.94	10.92	10.91	11.05	-0.26	-0.458746	-0.0682184	10.8654	-2.83	0.011	0.073	-2.77
Q6P1G0	HEAT6_MOUSE	HEAT repeat-containing protein 6 OS=Mus musculus OX=10090 GN=Heatr6 PE=1 SV=1	Heatr6	1	7.41	7.43	7.56	7.19	7.05	7.03	7.25	7.12	7.22	-0.26	-0.458513	-0.0668719	7.20004	-2.82	0.011	0.074	-2.8
Q921T2	TOIP1_MOUSE	Torsin-1A-interacting protein 1 OS=Mus musculus OX=10090 GN=Tor1aip1 PE=1 SV=3	Tor1aip1	12	12.08	11.88	12	12.41	11.96	11.88	11.79	11.74	11.76	-0.26	-0.463732	-0.0652639	11.7398	-2.79	0.012	0.075	-2.86
Q8VBZ3	CLPT1_MOUSE	Putative lipid scramblase CLPTM1 OS=Mus musculus OX=10090 GN=Clptm1 PE=1 SV=1	Clptm1	9	10.42	10.38	10.54	10.44	10.18	10.02	10.21	10.24	10.26	-0.26	-0.462905	-0.0618457	10.1411	-2.75	0.013	0.078	-2.93
Q9WUU9	GANP_MOUSE	Germinal-center associated nuclear protein OS=Mus musculus OX=10090 GN=Mcm3ap PE=1 SV=2	Mcm3ap	2	8.44	8.25	8.27	8.32	7.97	8.09	8.19	8.04	8	-0.26	-0.465609	-0.0612271	8.06455	-2.74	0.014	0.079	-2.96
Q78IS1	TMED3_MOUSE	Transmembrane emp24 domain-containing protein 3 OS=Mus musculus OX=10090 GN=Tmed3 PE=1 SV=1	Tmed3	4	9.75	9.49	9.92	10.04	9.58	9.4	9.59	9.57	9.54	-0.26	-0.466485	-0.0602313	9.37022	-2.72	0.014	0.081	-2.98
O88597	BECN1_MOUSE	Beclin-1 OS=Mus musculus OX=10090 GN=Becn1 PE=1 SV=3	Becn1	7	9.87	9.71	10.27	10.17	9.82	9.62	9.68	9.76	9.84	-0.26	-0.464515	-0.0595221	9.63901	-2.72	0.014	0.081	-2.99
P56960	EXOSX_MOUSE	Exosome component 10 OS=Mus musculus OX=10090 GN=Exosc10 PE=1 SV=2	Exosc10	2	7.8	7.68	7.92	8.07	7.62	7.55	7.6	7.6	7.65	-0.26	-0.46796	-0.0571594	7.47835	-2.69	0.015	0.084	-3.05
P50580	PA2G4_MOUSE	Proliferation-associated protein 2G4 OS=Mus musculus OX=10090 GN=Pa2g4 PE=1 SV=3	Pa2g4	10	11.69	11.79	12.22	11.85	11.7	11.4	11.65	11.68	11.73	-0.26	-0.458491	-0.053845	11.5883	-2.66	0.016	0.086	-3.1
Q9CR27	WASC3_MOUSE	WASH complex subunit 3 OS=Mus musculus OX=10090 GN=Washc3 PE=1 SV=1	Washc3	1	7.04	6.97	6.81	7.09	6.83	6.63	6.77	6.65	6.72	-0.26	-0.46611	-0.0517512	6.59883	-2.63	0.017	0.091	-3.16
Q9R0E2	PLOD1_MOUSE	Procollagen-lysine,2-oxoglutarate 5-dioxygenase 1 OS=Mus musculus OX=10090 GN=Plod1 PE=1 SV=1	Plod1	11	11.28	11.03	11.02	11.49	11.12	10.75	10.97	10.95	10.94	-0.26	-0.466963	-0.051696	10.8808	-2.62	0.017	0.091	-3.17
Q61542	STAR3_MOUSE	StAR-related lipid transfer protein 3 OS=Mus musculus OX=10090 GN=Stard3 PE=1 SV=1	Stard3	3	8.27	8.11	8.39	8.63	8.29	8.03	8.14	8	8	-0.26	-0.466833	-0.0512695	7.96909	-2.62	0.017	0.091	-3.18
Q8K212	PACS1_MOUSE	Phosphofurin acidic cluster sorting protein 1 OS=Mus musculus OX=10090 GN=Pacs1 PE=1 SV=2	Pacs1	4	8.66	8.5	8.96	8.98	8.62	8.38	8.43	8.42	8.72	-0.26	-0.471531	-0.0514868	8.40447	-2.62	0.017	0.091	-3.18
Q8BSY0	ASPH_MOUSE	Aspartyl/asparaginyl beta-hydroxylase OS=Mus musculus OX=10090 GN=Asph PE=1 SV=1	Asph	10	11	10.74	11.13	11.18	10.8	10.49	10.72	10.87	10.87	-0.26	-0.478384	-0.0486358	10.6364	-2.58	0.019	0.094	-3.26
Q91V01	MBOA5_MOUSE	Lysophospholipid acyltransferase 5 OS=Mus musculus OX=10090 GN=Lpcat3 PE=1 SV=1	Lpcat3	4	8.03	7.98	8.09	8.37	7.8	8.02	7.9	7.67	7.89	-0.26	-0.480758	-0.0396131	7.91474	-2.48	0.023	0.11	-3.43
P84084	ARF5_MOUSE	ADP-ribosylation factor 5 OS=Mus musculus OX=10090 GN=Arf5 PE=1 SV=2	Arf5	2	10.75	10.66	11.06	10.7	10.6	10.25	10.57	10.62	10.65	-0.26	-0.476236	-0.0347786	10.5121	-2.43	0.026	0.11	-3.52
Q7TMQ7	WDR91_MOUSE	WD repeat-containing protein 91 OS=Mus musculus OX=10090 GN=Wdr91 PE=1 SV=1	Wdr91	4	7.79	7.7	8.09	8.32	7.88	7.6	7.59	7.68	7.83	-0.26	-0.48588	-0.0287799	7.65202	-2.37	0.029	0.12	-3.64
Q8VEJ4	NLE1_MOUSE	Notchless protein homolog 1 OS=Mus musculus OX=10090 GN=Nle1 PE=1 SV=4	Nle1	2	6.16	6.28	6.35	6.01	5.86	5.69	6	6	6.12	-0.26	-0.500643	-0.0289274	5.95431	-2.36	0.03	0.12	-3.65
O35465	FKBP8_MOUSE	Peptidyl-prolyl cis-trans isomerase FKBP8 OS=Mus musculus OX=10090 GN=Fkbp8 PE=1 SV=2	Fkbp8	6	9.36	9.23	9.37	9.87	9.36	9.31	9.1	9.1	9.12	-0.26	-0.483971	-0.0279356	9.02497	-2.36	0.03	0.12	-3.65
Q8R092	CA043_MOUSE	Protein C1orf43 homolog OS=Mus musculus OX=10090 PE=2 SV=1	NA	1	7.4	7.36	6.92	7.23	6.88	7.27	6.97	6.94	6.75	-0.26	-0.505206	-0.0240212	7.01022	-2.31	0.033	0.13	-3.73
B2RXC1	TPC11_MOUSE	Trafficking protein particle complex subunit 11 OS=Mus musculus OX=10090 GN=Trappc11 PE=1 SV=1	Trappc11	4	8.64	8.57	9.23	9	8.65	8.47	8.47	8.66	8.75	-0.26	-0.494567	-0.02234	8.50412	-2.3	0.034	0.13	-3.75
O70566	DIAP2_MOUSE	Protein diaphanous homolog 2 OS=Mus musculus OX=10090 GN=Diaph2 PE=1 SV=2	Diaph2	5	8.41	8.32	8.87	8.76	8.52	8.16	8.22	8.24	8.52	-0.26	-0.499586	-0.0159439	8.21463	-2.24	0.038	0.14	-3.86
Q60680	IKKA_MOUSE	Inhibitor of nuclear factor kappa-B kinase subunit alpha OS=Mus musculus OX=10090 GN=Chuk PE=1 SV=1	Chuk	1	6.32	6.3	6.57	6.78	6.37	6.08	6.21	6.06	6.45	-0.26	-0.5081	-0.0148426	6.09617	-2.23	0.039	0.14	-3.88
P97742	CPT1A_MOUSE	Carnitine O-palmitoyltransferase 1, liver isoform OS=Mus musculus OX=10090 GN=Cpt1a PE=1 SV=4	Cpt1a	2	7.67	7.24	7.91	7.81	7.39	7.19	7.3	7.38	7.7	-0.26	-0.513283	-0.0121777	7.29863	-2.2	0.041	0.14	-3.92
G5E861	SCLT1_MOUSE	Sodium channel and clathrin linker 1 OS=Mus musculus OX=10090 GN=Sclt1 PE=1 SV=1	Sclt1	1	7.79	7.63	7.78	7.3	7.31	7.08	7.42	7.44	7.59	-0.26	-0.507019	-0.0118916	7.25122	-2.2	0.041	0.14	-3.92
Q69ZK6	JHD2C_MOUSE	Probable JmjC domain-containing histone demethylation protein 2C OS=Mus musculus OX=10090 GN=Jmjd1c PE=1 SV=3	Jmjd1c	3	7.46	7.29	7.25	7.8	7.36	7.04	7.08	7.13	7.34	-0.26	-0.507935	-0.011815	7.02685	-2.2	0.041	0.14	-3.92
Q8K194	SNR27_MOUSE	U4/U6.U5 small nuclear ribonucleoprotein 27 kDa protein OS=Mus musculus OX=10090 GN=Snrnp27 PE=1 SV=1	Snrnp27	3	8.46	8.31	8.75	8.74	8.58	8.04	8.21	8.24	8.46	-0.26	-0.508741	-0.0111124	8.16122	-2.19	0.042	0.14	-3.93
Q9JHS4	CLPX_MOUSE	ATP-dependent Clp protease ATP-binding subunit clpX-like, mitochondrial OS=Mus musculus OX=10090 GN=Clpx PE=1 SV=2	Clpx	6	8.25	8.29	8.62	9	8.32	8.24	8.21	8.28	8.36	-0.26	-0.505985	-0.00958095	8.19716	-2.18	0.043	0.14	-3.95
A2A8L5	PTPRF_MOUSE	Receptor-type tyrosine-protein phosphatase F OS=Mus musculus OX=10090 GN=Ptprf PE=1 SV=1	Ptprf	7	8.92	8.59	8.68	9.12	8.91	8.53	8.59	8.32	8.49	-0.26	-0.509881	-0.00874871	8.46543	-2.17	0.043	0.15	-3.97
Q8CJ40	CROCC_MOUSE	Rootletin OS=Mus musculus OX=10090 GN=Crocc PE=1 SV=2	Crocc	3	7.5	7.24	7.64	7.89	7.55	7.23	7.26	7.16	7.34	-0.26	-0.51651	-0.00528028	7.20513	-2.14	0.046	0.15	-4.02
Q9ET30	TM9S3_MOUSE	Transmembrane 9 superfamily member 3 OS=Mus musculus OX=10090 GN=Tm9sf3 PE=1 SV=1	Tm9sf3	6	9.68	9.63	9.97	10.38	9.68	9.79	9.7	9.49	9.6	-0.26	-0.520011	-0.0049414	9.44396	-2.14	0.046	0.15	-4.02
Q91YJ5	IF2M_MOUSE	Translation initiation factor IF-2, mitochondrial OS=Mus musculus OX=10090 GN=Mtif2 PE=1 SV=2	Mtif2	2	7.27	7.23	7.79	7.53	7.26	7.04	7.09	7.13	7.45	-0.26	-0.525214	0.00594745	7.09416	-2.05	0.055	0.17	-4.17
Q8CD10	MICU2_MOUSE	Calcium uptake protein 2, mitochondrial OS=Mus musculus OX=10090 GN=Micu2 PE=1 SV=2	Micu2	6	9.18	8.98	9.43	9.8	9.12	8.92	9.11	9.13	9.15	-0.26	-0.533356	0.00922704	8.92318	-2.03	0.057	0.17	-4.21
Q9D2G2	ODO2_MOUSE	Dihydrolipoyllysine-residue succinyltransferase component of 2-oxoglutarate dehydrogenase complex, mitochondrial OS=Mus musculus OX=10090 GN=Dlst PE=1 SV=1	Dlst	7	10.11	9.98	10.59	10.82	10.19	10.08	10.01	10.07	10.24	-0.26	-0.527731	0.0103795	10.0224	-2.02	0.059	0.17	-4.22
Q3UU96	MRCKA_MOUSE	Serine/threonine-protein kinase MRCK alpha OS=Mus musculus OX=10090 GN=Cdc42bpa PE=1 SV=2	Cdc42bpa	4	8.18	8.05	8.59	8.95	8.21	8.31	8.17	8.12	8.08	-0.26	-0.540587	0.0150683	8.10586	-1.99	0.062	0.18	-4.28
P21271	MYO5B_MOUSE	Unconventional myosin-Vb OS=Mus musculus OX=10090 GN=Myo5b PE=1 SV=2	Myo5b	6	9.32	8.95	9.47	9.6	9.01	8.97	9.16	8.87	9.36	-0.26	-0.538162	0.0159979	9.0279	-1.98	0.063	0.18	-4.29
P42669	PURA_MOUSE	Transcriptional activator protein Pur-alpha OS=Mus musculus OX=10090 GN=Pura PE=1 SV=1	Pura	5	10.42	10.1	10.69	10.73	10.61	10.38	10.18	9.82	10.16	-0.26	-0.540397	0.0245458	10.1684	-1.92	0.071	0.19	-4.39
P19426	NELFE_MOUSE	Negative elongation factor E OS=Mus musculus OX=10090 GN=Nelfe PE=1 SV=2	Nelfe	1	5	5.14	5.05	4.6	4.73	4.64	4.86	4.32	4.89	-0.26	-0.544407	0.0269657	4.6606	-1.9	0.073	0.2	-4.41
Q6DFV3	RHG21_MOUSE	Rho GTPase-activating protein 21 OS=Mus musculus OX=10090 GN=Arhgap21 PE=1 SV=2	Arhgap21	3	7	6.74	7.07	7.58	6.89	6.56	7.03	6.77	6.93	-0.26	-0.554306	0.0282486	6.78539	-1.9	0.074	0.2	-4.42
Q6ZQI3	MLEC_MOUSE	Malectin OS=Mus musculus OX=10090 GN=Mlec PE=1 SV=2	Mlec	12	12	11.93	12.54	12.47	11.84	11.71	11.95	12.21	12.17	-0.26	-0.543013	0.0297382	11.7719	-1.88	0.076	0.2	-4.44
Q9Z2Q5	RM40_MOUSE	39S ribosomal protein L40, mitochondrial OS=Mus musculus OX=10090 GN=Mrpl40 PE=1 SV=2	Mrpl40	1	6.36	6.41	6.61	6.59	6.39	5.83	6.12	6.47	6.37	-0.26	-0.542829	0.0311827	6.13327	-1.87	0.077	0.2	-4.46
P13808	B3A2_MOUSE	Anion exchange protein 2 OS=Mus musculus OX=10090 GN=Slc4a2 PE=1 SV=1	Slc4a2	7	9.62	9.63	10.04	9.81	9.35	9.64	9.3	9.8	9.48	-0.26	-0.55212	0.0371227	9.50358	-1.84	0.083	0.21	-4.51
P14733	LMNB1_MOUSE	Lamin-B1 OS=Mus musculus OX=10090 GN=Lmnb1 PE=1 SV=3	Lmnb1	21	11.61	11.69	11.99	12.48	11.77	11.77	11.56	11.71	11.61	-0.26	-0.560717	0.0414624	11.6187	-1.81	0.087	0.22	-4.55
P56395	CYB5_MOUSE	Cytochrome b5 OS=Mus musculus OX=10090 GN=Cyb5a PE=1 SV=2	Cyb5a	4	11.21	11.25	11.68	12.04	11.52	11.25	11.17	11.24	11.26	-0.26	-0.560523	0.0430551	11.0769	-1.8	0.088	0.22	-4.57
Q69ZN7	MYOF_MOUSE	Myoferlin OS=Mus musculus OX=10090 GN=Myof PE=1 SV=2	Myof	54	13.59	13.43	14.03	14.43	13.83	13.6	13.53	13.48	13.6	-0.26	-0.57134	0.047319	13.4576	-1.78	0.092	0.23	-4.6
Q9CYL5	GAPR1_MOUSE	Golgi-associated plant pathogenesis-related protein 1 OS=Mus musculus OX=10090 GN=Glipr2 PE=1 SV=3	Glipr2	1	3.79	3.9	4.15	3.99	3.59	3.84	3.86	3.43	3.78	-0.26	-0.562992	0.0498697	3.57851	-1.76	0.096	0.23	-4.63
Q3TFQ1	SPRY7_MOUSE	SPRY domain-containing protein 7 OS=Mus musculus OX=10090 GN=Spryd7 PE=1 SV=2	Spryd7	1	6.02	5.87	6.19	6.29	5.9	5.5	5.76	6.12	5.9	-0.26	-0.561161	0.0499811	5.81496	-1.76	0.096	0.23	-4.63
Q99P72	RTN4_MOUSE	Reticulon-4 OS=Mus musculus OX=10090 GN=Rtn4 PE=1 SV=2	Rtn4	16	11.75	11.57	11.98	12.6	11.93	11.76	11.67	11.38	11.81	-0.26	-0.58859	0.0587647	11.4893	-1.72	0.1	0.24	-4.69
Q8BH66	ATLA1_MOUSE	Atlastin-1 OS=Mus musculus OX=10090 GN=Atl1 PE=1 SV=1	Atl1	2	6.71	6.47	7.09	7.19	6.55	6.24	6.6	6.61	7.02	-0.26	-0.583871	0.0596042	6.49442	-1.71	0.1	0.24	-4.7
O88712	CTBP1_MOUSE	C-terminal-binding protein 1 OS=Mus musculus OX=10090 GN=Ctbp1 PE=1 SV=2	Ctbp1	1	5.1	5.21	5.33	5.78	5.16	4.99	5.03	5.03	5.3	-0.26	-0.57221	0.0586481	4.85557	-1.71	0.1	0.24	-4.7
Q6PGF7	EXOC8_MOUSE	Exocyst complex component 8 OS=Mus musculus OX=10090 GN=Exoc8 PE=1 SV=1	Exoc8	1	5.77	5.64	6.07	5.82	5.38	5.69	5.57	5.65	5.52	-0.26	-0.583856	0.0638118	5.35995	-1.69	0.11	0.25	-4.73
G5E8K5	ANK3_MOUSE	Ankyrin-3 OS=Mus musculus OX=10090 GN=Ank3 PE=1 SV=1	Ank3	2	7.04	7.12	7.88	7.65	7.12	7.05	6.88	7.4	7.35	-0.26	-0.604997	0.0758301	7.21988	-1.63	0.12	0.27	-4.81
Q7TPE5	S7A6O_MOUSE	Probable RNA polymerase II nuclear localization protein SLC7A6OS OS=Mus musculus OX=10090 GN=Slc7a6os PE=1 SV=1	Slc7a6os	1	5.62	5.85	6.42	6.31	5.99	5.68	5.71	5.58	5.98	-0.26	-0.599609	0.0755769	5.62934	-1.63	0.12	0.27	-4.82
Q80U44	ZFY16_MOUSE	Zinc finger FYVE domain-containing protein 16 OS=Mus musculus OX=10090 GN=Zfyve16 PE=1 SV=2	Zfyve16	1	4.28	4.09	4.03	3.68	3.84	3.75	3.44	3.49	4.26	-0.26	-0.604318	0.076274	3.84825	-1.63	0.12	0.27	-4.82
Q9CQY6	UQCC2_MOUSE	Ubiquinol-cytochrome-c reductase complex assembly factor 2 OS=Mus musculus OX=10090 GN=Uqcc2 PE=1 SV=1	Uqcc2	2	7.95	7.8	8.37	8.72	8.31	7.82	7.82	7.81	8.02	-0.26	-0.587121	0.0766285	7.72693	-1.62	0.12	0.27	-4.84
P03893	NU2M_MOUSE	NADH-ubiquinone oxidoreductase chain 2 OS=Mus musculus OX=10090 GN=mt-Nd2 PE=1 SV=2	mt-Nd2	1	6.48	6.57	6.75	7.39	6.93	6.53	6.43	6.12	6.66	-0.26	-0.617596	0.0891952	6.30592	-1.57	0.13	0.29	-4.9
Q9R001	ATS5_MOUSE	A disintegrin and metalloproteinase with thrombospondin motifs 5 OS=Mus musculus OX=10090 GN=Adamts5 PE=2 SV=2	Adamts5	2	7.44	7.39	7.87	8.53	7.8	7.61	7.63	7.32	7.38	-0.26	-0.623117	0.104643	7.2051	-1.5	0.15	0.31	-5
Q8CH77	NAV1_MOUSE	Neuron navigator 1 OS=Mus musculus OX=10090 GN=Nav1 PE=1 SV=2	Nav1	4	7.43	7.09	7.34	8.03	7.41	7.54	7.21	6.95	6.98	-0.26	-0.650293	0.137328	7.02544	-1.37	0.19	0.36	-5.16
Q8BVC4	CCD68_MOUSE	Coiled-coil domain-containing protein 68 OS=Mus musculus OX=10090 GN=Ccdc68 PE=2 SV=1	Ccdc68	2	6.95	6.83	7.25	7.91	7.26	7.08	6.67	6.71	7.14	-0.26	-0.66888	0.141549	6.77982	-1.37	0.19	0.36	-5.16
Q3UHC7	DAB2P_MOUSE	Disabled homolog 2-interacting protein OS=Mus musculus OX=10090 GN=Dab2ip PE=1 SV=1	Dab2ip	1	3.89	4.17	3.87	3.81	3.82	3.93	3.73	3.77	3.11	-0.26	-0.662341	0.140561	3.37701	-1.37	0.19	0.36	-5.16
Q8BHB4	WDR3_MOUSE	WD repeat-containing protein 3 OS=Mus musculus OX=10090 GN=Wdr3 PE=1 SV=1	Wdr3	3	8.23	8.55	9.2	9.25	8.58	8.32	8.52	8.56	8.75	-0.26	-0.669545	0.143346	8.47973	-1.36	0.19	0.36	-5.17
P97449	AMPN_MOUSE	Aminopeptidase N OS=Mus musculus OX=10090 GN=Anpep PE=1 SV=4	Anpep	6	8.78	8.54	9.24	9.62	9.03	8.53	8.57	8.45	9.33	-0.26	-0.675349	0.155452	8.46568	-1.32	0.21	0.38	-5.23
Q99104	MYO5A_MOUSE	Unconventional myosin-Va OS=Mus musculus OX=10090 GN=Myo5a PE=1 SV=2	Myo5a	9	9.52	9.26	10.06	10.64	9.95	9.63	9.44	9.45	9.56	-0.26	-0.688292	0.159556	9.33603	-1.31	0.21	0.38	-5.23
P99024	TBB5_MOUSE	Tubulin beta-5 chain OS=Mus musculus OX=10090 GN=Tubb5 PE=1 SV=1	Tubb5	3	9.6	9.57	9.52	10.36	9.23	9.75	9.5	9.66	9.36	-0.26	-0.70796	0.178753	9.81492	-1.25	0.23	0.4	-5.3
P28293	CATG_MOUSE	Cathepsin G OS=Mus musculus OX=10090 GN=Ctsg PE=1 SV=2	Ctsg	1	6.97	7.03	7.54	7.8	6.85	6.99	6.8	7.08	7.64	-0.26	-0.716384	0.195297	6.92964	-1.2	0.25	0.42	-5.36
O35704	SPTC1_MOUSE	Serine palmitoyltransferase 1 OS=Mus musculus OX=10090 GN=Sptlc1 PE=1 SV=2	Sptlc1	5	9.35	9.44	10.1	10.79	9.74	9.69	9.63	9.55	9.68	-0.26	-0.725528	0.201298	9.52628	-1.19	0.25	0.43	-5.37
Q8K3G5	VRK3_MOUSE	Inactive serine/threonine-protein kinase VRK3 OS=Mus musculus OX=10090 GN=Vrk3 PE=1 SV=2	Vrk3	1	4.18	4.21	4.78	4.43	4.56	3.78	3.8	4.17	4.38	-0.26	-0.74269	0.222168	3.98852	-1.13	0.27	0.45	-5.43
Q8K3X4	I2BPL_MOUSE	Probable E3 ubiquitin-protein ligase IRF2BPL OS=Mus musculus OX=10090 GN=Irf2bpl PE=1 SV=1	Irf2bpl	1	3.91	3.9	4.07	4.55	4.34	3.42	3.87	3.88	3.74	-0.26	-0.737869	0.225527	3.68219	-1.12	0.28	0.46	-5.45
Q80U30	CL16A_MOUSE	Protein CLEC16A OS=Mus musculus OX=10090 GN=Clec16a PE=1 SV=2	Clec16a	1	4.1	3.31	4.27	4.24	3.75	3.35	4	3.38	4.12	-0.26	-0.743266	0.231461	3.75703	-1.1	0.28	0.46	-5.46
Q9DBZ1	IKIP_MOUSE	Inhibitor of nuclear factor kappa-B kinase-interacting protein OS=Mus musculus OX=10090 GN=Ikbip PE=1 SV=2	Ikbip	6	9.28	9.28	9.98	10.59	9.83	9.51	9.48	9.35	9.44	-0.26	-0.773649	0.250502	9.25264	-1.07	0.3	0.47	-5.49
P24472	GSTA4_MOUSE	Glutathione S-transferase A4 OS=Mus musculus OX=10090 GN=Gsta4 PE=1 SV=3	Gsta4	1	4.16	4.15	5.17	4.01	4.22	3.6	3.99	4.08	4.68	-0.26	-0.792243	0.267487	4.1404	-1.04	0.31	0.49	-5.52
P97370	AT1B3_MOUSE	Sodium/potassium-transporting ATPase subunit beta-3 OS=Mus musculus OX=10090 GN=Atp1b3 PE=1 SV=1	Atp1b3	1	7.7	7.84	8.35	9.01	7.49	8.68	7.85	7.81	8.02	-0.26	-0.780167	0.268851	7.74021	-1.02	0.32	0.49	-5.54
Q9JIL4	NHRF3_MOUSE	Na(+)/H(+) exchange regulatory cofactor NHE-RF3 OS=Mus musculus OX=10090 GN=Pdzk1 PE=1 SV=1	Pdzk1	5	7.69	8.04	8.1	7.25	7.28	7	7.03	8.33	7.88	-0.26	-0.816841	0.287441	7.78715	-1.01	0.33	0.5	-5.56
Q3U829	AP5Z1_MOUSE	AP-5 complex subunit zeta-1 OS=Mus musculus OX=10090 GN=Ap5z1 PE=2 SV=1	Ap5z1	1	2.5	2.98	3.42	3.73	2.87	3.51	2.78	2.87	2.45	-0.26	-0.823316	0.300878	2.77522	-0.98	0.34	0.52	-5.58
Q64277	BST1_MOUSE	ADP-ribosyl cyclase/cyclic ADP-ribose hydrolase 2 OS=Mus musculus OX=10090 GN=Bst1 PE=1 SV=1	Bst1	1	5.14	5.41	6.07	6.58	6.15	4.9	5.33	5.29	6.05	-0.26	-0.852771	0.338077	5.19341	-0.91	0.38	0.55	-5.65
P99028	QCR6_MOUSE	Cytochrome b-c1 complex subunit 6, mitochondrial OS=Mus musculus OX=10090 GN=Uqcrh PE=1 SV=2	Uqcrh	3	9.2	9.6	10.48	11.15	10.06	9.9	9.6	9.64	10.02	-0.26	-1.03279	0.507702	9.42627	-0.72	0.48	0.65	-5.79
Q8K4Z5	SF3A1_MOUSE	Splicing factor 3A subunit 1 OS=Mus musculus OX=10090 GN=Sf3a1 PE=1 SV=1	Sf3a1	12	12.02	11.98	12.06	11.95	11.9	11.61	11.76	11.7	11.82	-0.25	-0.39241	-0.0984271	11.6973	-3.51	0.0025	0.045	-1.45
G5E870	TRIPC_MOUSE	E3 ubiquitin-protein ligase TRIP12 OS=Mus musculus OX=10090 GN=Trip12 PE=1 SV=1	Trip12	13	10.18	10.16	10.21	10.28	9.95	10.04	9.88	9.88	10.06	-0.25	-0.393471	-0.0969554	9.81228	-3.47	0.0027	0.046	-1.51
Q8JZM7	CDC73_MOUSE	Parafibromin OS=Mus musculus OX=10090 GN=Cdc73 PE=1 SV=1	Cdc73	3	9.7	9.56	9.59	9.53	9.49	9.3	9.3	9.34	9.28	-0.25	-0.413245	-0.0943066	9.24466	-3.34	0.0036	0.049	-1.78
Q9EP89	LACTB_MOUSE	Serine beta-lactamase-like protein LACTB, mitochondrial OS=Mus musculus OX=10090 GN=Lactb PE=1 SV=1	Lactb	6	10.25	10.13	10.21	10.41	10.03	10	10.01	10.11	9.87	-0.25	-0.410782	-0.0902101	9.96271	-3.28	0.0041	0.051	-1.89
Q6PGG2	GMIP_MOUSE	GEM-interacting protein OS=Mus musculus OX=10090 GN=Gmip PE=1 SV=1	Gmip	7	9.42	9.36	9.29	9.46	9.3	9.1	9.11	9.02	9.13	-0.25	-0.41581	-0.0889053	9.02468	-3.24	0.0045	0.052	-1.97
Q6PFD9	NUP98_MOUSE	Nuclear pore complex protein Nup98-Nup96 OS=Mus musculus OX=10090 GN=Nup98 PE=1 SV=2	Nup98	16	10.53	10.53	10.74	10.9	10.43	10.35	10.45	10.48	10.4	-0.25	-0.418612	-0.0879911	10.3935	-3.22	0.0048	0.052	-2.02
P23198	CBX3_MOUSE	Chromobox protein homolog 3 OS=Mus musculus OX=10090 GN=Cbx3 PE=1 SV=2	Cbx3	6	10.59	10.57	10.85	10.65	10.48	10.32	10.42	10.43	10.44	-0.25	-0.411451	-0.0855963	10.2893	-3.2	0.0049	0.052	-2.05
Q8BX70	VP13C_MOUSE	Intermembrane lipid transfer protein VPS13C OS=Mus musculus OX=10090 GN=Vps13c PE=1 SV=2	Vps13c	20	11.22	11.09	11.41	11.47	11.09	11	10.98	11.05	11.09	-0.25	-0.417724	-0.0842693	11.0261	-3.16	0.0054	0.055	-2.13
P35980	RL18_MOUSE	60S ribosomal protein L18 OS=Mus musculus OX=10090 GN=Rpl18 PE=1 SV=3	Rpl18	3	11.12	11.05	11.37	11.26	10.96	10.79	10.95	11	11.05	-0.25	-0.414857	-0.0801835	10.8849	-3.11	0.0061	0.056	-2.24
P63034	CYH2_MOUSE	Cytohesin-2 OS=Mus musculus OX=10090 GN=Cyth2 PE=1 SV=3	Cyth2	2	7.73	7.56	7.67	7.75	7.48	7.47	7.51	7.3	7.39	-0.25	-0.417826	-0.0786379	7.45523	-3.07	0.0065	0.058	-2.31
Q9CWZ7	SNAG_MOUSE	Gamma-soluble NSF attachment protein OS=Mus musculus OX=10090 GN=Napg PE=1 SV=1	Napg	5	10.74	10.64	11.05	11.07	10.66	10.65	10.62	10.62	10.55	-0.25	-0.424648	-0.0783431	10.5964	-3.05	0.0069	0.059	-2.35
Q9DB15	RM12_MOUSE	39S ribosomal protein L12, mitochondrial OS=Mus musculus OX=10090 GN=Mrpl12 PE=1 SV=2	Mrpl12	2	9.73	9.69	9.75	9.92	9.67	9.58	9.45	9.47	9.42	-0.25	-0.430537	-0.0768164	9.53819	-3.01	0.0075	0.062	-2.43
Q9JLN9	MTOR_MOUSE	Serine/threonine-protein kinase mTOR OS=Mus musculus OX=10090 GN=Mtor PE=1 SV=2	Mtor	10	9.92	9.85	10.25	10.14	9.83	9.68	9.69	9.87	9.89	-0.25	-0.423834	-0.0720049	9.66318	-2.96	0.0084	0.065	-2.53
Q8VE18	SMG8_MOUSE	Nonsense-mediated mRNA decay factor SMG8 OS=Mus musculus OX=10090 GN=Smg8 PE=1 SV=1	Smg8	5	8.78	8.7	9.04	8.85	8.62	8.47	8.56	8.58	8.76	-0.25	-0.420481	-0.07113	8.51407	-2.96	0.0084	0.065	-2.54
Q64213	SF01_MOUSE	Splicing factor 1 OS=Mus musculus OX=10090 GN=Sf1 PE=1 SV=6	Sf1	4	9.13	9.08	9.24	9.07	9	8.66	8.89	8.84	9.02	-0.25	-0.426483	-0.0682711	8.81253	-2.9	0.0095	0.068	-2.64
P32883	RASK_MOUSE	GTPase KRas OS=Mus musculus OX=10090 GN=Kras PE=1 SV=1	Kras	4	9.33	9.22	9.45	9.62	9.13	8.95	9.21	9.22	9.28	-0.25	-0.428969	-0.0680396	9.11673	-2.89	0.0097	0.069	-2.66
P97801	SMN_MOUSE	Survival motor neuron protein OS=Mus musculus OX=10090 GN=Smn1 PE=1 SV=1	Smn1	3	7.9	7.92	7.87	8.05	7.92	7.71	7.63	7.53	7.63	-0.25	-0.437521	-0.064178	7.57261	-2.82	0.011	0.074	-2.79
O88879	APAF_MOUSE	Apoptotic protease-activating factor 1 OS=Mus musculus OX=10090 GN=Apaf1 PE=1 SV=3	Apaf1	5	9.61	9.47	9.52	9.38	9.49	9.1	9.3	9.14	9.21	-0.25	-0.432135	-0.0633178	9.15666	-2.82	0.011	0.074	-2.79
Q6VN19	RBP10_MOUSE	Ran-binding protein 10 OS=Mus musculus OX=10090 GN=Ranbp10 PE=1 SV=2	Ranbp10	4	8.08	7.98	8.29	8.45	8.03	7.83	7.9	7.87	8.11	-0.25	-0.444556	-0.0643951	7.86037	-2.81	0.012	0.074	-2.81
Q8BVA5	LDAH_MOUSE	Lipid droplet-associated hydrolase OS=Mus musculus OX=10090 GN=Ldah PE=1 SV=1	Ldah	4	9.21	9.11	9.51	9.41	9.07	8.92	8.99	9.06	9.26	-0.25	-0.436339	-0.0614614	8.89538	-2.79	0.012	0.075	-2.86
Q9CPR5	RM15_MOUSE	39S ribosomal protein L15, mitochondrial OS=Mus musculus OX=10090 GN=Mrpl15 PE=1 SV=1	Mrpl15	2	7.25	7.22	7.31	7.37	7.08	6.85	7.05	7.12	7.08	-0.25	-0.441819	-0.0619485	7.05858	-2.79	0.012	0.075	-2.86
Q9JIF7	COPB_MOUSE	Coatomer subunit beta OS=Mus musculus OX=10090 GN=Copb1 PE=1 SV=1	Copb1	21	12.34	12.29	12.73	12.8	12.23	12.3	12.28	12.32	12.32	-0.25	-0.441152	-0.0556831	12.2633	-2.71	0.014	0.082	-3.01
Q8BWM0	PGES2_MOUSE	Prostaglandin E synthase 2 OS=Mus musculus OX=10090 GN=Ptges2 PE=1 SV=3	Ptges2	3	7.68	7.58	8.08	7.97	7.61	7.58	7.53	7.59	7.55	-0.25	-0.452338	-0.0563954	7.43191	-2.7	0.015	0.083	-3.03
Q7TQK5	CCD93_MOUSE	Coiled-coil domain-containing protein 93 OS=Mus musculus OX=10090 GN=Ccdc93 PE=1 SV=1	Ccdc93	8	10.55	10.51	11	10.82	10.57	10.35	10.4	10.47	10.55	-0.25	-0.451651	-0.0546715	10.331	-2.68	0.015	0.085	-3.06
P63037	DNJA1_MOUSE	DnaJ homolog subfamily A member 1 OS=Mus musculus OX=10090 GN=Dnaja1 PE=1 SV=1	Dnaja1	9	11.12	11.09	11.22	11.12	10.71	10.81	10.95	11.01	10.98	-0.25	-0.443455	-0.0490835	10.9514	-2.62	0.017	0.091	-3.17
Q8R2U0	SEH1_MOUSE	Nucleoporin SEH1 OS=Mus musculus OX=10090 GN=Seh1l PE=2 SV=1	Seh1l	5	8.79	8.63	8.86	9.15	8.84	8.58	8.44	8.54	8.64	-0.25	-0.455943	-0.050445	8.48447	-2.62	0.017	0.091	-3.17
Q921E6	EED_MOUSE	Polycomb protein EED OS=Mus musculus OX=10090 GN=Eed PE=1 SV=1	Eed	2	7.45	7.58	7.92	7.65	7.54	7.22	7.36	7.42	7.49	-0.25	-0.446887	-0.047453	7.27596	-2.6	0.018	0.093	-3.21
Q569Z6	TR150_MOUSE	Thyroid hormone receptor-associated protein 3 OS=Mus musculus OX=10090 GN=Thrap3 PE=1 SV=1	Thrap3	15	11.36	11.29	11.16	11.79	11.29	11.15	11.08	11.11	11.13	-0.25	-0.450183	-0.0461754	11.0727	-2.58	0.019	0.094	-3.25
Q8BTI8	SRRM2_MOUSE	Serine/arginine repetitive matrix protein 2 OS=Mus musculus OX=10090 GN=Srrm2 PE=1 SV=3	Srrm2	13	10.98	10.85	10.58	11.14	10.8	10.64	10.51	10.55	10.67	-0.25	-0.457882	-0.046842	10.3983	-2.58	0.019	0.094	-3.25
Q99ME2	WDR6_MOUSE	WD repeat-containing protein 6 OS=Mus musculus OX=10090 GN=Wdr6 PE=1 SV=1	Wdr6	1	6.99	6.96	7.22	6.96	6.79	6.55	6.75	6.89	6.92	-0.25	-0.459402	-0.0468465	6.78627	-2.58	0.019	0.094	-3.25
Q9CWK3	CD2B2_MOUSE	CD2 antigen cytoplasmic tail-binding protein 2 OS=Mus musculus OX=10090 GN=Cd2bp2 PE=1 SV=1	Cd2bp2	2	7.27	7.2	7.25	7.2	7.18	6.73	6.84	7.01	7.16	-0.25	-0.448329	-0.0419548	6.96246	-2.53	0.021	0.098	-3.33
P14824	ANXA6_MOUSE	Annexin A6 OS=Mus musculus OX=10090 GN=Anxa6 PE=1 SV=3	Anxa6	14	10.78	10.85	11.33	11.25	10.74	10.75	10.68	10.96	10.87	-0.25	-0.461248	-0.040709	10.9161	-2.51	0.022	0.1	-3.38
Q9DBR4	APBB2_MOUSE	Amyloid beta precursor protein binding family B member 2 OS=Mus musculus OX=10090 GN=Apbb2 PE=1 SV=2	Apbb2	2	7.59	7.54	7.61	7.85	7.6	7.39	7.3	7.21	7.48	-0.25	-0.459028	-0.039942	7.20075	-2.5	0.022	0.1	-3.39
Q6QD59	SEC20_MOUSE	Vesicle transport protein SEC20 OS=Mus musculus OX=10090 GN=Bnip1 PE=1 SV=1	Bnip1	3	8.42	8.1	8.57	8.7	8.33	8.15	8.05	8.2	8.26	-0.25	-0.45639	-0.0349878	8.08878	-2.45	0.025	0.11	-3.49
Q9CWE0	MFR1L_MOUSE	Mitochondrial fission regulator 1-like OS=Mus musculus OX=10090 GN=Mtfr1l PE=1 SV=1	Mtfr1l	1	6.78	6.68	6.93	6.88	6.83	6.48	6.39	6.42	6.69	-0.25	-0.473011	-0.033459	6.30951	-2.42	0.026	0.11	-3.54
Q8BL66	EEA1_MOUSE	Early endosome antigen 1 OS=Mus musculus OX=10090 GN=Eea1 PE=1 SV=2	Eea1	26	11.94	11.67	12.25	12.3	11.89	11.78	11.7	11.71	11.9	-0.25	-0.459296	-0.0314324	11.6425	-2.41	0.027	0.11	-3.56
Q8VDU5	SNRK_MOUSE	SNF-related serine/threonine-protein kinase OS=Mus musculus OX=10090 GN=Snrk PE=1 SV=1	Snrk	2	8.73	8.5	9.01	9.03	8.74	8.43	8.55	8.49	8.64	-0.25	-0.468591	-0.0296492	8.47412	-2.38	0.028	0.12	-3.6
Q8BMK4	CKAP4_MOUSE	Cytoskeleton-associated protein 4 OS=Mus musculus OX=10090 GN=Ckap4 PE=1 SV=2	Ckap4	29	13.29	13.06	13.28	13.78	13.23	13.07	13.06	13.15	12.99	-0.25	-0.478543	-0.0247493	13.0249	-2.33	0.032	0.12	-3.7
Q8K4L0	DDX54_MOUSE	ATP-dependent RNA helicase DDX54 OS=Mus musculus OX=10090 GN=Ddx54 PE=1 SV=1	Ddx54	4	7.33	7.45	7.36	7.13	7.1	7.06	7.06	7.12	7.02	-0.25	-0.471887	-0.02295	7.14795	-2.32	0.033	0.12	-3.72
Q3TRM4	PLPL6_MOUSE	Patatin-like phospholipase domain-containing protein 6 OS=Mus musculus OX=10090 GN=Pnpla6 PE=1 SV=2	Pnpla6	4	7.83	7.67	7.65	8.09	7.71	7.67	7.5	7.52	7.41	-0.25	-0.473976	-0.0226477	7.38238	-2.31	0.033	0.13	-3.73
Q3UM18	LSG1_MOUSE	Large subunit GTPase 1 homolog OS=Mus musculus OX=10090 GN=Lsg1 PE=1 SV=2	Lsg1	2	5.65	5.77	5.77	5.83	5.75	5.38	5.23	5.59	5.55	-0.25	-0.484263	-0.0228377	5.47948	-2.31	0.033	0.13	-3.74
Q8BK72	RT27_MOUSE	28S ribosomal protein S27, mitochondrial OS=Mus musculus OX=10090 GN=Mrps27 PE=1 SV=2	Mrps27	3	7.47	7.63	7.85	7.95	7.54	7.24	7.46	7.49	7.67	-0.25	-0.474191	-0.0199657	7.32771	-2.29	0.035	0.13	-3.78
Q9QUJ7	ACSL4_MOUSE	Long-chain-fatty-acid--CoA ligase 4 OS=Mus musculus OX=10090 GN=Acsl4 PE=1 SV=2	Acsl4	2	9.24	9.44	9.67	9.58	9.37	8.98	9.14	9.32	9.35	-0.25	-0.482162	-0.0194458	9.23412	-2.28	0.035	0.13	-3.79
Q9WUP4	PORED_MOUSE	Polyprenol reductase OS=Mus musculus OX=10090 GN=Srd5a3 PE=1 SV=2	Srd5a3	2	8.22	7.88	8.14	8.55	8.15	7.8	7.88	7.81	8.07	-0.25	-0.486658	-0.0195698	7.89422	-2.28	0.035	0.13	-3.79
Q8BKE6	CP20A_MOUSE	Cytochrome P450 20A1 OS=Mus musculus OX=10090 GN=Cyp20a1 PE=1 SV=1	Cyp20a1	5	10.38	10.32	10.68	11.01	10.4	10.36	10.37	10.24	10.37	-0.25	-0.484005	-0.0121652	10.2065	-2.21	0.04	0.14	-3.91
Q8K2B3	SDHA_MOUSE	Succinate dehydrogenase [ubiquinone] flavoprotein subunit, mitochondrial OS=Mus musculus OX=10090 GN=Sdha PE=1 SV=1	Sdha	11	10.93	10.72	11.04	11.53	10.97	10.82	10.69	10.73	10.8	-0.25	-0.494737	-0.0117347	10.6745	-2.2	0.041	0.14	-3.92
Q9QXE7	TBL1X_MOUSE	F-box-like/WD repeat-containing protein TBL1X OS=Mus musculus OX=10090 GN=Tbl1x PE=1 SV=2	Tbl1x	3	8.18	8.11	8.27	8.72	8.14	7.94	8.06	8.02	8.19	-0.25	-0.486977	-0.0100537	7.9566	-2.19	0.042	0.14	-3.94
Q9D486	CMIP_MOUSE	C-Maf-inducing protein OS=Mus musculus OX=10090 GN=Cmip PE=1 SV=3	Cmip	2	7.98	8.03	7.56	8.07	7.96	7.65	7.56	7.5	7.61	-0.25	-0.495302	-0.00911339	7.57351	-2.18	0.043	0.14	-3.96
Q9DAS9	GBG12_MOUSE	Guanine nucleotide-binding protein G(I)/G(S)/G(O) subunit gamma-12 OS=Mus musculus OX=10090 GN=Gng12 PE=1 SV=3	Gng12	2	7.75	7.71	8.14	8.38	7.86	7.83	7.57	7.71	7.76	-0.25	-0.49938	-0.00486343	7.7135	-2.14	0.046	0.15	-4.02
Q9WUQ2	PREB_MOUSE	Prolactin regulatory element-binding protein OS=Mus musculus OX=10090 GN=Preb PE=1 SV=1	Preb	7	9.36	9.26	9.78	9.8	9.29	9.04	9.27	9.44	9.46	-0.25	-0.49381	-0.00322829	9.20766	-2.13	0.047	0.15	-4.04
Q6URW6	MYH14_MOUSE	Myosin-14 OS=Mus musculus OX=10090 GN=Myh14 PE=1 SV=1	Myh14	19	10.9	10.48	11.02	10.96	10.38	10.49	10.6	10.63	10.81	-0.25	-0.509072	-0.000145004	10.6596	-2.1	0.05	0.16	-4.09
Q9CQ56	USE1_MOUSE	Vesicle transport protein USE1 OS=Mus musculus OX=10090 GN=Use1 PE=1 SV=1	Use1	1	6.83	6.81	6.82	7.28	6.76	6.73	6.47	6.77	6.69	-0.25	-0.495775	0.00050453	6.48925	-2.1	0.05	0.16	-4.1
Q8CC88	VWA8_MOUSE	von Willebrand factor A domain-containing protein 8 OS=Mus musculus OX=10090 GN=Vwa8 PE=1 SV=2	Vwa8	8	8.35	8.18	8.71	8.96	8.4	8.19	8.18	8.26	8.49	-0.25	-0.50359	0.00637106	8.22262	-2.05	0.055	0.17	-4.18
Q5PRF0	HTR5A_MOUSE	HEAT repeat-containing protein 5A OS=Mus musculus OX=10090 GN=Heatr5a PE=1 SV=2	Heatr5a	6	9.3	9.21	9.72	9.62	9.3	9.24	9.19	9.1	9.25	-0.25	-0.509505	0.0193634	9.19886	-1.95	0.067	0.19	-4.34
O54784	DAPK3_MOUSE	Death-associated protein kinase 3 OS=Mus musculus OX=10090 GN=Dapk3 PE=1 SV=1	Dapk3	3	7.86	7.7	8.08	8.19	7.82	7.77	7.73	7.46	7.74	-0.25	-0.527232	0.021368	7.6601	-1.94	0.069	0.19	-4.36
Q8BPM0	DAAM1_MOUSE	Disheveled-associated activator of morphogenesis 1 OS=Mus musculus OX=10090 GN=Daam1 PE=1 SV=4	Daam1	14	11.62	11.48	11.99	12.33	11.69	11.48	11.57	11.46	11.8	-0.25	-0.52888	0.0247796	11.4871	-1.91	0.072	0.2	-4.39
O70325	GPX4_MOUSE	Phospholipid hydroperoxide glutathione peroxidase OS=Mus musculus OX=10090 GN=Gpx4 PE=1 SV=4	Gpx4	5	9.54	9.7	10.43	9.92	9.55	9.58	9.72	9.53	9.84	-0.25	-0.537267	0.0276758	9.60227	-1.89	0.074	0.2	-4.42
Q99PI4	LPIN3_MOUSE	Phosphatidate phosphatase LPIN3 OS=Mus musculus OX=10090 GN=Lpin3 PE=1 SV=1	Lpin3	1	6.68	6.67	7	6.71	6.58	6.43	6.25	6.64	6.69	-0.25	-0.526684	0.0290669	6.49202	-1.88	0.076	0.2	-4.44
Q7TPW1	NEXN_MOUSE	Nexilin OS=Mus musculus OX=10090 GN=Nexn PE=1 SV=3	Nexn	1	5.2	5.41	5.9	5.66	5.47	5.11	5.37	5.2	5.33	-0.25	-0.53138	0.039952	5.07566	-1.81	0.088	0.22	-4.56
Q9JMC8	E41LB_MOUSE	Band 4.1-like protein 4B OS=Mus musculus OX=10090 GN=Epb41l4b PE=1 SV=2	Epb41l4b	1	5.63	5.16	5.79	5.69	5.39	5.03	5.33	5.22	5.6	-0.25	-0.559671	0.0571641	5.15435	-1.71	0.1	0.24	-4.7
E1U8D0	SOGA1_MOUSE	Protein SOGA1 OS=Mus musculus OX=10090 GN=Soga1 PE=1 SV=3	Soga1	2	4.93	5.04	4.67	5.13	4.41	4.86	4.49	4.64	5.06	-0.25	-0.566881	0.0593204	4.77667	-1.7	0.11	0.25	-4.71
Q8BTW3	EXOS6_MOUSE	Exosome complex component MTR3 OS=Mus musculus OX=10090 GN=Exosc6 PE=1 SV=1	Exosc6	2	6.42	6.62	6.83	6.53	6.45	6.2	6.33	6.3	6.48	-0.25	-0.552403	0.0620095	6.24763	-1.68	0.11	0.26	-4.75
Q01147	CREB1_MOUSE	Cyclic AMP-responsive element-binding protein 1 OS=Mus musculus OX=10090 GN=Creb1 PE=1 SV=2	Creb1	2	6.42	6.38	6.26	6.75	6.53	6.05	6.1	6.08	6.26	-0.25	-0.567141	0.0705457	6.02021	-1.64	0.12	0.27	-4.81
Q6AW69	CGNL1_MOUSE	Cingulin-like protein 1 OS=Mus musculus OX=10090 GN=Cgnl1 PE=1 SV=3	Cgnl1	23	11.24	11.04	11.44	12.04	11.21	11.3	11.18	11.01	11.25	-0.25	-0.580136	0.0777253	11.1652	-1.6	0.13	0.28	-4.85
O35730	RING1_MOUSE	E3 ubiquitin-protein ligase RING1 OS=Mus musculus OX=10090 GN=Ring1 PE=1 SV=2	Ring1	1	5.51	5.42	6.15	6.1	5.62	5.29	5.44	5.58	5.8	-0.25	-0.581968	0.0812735	5.4922	-1.59	0.13	0.28	-4.88
P39061	COIA1_MOUSE	Collagen alpha-1(XVIII) chain OS=Mus musculus OX=10090 GN=Col18a1 PE=1 SV=4	Col18a1	5	8.78	8.53	8.89	8.71	8.29	8.44	8.53	8.56	8.59	-0.25	-0.574423	0.084005	8.55402	-1.57	0.14	0.29	-4.91
P51658	DHB2_MOUSE	Estradiol 17-beta-dehydrogenase 2 OS=Mus musculus OX=10090 GN=Hsd17b2 PE=1 SV=2	Hsd17b2	4	8.87	9.02	9.45	9.09	8.45	8.84	8.81	9.09	9.11	-0.25	-0.575807	0.0849752	9.0128	-1.56	0.14	0.29	-4.91
O55142	RL35A_MOUSE	60S ribosomal protein L35a OS=Mus musculus OX=10090 GN=Rpl35a PE=1 SV=2	Rpl35a	2	10.6	10.77	11.05	11.45	10.89	10.52	10.68	10.65	10.82	-0.25	-0.597598	0.0888561	10.4786	-1.56	0.14	0.29	-4.92
Q9DC23	DJC10_MOUSE	DnaJ homolog subfamily C member 10 OS=Mus musculus OX=10090 GN=Dnajc10 PE=1 SV=2	Dnajc10	2	9.02	9.22	9.47	9.63	9.18	8.98	9.04	8.99	9.26	-0.25	-0.583002	0.0923668	8.95073	-1.53	0.14	0.3	-4.96
Q02257	PLAK_MOUSE	Junction plakoglobin OS=Mus musculus OX=10090 GN=Jup PE=1 SV=3	Jup	11	11.77	11.53	11.9	11.97	11.42	11.52	11.53	11.41	11.84	-0.25	-0.585419	0.0928634	11.6146	-1.53	0.14	0.3	-4.96
A2AGH6	MED12_MOUSE	Mediator of RNA polymerase II transcription subunit 12 OS=Mus musculus OX=10090 GN=Med12 PE=1 SV=1	Med12	1	5.54	5.22	5.42	5.31	4.95	5.14	5.16	5.15	5.24	-0.25	-0.586486	0.0957308	5.01517	-1.51	0.15	0.31	-4.98
Q9CWD8	NUBPL_MOUSE	Iron-sulfur protein NUBPL OS=Mus musculus OX=10090 GN=Nubpl PE=1 SV=2	Nubpl	1	5.81	5.53	6.22	6.4	6.03	5.77	5.66	5.47	5.79	-0.25	-0.597503	0.100336	5.49327	-1.5	0.15	0.31	-5
Q6ZQM0	RFFL_MOUSE	E3 ubiquitin-protein ligase rififylin OS=Mus musculus OX=10090 GN=Rffl PE=1 SV=1	Rffl	1	3.9	3.95	4.52	3.97	3.87	3.89	3.78	3.64	4	-0.25	-0.59851	0.104772	3.81025	-1.47	0.16	0.32	-5.03
Q8CE90	MP2K7_MOUSE	Dual specificity mitogen-activated protein kinase kinase 7 OS=Mus musculus OX=10090 GN=Map2k7 PE=1 SV=1	Map2k7	1	5.02	4.59	5.28	5.15	4.55	4.28	5.15	4.75	5.05	-0.25	-0.610556	0.110177	4.69497	-1.46	0.16	0.32	-5.05
Q8BKH7	SIN1_MOUSE	Target of rapamycin complex 2 subunit MAPKAP1 OS=Mus musculus OX=10090 GN=Mapkap1 PE=1 SV=1	Mapkap1	1	4.72	4.66	5.26	5.11	4.53	4.99	4.69	4.47	4.78	-0.25	-0.601583	0.10901	4.5947	-1.46	0.16	0.32	-5.05
Q5DU02	UBP22_MOUSE	Ubiquitin carboxyl-terminal hydrolase 22 OS=Mus musculus OX=10090 GN=Usp22 PE=2 SV=2	Usp22	1	4.63	4.78	4.88	5.09	4.85	4.36	4.54	4.44	4.78	-0.25	-0.615529	0.116296	4.47181	-1.43	0.17	0.33	-5.08
Q9EQX4	AIF1L_MOUSE	Allograft inflammatory factor 1-like OS=Mus musculus OX=10090 GN=Aif1l PE=1 SV=1	Aif1l	2	8.56	8.42	8.96	9.4	8.91	8.69	8.64	8.49	8.16	-0.25	-0.645581	0.139814	8.53378	-1.35	0.19	0.36	-5.18
Q9CYH2	PXL2A_MOUSE	Peroxiredoxin-like 2A OS=Mus musculus OX=10090 GN=Prxl2a PE=1 SV=2	Prxl2a	2	9.02	9.2	9.52	10.08	9.2	9.5	9.44	9.07	8.84	-0.25	-0.630572	0.13736	8.9844	-1.35	0.19	0.36	-5.18
Q80T85	DCAF5_MOUSE	DDB1- and CUL4-associated factor 5 OS=Mus musculus OX=10090 GN=Dcaf5 PE=1 SV=2	Dcaf5	1	5.76	5.8	6.55	6.68	5.83	6.14	5.97	5.55	6.26	-0.25	-0.667483	0.169322	5.83149	-1.25	0.23	0.4	-5.3
Q99L28	RLP24_MOUSE	Probable ribosome biogenesis protein RLP24 OS=Mus musculus OX=10090 GN=Rsl24d1 PE=2 SV=1	Rsl24d1	1	6.35	6.49	6.94	7.05	6.51	6.19	6.48	6.47	6.62	-0.25	-0.675092	0.171261	6.31098	-1.25	0.23	0.4	-5.3
Q9CZS1	AL1B1_MOUSE	Aldehyde dehydrogenase X, mitochondrial OS=Mus musculus OX=10090 GN=Aldh1b1 PE=1 SV=1	Aldh1b1	3	8.2	8.25	8.61	9.43	8.79	8.29	8.22	8.21	8.38	-0.25	-0.669031	0.178332	8.18418	-1.22	0.24	0.42	-5.34
P70227	ITPR3_MOUSE	Inositol 1,4,5-trisphosphate receptor type 3 OS=Mus musculus OX=10090 GN=Itpr3 PE=1 SV=3	Itpr3	9	9.31	9.21	9.73	10.48	9.79	9.65	9.29	9.16	9.3	-0.25	-0.687151	0.193637	9.26658	-1.18	0.25	0.43	-5.38
P49817	CAV1_MOUSE	Caveolin-1 OS=Mus musculus OX=10090 GN=Cav1 PE=1 SV=1	Cav1	2	8.94	8.77	9.74	10.14	9.55	9.21	8.92	8.78	9.26	-0.25	-0.710206	0.207231	8.94603	-1.15	0.26	0.44	-5.41
Q8VDV3	R3GEF_MOUSE	Guanine nucleotide exchange factor for Rab-3A OS=Mus musculus OX=10090 GN=Rab3il1 PE=1 SV=1	Rab3il1	1	3	2.95	2.88	3.56	3.4	2.18	2.76	2.96	2.93	-0.25	-0.71106	0.210668	2.85437	-1.14	0.27	0.45	-5.42
Q8BGA2	LHPL2_MOUSE	LHFPL tetraspan subfamily member 2 protein OS=Mus musculus OX=10090 GN=Lhfpl2 PE=1 SV=1	Lhfpl2	1	8.04	7.92	8.93	9.24	8.87	8.15	7.87	7.98	8.52	-0.25	-0.752471	0.244312	7.79066	-1.07	0.3	0.48	-5.49
Q8K1A5	TM41B_MOUSE	Transmembrane protein 41B OS=Mus musculus OX=10090 GN=Tmem41b PE=1 SV=1	Tmem41b	1	8.2	8.13	8.18	7.96	7.93	7.81	7.73	7.76	8.11	-0.25	-0.742937	0.241302	7.45114	-1.07	0.3	0.48	-5.49
A2AAJ9	OBSCN_MOUSE	Obscurin OS=Mus musculus OX=10090 GN=Obscn PE=1 SV=3	Obscn	1	4.33	4.71	5.2	5.98	5.03	4.36	4.99	4.5	5.13	-0.25	-0.770742	0.262013	4.53389	-1.04	0.31	0.49	-5.53
P29268	CCN2_MOUSE	CCN family member 2 OS=Mus musculus OX=10090 GN=Ccn2 PE=1 SV=3	Ccn2	3	9.9	9.74	9.76	10.39	10.04	10.06	10.16	9.36	8.85	-0.25	-0.787551	0.278031	9.42719	-1	0.33	0.5	-5.56
Q8K354	CBR3_MOUSE	Carbonyl reductase [NADPH] 3 OS=Mus musculus OX=10090 GN=Cbr3 PE=1 SV=1	Cbr3	1	2.93	2.31	3.09	2.98	3.13	1.98	2.24	2.8	2.72	-0.25	-0.807951	0.300759	2.86416	-0.96	0.35	0.52	-5.6
P49070	CAMLG_MOUSE	Guided entry of tail-anchored proteins factor CAMLG OS=Mus musculus OX=10090 GN=Camlg PE=1 SV=2	Camlg	4	8.49	8.25	8.63	8.58	8.12	8.3	8.26	8.04	8.48	-0.25	-0.784235	0.293077	7.6913	-0.96	0.35	0.52	-5.6
P59266	FITM2_MOUSE	Acyl-coenzyme A diphosphatase FITM2 OS=Mus musculus OX=10090 GN=Fitm2 PE=1 SV=1	Fitm2	1	6.37	6.42	7.3	7.96	6.93	6.91	6.58	6.63	6.74	-0.25	-0.828298	0.328441	6.45972	-0.91	0.38	0.55	-5.65
Q8C9W3	ATS2_MOUSE	A disintegrin and metalloproteinase with thrombospondin motifs 2 OS=Mus musculus OX=10090 GN=Adamts2 PE=1 SV=2	Adamts2	6	9.4	9.51	10.4	11.15	10.39	9.98	9.76	9.51	9.68	-0.25	-0.841048	0.340209	9.60908	-0.89	0.38	0.56	-5.66
P62264	RS14_MOUSE	40S ribosomal protein S14 OS=Mus musculus OX=10090 GN=Rps14 PE=1 SV=3	Rps14	5	11.06	10.96	11.17	11.24	10.94	10.98	10.86	10.76	10.83	-0.24	-0.391693	-0.0787159	10.9196	-3.16	0.0054	0.055	-2.14
Q91W86	VPS11_MOUSE	Vacuolar protein sorting-associated protein 11 homolog OS=Mus musculus OX=10090 GN=Vps11 PE=1 SV=3	Vps11	7	10.2	10.08	10.52	10.38	10.05	10.03	10.01	10.1	10.11	-0.24	-0.401571	-0.0719407	9.98482	-3.02	0.0074	0.062	-2.42
P62889	RL30_MOUSE	60S ribosomal protein L30 OS=Mus musculus OX=10090 GN=Rpl30 PE=1 SV=2	Rpl30	3	10.97	10.88	10.94	10.75	10.68	10.67	10.69	10.67	10.51	-0.24	-0.407879	-0.0716782	10.6447	-3	0.0077	0.063	-2.46
Q9ER00	STX12_MOUSE	Syntaxin-12 OS=Mus musculus OX=10090 GN=Stx12 PE=1 SV=1	Stx12	3	10.01	9.88	9.82	10.16	9.86	9.71	9.69	9.67	9.71	-0.24	-0.406779	-0.0695523	9.59633	-2.97	0.0082	0.065	-2.51
A2AWA9	RBGP1_MOUSE	Rab GTPase-activating protein 1 OS=Mus musculus OX=10090 GN=Rabgap1 PE=1 SV=1	Rabgap1	10	9.87	9.73	10.15	10.07	9.75	9.64	9.64	9.7	9.83	-0.24	-0.415022	-0.0705341	9.63751	-2.96	0.0084	0.065	-2.53
Q80TY5	VP13B_MOUSE	Intermembrane lipid transfer protein VPS13B OS=Mus musculus OX=10090 GN=Vps13b PE=1 SV=3	Vps13b	2	6.79	6.7	6.87	6.72	6.46	6.52	6.59	6.55	6.52	-0.24	-0.413814	-0.0693613	6.58317	-2.95	0.0086	0.065	-2.55
Q9R0L6	PCM1_MOUSE	Pericentriolar material 1 protein OS=Mus musculus OX=10090 GN=Pcm1 PE=1 SV=2	Pcm1	7	9.74	9.52	9.56	9.96	9.56	9.4	9.41	9.38	9.5	-0.24	-0.41927	-0.0699108	9.35621	-2.94	0.0087	0.066	-2.56
Q9CXG3	PPIL4_MOUSE	Peptidyl-prolyl cis-trans isomerase-like 4 OS=Mus musculus OX=10090 GN=Ppil4 PE=1 SV=2	Ppil4	5	10.26	10.07	10.26	9.93	10.01	9.71	9.91	9.81	10	-0.24	-0.417629	-0.0638002	9.74507	-2.86	0.01	0.072	-2.72
Q8CCP0	NEMF_MOUSE	Ribosome quality control complex subunit NEMF OS=Mus musculus OX=10090 GN=Nemf PE=1 SV=2	Nemf	7	9.96	9.86	10.16	9.86	9.78	9.53	9.7	9.79	9.81	-0.24	-0.415292	-0.0625987	9.60533	-2.85	0.011	0.073	-2.75
Q99K70	RRAGC_MOUSE	Ras-related GTP-binding protein C OS=Mus musculus OX=10090 GN=Rragc PE=1 SV=1	Rragc	3	8.29	8.14	8.34	8.64	8.2	8.1	8.11	8.07	8.1	-0.24	-0.410709	-0.0601305	8.08619	-2.82	0.011	0.074	-2.8
P41230	KDM5C_MOUSE	Lysine-specific demethylase 5C OS=Mus musculus OX=10090 GN=Kdm5c PE=1 SV=4	Kdm5c	4	8.25	8.08	8.32	8.26	8.22	7.99	7.77	7.92	8.02	-0.24	-0.433369	-0.0527029	7.83838	-2.68	0.015	0.084	-3.06
Q8C1Y8	CCZ1_MOUSE	Vacuolar fusion protein CCZ1 homolog OS=Mus musculus OX=10090 GN=Ccz1 PE=1 SV=1	Ccz1	8	10.3	10.23	10.68	10.42	10.22	9.91	10.21	10.14	10.35	-0.24	-0.428276	-0.0467053	10.1105	-2.61	0.018	0.091	-3.18
Q80UP5	AN13A_MOUSE	Ankyrin repeat domain-containing protein 13A OS=Mus musculus OX=10090 GN=Ankrd13a PE=1 SV=2	Ankrd13a	6	8.87	8.91	8.95	8.67	8.49	8.55	8.76	8.7	8.57	-0.24	-0.426566	-0.0449204	8.7706	-2.6	0.018	0.093	-3.22
E9Q4N7	ARI1B_MOUSE	AT-rich interactive domain-containing protein 1B OS=Mus musculus OX=10090 GN=Arid1b PE=1 SV=2	Arid1b	5	8.39	8.44	8.49	8.7	8.23	8.09	8.22	8.31	8.44	-0.24	-0.44341	-0.046115	8.25121	-2.59	0.019	0.093	-3.23
Q9JIH2	NUP50_MOUSE	Nuclear pore complex protein Nup50 OS=Mus musculus OX=10090 GN=Nup50 PE=1 SV=3	Nup50	6	9.16	9.09	9.15	9.62	9.06	9.14	8.97	8.96	8.99	-0.24	-0.430419	-0.0413219	8.90157	-2.55	0.02	0.097	-3.31
B2RY56	RBM25_MOUSE	RNA-binding protein 25 OS=Mus musculus OX=10090 GN=Rbm25 PE=1 SV=2	Rbm25	9	10.01	9.99	10.11	10.24	9.8	9.8	9.85	10	9.8	-0.24	-0.43361	-0.0393534	9.86806	-2.52	0.021	0.1	-3.36
Q8BMS1	ECHA_MOUSE	Trifunctional enzyme subunit alpha, mitochondrial OS=Mus musculus OX=10090 GN=Hadha PE=1 SV=1	Hadha	11	10.88	10.91	11.27	11.07	10.66	10.74	10.76	10.98	10.82	-0.24	-0.444819	-0.0375932	10.7768	-2.49	0.023	0.1	-3.42
O70551	SRPK1_MOUSE	SRSF protein kinase 1 OS=Mus musculus OX=10090 GN=Srpk1 PE=1 SV=2	Srpk1	3	8.15	8.18	8.61	8.22	8.08	8	7.97	8.09	8.12	-0.24	-0.441425	-0.0353407	8.03058	-2.47	0.024	0.11	-3.46
Q8BYB9	PGLT1_MOUSE	Protein O-glucosyltransferase 1 OS=Mus musculus OX=10090 GN=Poglut1 PE=1 SV=2	Poglut1	2	7.32	7.3	7.52	7.3	7.16	6.93	7.11	7.13	7.29	-0.24	-0.438266	-0.0340706	7.03438	-2.45	0.024	0.11	-3.48
Q9CQN1	TRAP1_MOUSE	Heat shock protein 75 kDa, mitochondrial OS=Mus musculus OX=10090 GN=Trap1 PE=1 SV=1	Trap1	12	10.24	10.24	10.5	10.81	10.22	10.05	10.21	10.23	10.31	-0.24	-0.454031	-0.0338269	10.1671	-2.44	0.025	0.11	-3.5
P19253	RL13A_MOUSE	60S ribosomal protein L13a OS=Mus musculus OX=10090 GN=Rpl13a PE=1 SV=4	Rpl13a	4	11.08	11.09	11.21	11.39	10.94	11.06	10.98	10.9	10.89	-0.24	-0.447494	-0.0327673	11.0416	-2.43	0.026	0.11	-3.52
Q99JP4	CDC26_MOUSE	Anaphase-promoting complex subunit CDC26 OS=Mus musculus OX=10090 GN=Cdc26 PE=1 SV=1	Cdc26	2	7.59	7.26	7.69	7.35	7.35	7.08	7.3	7.12	7.32	-0.24	-0.448597	-0.0302003	7.1067	-2.4	0.027	0.11	-3.57
Q91VN4	MIC25_MOUSE	MICOS complex subunit Mic25 OS=Mus musculus OX=10090 GN=Chchd6 PE=1 SV=2	Chchd6	2	6.73	6.52	6.89	6.89	6.45	6.43	6.43	6.51	6.77	-0.24	-0.449203	-0.029359	6.31106	-2.39	0.028	0.12	-3.58
P16254	SRP14_MOUSE	Signal recognition particle 14 kDa protein OS=Mus musculus OX=10090 GN=Srp14 PE=1 SV=1	Srp14	2	9.02	9.03	9.46	9.03	8.85	8.7	8.95	9.01	8.95	-0.24	-0.457045	-0.0291199	8.89604	-2.39	0.028	0.12	-3.6
Q9EPE9	AT131_MOUSE	Endoplasmic reticulum transmembrane helix translocase OS=Mus musculus OX=10090 GN=Atp13a1 PE=1 SV=2	Atp13a1	11	10.23	10.17	10.63	10.65	10.07	10.1	10.15	10.21	10.39	-0.24	-0.450987	-0.0239374	10.061	-2.34	0.031	0.12	-3.69
Q7TQK1	INT7_MOUSE	Integrator complex subunit 7 OS=Mus musculus OX=10090 GN=Ints7 PE=1 SV=1	Ints7	3	6.78	6.73	6.88	7.17	6.82	6.51	6.62	6.62	6.68	-0.24	-0.453874	-0.0221177	6.59664	-2.32	0.033	0.12	-3.72
Q9JLB2	PALS1_MOUSE	Protein PALS1 OS=Mus musculus OX=10090 GN=Pals1 PE=1 SV=1	Pals1	4	8.49	8.47	9.03	8.95	8.52	8.52	8.39	8.45	8.57	-0.24	-0.465135	-0.0217405	8.40321	-2.31	0.033	0.13	-3.74
P70426	RIT1_MOUSE	GTP-binding protein Rit1 OS=Mus musculus OX=10090 GN=Rit1 PE=1 SV=1	Rit1	1	7.75	7.78	8.06	8.07	7.71	7.45	7.7	7.54	7.96	-0.24	-0.465981	-0.0177646	7.60656	-2.27	0.036	0.13	-3.81
Q9Z0N1	IF2G_MOUSE	Eukaryotic translation initiation factor 2 subunit 3, X-linked OS=Mus musculus OX=10090 GN=Eif2s3x PE=1 SV=2	Eif2s3x	3	8.18	8.2	8.59	8.04	8.11	7.93	7.98	8.03	8.01	-0.24	-0.469062	-0.0149454	8.06557	-2.24	0.038	0.14	-3.86
Q9DB05	SNAA_MOUSE	Alpha-soluble NSF attachment protein OS=Mus musculus OX=10090 GN=Napa PE=1 SV=1	Napa	6	9.73	9.55	10.06	10.19	9.62	9.79	9.57	9.62	9.59	-0.24	-0.476292	-0.0136581	9.62909	-2.22	0.039	0.14	-3.88
Q9QY76	VAPB_MOUSE	Vesicle-associated membrane protein-associated protein B OS=Mus musculus OX=10090 GN=Vapb PE=1 SV=3	Vapb	8	10.51	10.32	10.32	10.9	10.46	10.39	10.23	10.01	10.25	-0.24	-0.477309	-0.0122445	10.2069	-2.21	0.04	0.14	-3.9
Q60738	ZNT1_MOUSE	Proton-coupled zinc antiporter SLC30A1 OS=Mus musculus OX=10090 GN=Slc30a1 PE=1 SV=1	Slc30a1	4	8.97	9.06	9.42	9.49	9.06	8.93	8.8	9.1	9.08	-0.24	-0.476904	-0.0112938	8.99207	-2.2	0.041	0.14	-3.92
Q9Z2D1	MTMR2_MOUSE	Myotubularin-related protein 2 OS=Mus musculus OX=10090 GN=Mtmr2 PE=1 SV=3	Mtmr2	1	6.59	6.56	6.83	6.73	6.69	6.3	6.27	6.36	6.58	-0.24	-0.466164	-0.00930167	6.40592	-2.19	0.042	0.14	-3.95
Q61595	KTN1_MOUSE	Kinectin OS=Mus musculus OX=10090 GN=Ktn1 PE=1 SV=1	Ktn1	22	12.44	12.39	12.5	13.03	12.43	12.4	12.31	12.25	12.36	-0.24	-0.468059	-0.00855573	12.1971	-2.18	0.043	0.14	-3.96
Q9R1C0	TAF7_MOUSE	Transcription initiation factor TFIID subunit 7 OS=Mus musculus OX=10090 GN=Taf7 PE=1 SV=1	Taf7	2	7.01	6.93	7	7.31	6.82	6.73	6.85	7.03	6.69	-0.24	-0.469458	-0.00746127	6.84042	-2.17	0.044	0.15	-3.98
Q811D0	DLG1_MOUSE	Disks large homolog 1 OS=Mus musculus OX=10090 GN=Dlg1 PE=1 SV=1	Dlg1	4	8.58	8.49	9.12	8.89	8.64	8.4	8.34	8.64	8.62	-0.24	-0.478569	-0.00392584	8.37688	-2.14	0.047	0.15	-4.03
Q3U9N9	MOT10_MOUSE	Monocarboxylate transporter 10 OS=Mus musculus OX=10090 GN=Slc16a10 PE=1 SV=1	Slc16a10	2	8.18	8.15	8.59	8.37	8.12	7.82	7.93	8.16	8.39	-0.24	-0.475276	-0.00184844	8.02248	-2.12	0.048	0.15	-4.06
Q8VD04	GRAP1_MOUSE	GRIP1-associated protein 1 OS=Mus musculus OX=10090 GN=Gripap1 PE=1 SV=1	Gripap1	5	6.18	6.15	6.62	6.51	6.01	6.22	6.23	6.22	5.96	-0.24	-0.471107	-7.15332e-05	6.09985	-2.1	0.05	0.16	-4.09
Q9CR61	NDUB7_MOUSE	NADH dehydrogenase [ubiquinone] 1 beta subcomplex subunit 7 OS=Mus musculus OX=10090 GN=Ndufb7 PE=1 SV=3	Ndufb7	3	8.58	8.45	8.7	9.13	8.68	8.4	8.35	8.39	8.57	-0.24	-0.479339	0.00129755	8.34635	-2.09	0.051	0.16	-4.11
P50171	DHB8_MOUSE	(3R)-3-hydroxyacyl-CoA dehydrogenase OS=Mus musculus OX=10090 GN=Hsd17b8 PE=1 SV=2	Hsd17b8	2	8.55	8.23	8.62	8.67	8.01	8.41	8.3	8.34	8.35	-0.24	-0.479272	0.00362479	8.19484	-2.07	0.053	0.16	-4.14
Q9WU40	MAN1_MOUSE	Inner nuclear membrane protein Man1 OS=Mus musculus OX=10090 GN=Lemd3 PE=1 SV=2	Lemd3	6	9.37	9.26	9.33	9.58	9.34	9.18	9	8.99	9.22	-0.24	-0.482076	0.00571641	8.88255	-2.05	0.055	0.17	-4.17
Q8K1J5	SDE2_MOUSE	Splicing regulator SDE2 OS=Mus musculus OX=10090 GN=Sde2 PE=1 SV=1	Sde2	1	6.37	6.49	6.28	5.86	6.04	5.93	5.95	6	6.13	-0.24	-0.487739	0.00910259	6.01323	-2.02	0.058	0.17	-4.22
Q9CZJ2	HS12B_MOUSE	Heat shock 70 kDa protein 12B OS=Mus musculus OX=10090 GN=Hspa12b PE=1 SV=1	Hspa12b	4	9.18	9.26	9.55	9.19	8.79	9.03	8.93	9.29	9.23	-0.24	-0.49755	0.0109492	9.13719	-2.01	0.06	0.18	-4.24
Q60605	MYL6_MOUSE	Myosin light polypeptide 6 OS=Mus musculus OX=10090 GN=Myl6 PE=1 SV=3	Myl6	5	11.61	11.49	11.84	11.95	11.46	11.47	11.51	11.4	11.55	-0.24	-0.49528	0.0115548	11.5248	-2	0.06	0.18	-4.25
P19258	MPV17_MOUSE	Protein Mpv17 OS=Mus musculus OX=10090 GN=Mpv17 PE=1 SV=1	Mpv17	2	8.6	8.35	8.57	8.95	8.5	8.17	8.18	8.31	8.72	-0.24	-0.498788	0.0129601	8.22676	-1.99	0.061	0.18	-4.26
Q8K221	ARFP2_MOUSE	Arfaptin-2 OS=Mus musculus OX=10090 GN=Arfip2 PE=1 SV=2	Arfip2	2	6.79	6.92	7.25	7.11	6.79	6.54	6.78	6.83	6.95	-0.24	-0.494421	0.0142941	6.62058	-1.98	0.063	0.18	-4.28
Q62191	RO52_MOUSE	E3 ubiquitin-protein ligase TRIM21 OS=Mus musculus OX=10090 GN=Trim21 PE=1 SV=1	Trim21	1	5.67	5.7	5.92	5.47	5.48	5.29	5.42	5.65	5.42	-0.24	-0.500997	0.019721	5.34991	-1.94	0.068	0.19	-4.35
Q80Y56	RBNS5_MOUSE	Rabenosyn-5 OS=Mus musculus OX=10090 GN=Rbsn PE=1 SV=1	Rbsn	3	6.81	6.68	7.21	6.95	6.91	6.42	6.5	6.79	6.72	-0.24	-0.510382	0.0204131	6.46877	-1.94	0.068	0.19	-4.35
Q99KN2	CIAO1_MOUSE	Probable cytosolic iron-sulfur protein assembly protein CIAO1 OS=Mus musculus OX=10090 GN=Ciao1 PE=1 SV=1	Ciao1	3	8.38	8.07	8.45	8.63	8.33	7.84	7.99	8.18	8.4	-0.24	-0.496474	0.0255092	8.05484	-1.9	0.074	0.2	-4.42
Q9ERB0	SNP29_MOUSE	Synaptosomal-associated protein 29 OS=Mus musculus OX=10090 GN=Snap29 PE=1 SV=1	Snap29	5	9.59	9.6	10.03	10.33	9.75	9.63	9.59	9.6	9.65	-0.24	-0.517357	0.032387	9.49437	-1.85	0.08	0.21	-4.49
Q68FD7	FNIP1_MOUSE	Folliculin-interacting protein 1 OS=Mus musculus OX=10090 GN=Fnip1 PE=1 SV=1	Fnip1	1	4.69	4.67	4.69	4.53	4.45	4.21	4.58	4.68	4.1	-0.24	-0.506451	0.0346686	4.42793	-1.83	0.084	0.21	-4.52
Q64685	SIAT1_MOUSE	Beta-galactoside alpha-2,6-sialyltransferase 1 OS=Mus musculus OX=10090 GN=St6gal1 PE=1 SV=2	St6gal1	3	9.15	8.83	8.95	8.94	8.8	8.51	8.68	8.6	9.04	-0.24	-0.51827	0.0403081	8.70762	-1.8	0.089	0.22	-4.57
P01901	HA1B_MOUSE	H-2 class I histocompatibility antigen, K-B alpha chain OS=Mus musculus OX=10090 GN=H2-K1 PE=1 SV=1	H2-K1	5	9.01	8.49	9	9.3	9.02	8.51	8.7	8.65	8.65	-0.24	-0.535749	0.047204	8.6807	-1.76	0.095	0.23	-4.63
P11930	NUD19_MOUSE	Acyl-coenzyme A diphosphatase NUDT19 OS=Mus musculus OX=10090 GN=Nudt19 PE=1 SV=2	Nudt19	2	5.27	5.08	5.37	5.81	5.38	5.07	5.16	4.99	5.11	-0.24	-0.527536	0.0500856	5.01869	-1.74	0.1	0.24	-4.66
P59997	KDM2A_MOUSE	Lysine-specific demethylase 2A OS=Mus musculus OX=10090 GN=Kdm2a PE=1 SV=2	Kdm2a	2	5.82	5.71	5.95	6.29	5.88	5.52	5.65	5.84	5.65	-0.24	-0.537457	0.0635592	5.55525	-1.66	0.11	0.26	-4.78
Q9DB85	RRP8_MOUSE	Ribosomal RNA-processing protein 8 OS=Mus musculus OX=10090 GN=Rrp8 PE=1 SV=1	Rrp8	1	6.54	6.47	6.53	6.17	6.19	6.09	6.22	6.21	6.23	-0.24	-0.548697	0.0668467	6.26291	-1.64	0.12	0.26	-4.8
Q9D7B7	GPX8_MOUSE	Probable glutathione peroxidase 8 OS=Mus musculus OX=10090 GN=Gpx8 PE=1 SV=1	Gpx8	2	9.15	9.06	9.05	9.86	9.15	9.21	9.08	8.97	8.76	-0.24	-0.554574	0.0692305	8.88539	-1.63	0.12	0.27	-4.81
Q6P6L0	FIL1L_MOUSE	Filamin A-interacting protein 1-like OS=Mus musculus OX=10090 GN=Filip1l PE=1 SV=2	Filip1l	3	7.29	7.08	7.21	7.94	7.39	7.13	7.14	6.92	7.12	-0.24	-0.545859	0.0692674	6.98295	-1.63	0.12	0.27	-4.82
Q3UA06	PCH2_MOUSE	Pachytene checkpoint protein 2 homolog OS=Mus musculus OX=10090 GN=Trip13 PE=1 SV=1	Trip13	1	7.51	7.38	7.83	7.14	7.14	6.86	7.23	7.34	7.55	-0.24	-0.552458	0.0772011	7.3887	-1.59	0.13	0.28	-4.88
Q9CZB9	TM128_MOUSE	Transmembrane protein 128 OS=Mus musculus OX=10090 GN=Tmem128 PE=1 SV=2	Tmem128	1	7.57	7.47	6.79	7.54	7.32	7.21	7.16	6.69	7.13	-0.24	-0.571268	0.0826804	6.85915	-1.57	0.13	0.29	-4.9
Q9Z255	UBE2A_MOUSE	Ubiquitin-conjugating enzyme E2 A OS=Mus musculus OX=10090 GN=Ube2a PE=1 SV=1	Ube2a	1	5.32	5.24	5.62	4.96	4.98	4.87	5.04	4.77	5.55	-0.24	-0.575915	0.086925	5.09579	-1.55	0.14	0.29	-4.93
Q91VK1	5MP1_MOUSE	eIF5-mimic protein 1 OS=Mus musculus OX=10090 GN=Bzw2 PE=1 SV=1	Bzw2	5	8.27	8.35	9	9.01	8.5	8.25	8.38	8.21	8.72	-0.24	-0.596503	0.106675	8.39255	-1.46	0.16	0.32	-5.04
P51642	CNTF_MOUSE	Ciliary neurotrophic factor OS=Mus musculus OX=10090 GN=Cntf PE=2 SV=1	Cntf	1	5.9	6.05	6.63	6.57	6.24	6	6.15	5.93	5.94	-0.24	-0.579375	0.105379	5.81999	-1.45	0.16	0.33	-5.05
Q8BJF9	CHM2B_MOUSE	Charged multivesicular body protein 2b OS=Mus musculus OX=10090 GN=Chmp2b PE=1 SV=1	Chmp2b	4	8.25	8.4	8.32	9.2	8.28	8.81	8.27	8.07	8.09	-0.24	-0.599911	0.123339	8.31663	-1.38	0.18	0.35	-5.14
Q9CQV1	TIM16_MOUSE	Mitochondrial import inner membrane translocase subunit TIM16 OS=Mus musculus OX=10090 GN=Pam16 PE=1 SV=1	Pam16	1	6.82	6.59	6.97	7.58	7.02	7.17	6.72	6.39	6.43	-0.24	-0.614292	0.126459	6.83437	-1.38	0.18	0.35	-5.14
P17532	TPH1_MOUSE	Tryptophan 5-hydroxylase 1 OS=Mus musculus OX=10090 GN=Tph1 PE=1 SV=1	Tph1	1	9.51	9.05	9.45	8.97	8.89	8.41	9.04	9.3	9.41	-0.24	-0.608297	0.129126	8.84469	-1.37	0.19	0.36	-5.16
Q60766	IRGM1_MOUSE	Immunity-related GTPase family M protein 1 OS=Mus musculus OX=10090 GN=Irgm1 PE=1 SV=1	Irgm1	2	6.6	6.49	7.1	7.57	6.9	6.87	6.55	6.49	6.7	-0.24	-0.620517	0.13675	6.41696	-1.34	0.2	0.37	-5.19
O54940	BNIP2_MOUSE	BCL2/adenovirus E1B 19 kDa protein-interacting protein 2 OS=Mus musculus OX=10090 GN=Bnip2 PE=1 SV=2	Bnip2	2	5.17	4.92	5.07	5.57	4.88	4.61	4.91	5.29	5.05	-0.24	-0.6069	0.133905	4.72763	-1.34	0.2	0.37	-5.19
Q924W7	DEN2B_MOUSE	DENN domain-containing protein 2B OS=Mus musculus OX=10090 GN=Dennd2b PE=1 SV=1	Dennd2b	1	5.76	5.78	6.15	6.54	5.95	5.81	5.71	5.6	6.04	-0.24	-0.619179	0.138672	5.32812	-1.33	0.2	0.37	-5.21
P35762	CD81_MOUSE	CD81 antigen OS=Mus musculus OX=10090 GN=Cd81 PE=1 SV=2	Cd81	1	7.39	7.22	7.89	8.41	7.71	7.49	7.4	7.35	7.48	-0.24	-0.628299	0.142954	7.29724	-1.32	0.2	0.37	-5.22
P33896	INAR1_MOUSE	Interferon alpha/beta receptor 1 OS=Mus musculus OX=10090 GN=Ifnar1 PE=1 SV=2	Ifnar1	1	4.12	4.1	4.48	4.84	4.53	4.16	3.64	4.25	4.14	-0.24	-0.621311	0.14185	4.21161	-1.32	0.2	0.38	-5.22
Q9JKL4	NDUF3_MOUSE	NADH dehydrogenase [ubiquinone] 1 alpha subcomplex assembly factor 3 OS=Mus musculus OX=10090 GN=Ndufaf3 PE=1 SV=1	Ndufaf3	1	5.19	4.91	5.95	5.63	5.32	5.12	4.93	5.36	5.18	-0.24	-0.619867	0.142933	5.10332	-1.31	0.21	0.38	-5.23
Q68ED7	CRTC1_MOUSE	CREB-regulated transcription coactivator 1 OS=Mus musculus OX=10090 GN=Crtc1 PE=1 SV=1	Crtc1	1	5.19	4.8	5.37	5.7	5.05	5.27	5.06	4.55	5.17	-0.24	-0.672097	0.186083	4.84817	-1.19	0.25	0.43	-5.37
Q80U16	RIPR2_MOUSE	Rho family-interacting cell polarization regulator 2 OS=Mus musculus OX=10090 GN=Ripor2 PE=1 SV=2	Ripor2	1	4.75	3.96	4.84	4.96	4.64	4.2	4.31	4.17	4.61	-0.24	-0.666146	0.186308	4.47051	-1.18	0.25	0.43	-5.38
Q61097	KSR1_MOUSE	Kinase suppressor of Ras 1 OS=Mus musculus OX=10090 GN=Ksr1 PE=1 SV=1	Ksr1	2	6.95	6.85	7.68	8.1	7.59	6.88	7.14	7.07	7.1	-0.24	-0.680754	0.197496	7.02134	-1.16	0.26	0.44	-5.4
Q6GQS1	SCMC3_MOUSE	Calcium-binding mitochondrial carrier protein SCaMC-3 OS=Mus musculus OX=10090 GN=Slc25a23 PE=1 SV=1	Slc25a23	1	4.54	4.69	4.43	3.86	3.82	3.78	4.13	4.59	4.37	-0.24	-0.699855	0.216369	4.36583	-1.11	0.28	0.46	-5.46
P06800	PTPRC_MOUSE	Receptor-type tyrosine-protein phosphatase C OS=Mus musculus OX=10090 GN=Ptprc PE=1 SV=4	Ptprc	1	6.65	6.62	7.47	7.6	6.92	6.33	6.57	6.75	7.68	-0.24	-0.749153	0.276382	6.77893	-0.97	0.35	0.52	-5.59
Q9CR67	TMM33_MOUSE	Transmembrane protein 33 OS=Mus musculus OX=10090 GN=Tmem33 PE=1 SV=1	Tmem33	1	7.45	7.87	7.37	7.75	6.61	7.97	7.66	7.66	6.97	-0.24	-0.754978	0.280118	7.88099	-0.96	0.35	0.52	-5.6
P19783	COX41_MOUSE	Cytochrome c oxidase subunit 4 isoform 1, mitochondrial OS=Mus musculus OX=10090 GN=Cox4i1 PE=1 SV=2	Cox4i1	6	9.3	9.15	10.22	10.69	9.7	10.35	9.17	9.4	9.38	-0.24	-0.786063	0.303955	9.48963	-0.93	0.36	0.54	-5.63
Q9D7N9	APMAP_MOUSE	Adipocyte plasma membrane-associated protein OS=Mus musculus OX=10090 GN=Apmap PE=1 SV=1	Apmap	10	10.93	10.63	11.73	12.24	11.66	11.6	10.81	10.67	10.96	-0.24	-0.792814	0.307328	11.0043	-0.93	0.37	0.54	-5.63
Q8VDX6	RXLT1_MOUSE	Ribitol-5-phosphate xylosyltransferase 1 OS=Mus musculus OX=10090 GN=Rxylt1 PE=2 SV=1	Rxylt1	1	3.74	4.05	4.2	4.21	3.99	3.51	3.78	3.8	3.97	-0.24	-0.801823	0.323491	3.34752	-0.89	0.38	0.56	-5.66
Q9D937	CK098_MOUSE	Uncharacterized protein C11orf98 homolog OS=Mus musculus OX=10090 PE=1 SV=1	NA	1	4.25	3.97	3.7	3.04	3.98	3.32	3.41	3.36	3.43	-0.24	-0.825979	0.342751	3.36791	-0.87	0.4	0.57	-5.68
O35551	RABE1_MOUSE	Rab GTPase-binding effector protein 1 OS=Mus musculus OX=10090 GN=Rabep1 PE=1 SV=2	Rabep1	8	9.28	9.12	9.26	9.38	9.03	8.99	9.03	9.03	9.08	-0.23	-0.364905	-0.0938817	8.95176	-3.56	0.0023	0.044	-1.35
Q8BTZ4	APC5_MOUSE	Anaphase-promoting complex subunit 5 OS=Mus musculus OX=10090 GN=Anapc5 PE=1 SV=1	Anapc5	2	8.3	8.21	8.24	8.26	8.13	7.99	7.94	7.96	8.1	-0.23	-0.381554	-0.0773672	7.94223	-3.17	0.0053	0.054	-2.12
Q8BFU3	RN214_MOUSE	RING finger protein 214 OS=Mus musculus OX=10090 GN=Rnf214 PE=1 SV=1	Rnf214	4	8.22	8.14	8.32	8.32	8.18	7.95	7.97	7.89	8.08	-0.23	-0.396565	-0.0717368	7.97225	-3.03	0.0072	0.061	-2.4
Q3URQ0	TEX10_MOUSE	Testis-expressed protein 10 OS=Mus musculus OX=10090 GN=Tex10 PE=1 SV=1	Tex10	4	8.81	8.72	8.77	8.92	8.56	8.51	8.53	8.7	8.6	-0.23	-0.382974	-0.0689885	8.52741	-3.02	0.0073	0.061	-2.4
Q8VHE0	SEC63_MOUSE	Translocation protein SEC63 homolog OS=Mus musculus OX=10090 GN=Sec63 PE=1 SV=4	Sec63	11	10.41	10.34	10.52	10.71	10.28	10.25	10.25	10.3	10.27	-0.23	-0.387924	-0.0652957	10.1726	-2.95	0.0085	0.065	-2.55
Q9QYS9	QKI_MOUSE	KH domain-containing RNA-binding protein QKI OS=Mus musculus OX=10090 GN=Qki PE=1 SV=1	Qki	7	10.17	10.08	10.39	10.48	10.16	10.07	9.99	10	10.03	-0.23	-0.392435	-0.0618772	9.95204	-2.89	0.0098	0.069	-2.67
Q9ERU9	RBP2_MOUSE	E3 SUMO-protein ligase RanBP2 OS=Mus musculus OX=10090 GN=Ranbp2 PE=1 SV=2	Ranbp2	39	12.63	12.53	12.56	12.85	12.52	12.41	12.34	12.39	12.41	-0.23	-0.400948	-0.0611214	12.2984	-2.86	0.01	0.072	-2.73
P26443	DHE3_MOUSE	Glutamate dehydrogenase 1, mitochondrial OS=Mus musculus OX=10090 GN=Glud1 PE=1 SV=1	Glud1	13	12.46	12.27	12.48	12.6	12.4	12.21	12.2	12.11	12.18	-0.23	-0.403098	-0.0581885	12.0111	-2.81	0.012	0.074	-2.82
Q640Q5	PAN3_MOUSE	PAN2-PAN3 deadenylation complex subunit Pan3 OS=Mus musculus OX=10090 GN=Pan3 PE=1 SV=3	Pan3	3	8.12	7.92	8.04	8.07	7.7	7.9	7.86	7.76	7.8	-0.23	-0.412322	-0.0511995	7.756	-2.7	0.015	0.083	-3.03
Q9DBR1	XRN2_MOUSE	5'-3' exoribonuclease 2 OS=Mus musculus OX=10090 GN=Xrn2 PE=1 SV=1	Xrn2	6	9.84	9.85	10	10.27	9.94	9.66	9.65	9.73	9.8	-0.23	-0.414204	-0.0492214	9.64734	-2.67	0.016	0.086	-3.09
Q8R502	LRC8C_MOUSE	Volume-regulated anion channel subunit LRRC8C OS=Mus musculus OX=10090 GN=Lrrc8c PE=1 SV=1	Lrrc8c	1	6.73	6.61	6.83	6.79	6.45	6.3	6.62	6.59	6.61	-0.23	-0.408988	-0.0484047	6.4875	-2.66	0.016	0.086	-3.09
Q8K2Q0	COMD9_MOUSE	COMM domain-containing protein 9 OS=Mus musculus OX=10090 GN=Commd9 PE=1 SV=3	Commd9	2	7.05	7.09	7.26	7.12	7.07	6.77	6.89	6.91	6.85	-0.23	-0.410375	-0.0477151	6.63974	-2.65	0.016	0.087	-3.11
Q9D554	SF3A3_MOUSE	Splicing factor 3A subunit 3 OS=Mus musculus OX=10090 GN=Sf3a3 PE=1 SV=2	Sf3a3	5	9.24	9.35	9.57	9.25	9.07	9.23	9.07	9.21	9.04	-0.23	-0.407482	-0.0454395	9.00861	-2.63	0.017	0.09	-3.16
Q5DTK1	CHSS3_MOUSE	Chondroitin sulfate synthase 3 OS=Mus musculus OX=10090 GN=Chsy3 PE=2 SV=3	Chsy3	3	7.74	7.67	7.93	7.75	7.41	7.45	7.58	7.7	7.54	-0.23	-0.4261	-0.0432771	7.44387	-2.58	0.019	0.094	-3.26
Q9CQA1	TPPC5_MOUSE	Trafficking protein particle complex subunit 5 OS=Mus musculus OX=10090 GN=Trappc5 PE=1 SV=1	Trappc5	4	7.98	7.86	8.3	8.18	7.91	7.74	7.85	7.77	8	-0.23	-0.41243	-0.040307	7.68254	-2.56	0.02	0.097	-3.29
P24788	CD11B_MOUSE	Cyclin-dependent kinase 11B OS=Mus musculus OX=10090 GN=Cdk11b PE=1 SV=2	Cdk11b	4	8.36	8.36	8.69	8.81	8.23	8.25	8.3	8.34	8.49	-0.23	-0.430512	-0.03792	8.29061	-2.51	0.022	0.1	-3.38
Q6ZPI3	LCOR_MOUSE	Ligand-dependent corepressor OS=Mus musculus OX=10090 GN=Lcor PE=2 SV=2	Lcor	2	6.18	6	6.13	6.09	6.07	5.73	5.93	5.73	5.92	-0.23	-0.415592	-0.0365516	5.82424	-2.51	0.022	0.1	-3.38
Q03265	ATPA_MOUSE	ATP synthase subunit alpha, mitochondrial OS=Mus musculus OX=10090 GN=Atp5f1a PE=1 SV=1	Atp5f1a	17	13.38	13.36	13.7	13.66	13.29	13.21	13.22	13.39	13.35	-0.23	-0.430418	-0.0371258	13.2002	-2.5	0.022	0.1	-3.4
G3X9K3	BIG1_MOUSE	Brefeldin A-inhibited guanine nucleotide-exchange protein 1 OS=Mus musculus OX=10090 GN=Arfgef1 PE=1 SV=1	Arfgef1	8	9.06	8.95	9.31	9.48	8.96	8.91	9	8.96	9.04	-0.23	-0.418151	-0.0358246	8.87671	-2.49	0.023	0.1	-3.4
P58281	OPA1_MOUSE	Dynamin-like 120 kDa protein, mitochondrial OS=Mus musculus OX=10090 GN=Opa1 PE=1 SV=1	Opa1	14	10.66	10.56	11.01	11.14	10.66	10.55	10.59	10.6	10.68	-0.23	-0.429339	-0.0317421	10.4566	-2.44	0.025	0.11	-3.51
Q8BI84	TGO1_MOUSE	Transport and Golgi organization protein 1 homolog OS=Mus musculus OX=10090 GN=Mia3 PE=1 SV=2	Mia3	35	12.27	12.1	12.1	12.62	12.1	12.01	12.06	12.06	11.99	-0.23	-0.423296	-0.0299193	11.9513	-2.42	0.026	0.11	-3.54
Q9QZB9	DCTN5_MOUSE	Dynactin subunit 5 OS=Mus musculus OX=10090 GN=Dctn5 PE=1 SV=1	Dctn5	2	9.48	9.34	9.78	9.34	9.43	9.04	9.2	9.22	9.36	-0.23	-0.439468	-0.0279812	9.13275	-2.39	0.028	0.12	-3.6
Q5DTU0	AF1L2_MOUSE	Actin filament-associated protein 1-like 2 OS=Mus musculus OX=10090 GN=Afap1l2 PE=1 SV=2	Afap1l2	10	10.85	10.87	10.56	10.41	10.33	10.48	10.5	10.43	10.47	-0.23	-0.436463	-0.0260691	10.3972	-2.37	0.029	0.12	-3.63
P56546	CTBP2_MOUSE	C-terminal-binding protein 2 OS=Mus musculus OX=10090 GN=Ctbp2 PE=1 SV=2	Ctbp2	3	8.85	8.85	8.98	9.14	8.98	8.84	8.6	8.59	8.61	-0.23	-0.435582	-0.0235319	8.65364	-2.34	0.031	0.12	-3.68
Q80U72	SCRIB_MOUSE	Protein scribble homolog OS=Mus musculus OX=10090 GN=Scrib PE=1 SV=2	Scrib	10	9.03	8.85	9.14	9.5	9.01	8.92	8.84	8.83	8.88	-0.23	-0.445144	-0.0233514	8.80989	-2.33	0.031	0.12	-3.69
P34152	FAK1_MOUSE	Focal adhesion kinase 1 OS=Mus musculus OX=10090 GN=Ptk2 PE=1 SV=4	Ptk2	7	9.73	9.6	9.98	10.02	9.57	9.65	9.65	9.49	9.68	-0.23	-0.42906	-0.0224149	9.52681	-2.33	0.031	0.12	-3.69
Q6P2L6	NSD3_MOUSE	Histone-lysine N-methyltransferase NSD3 OS=Mus musculus OX=10090 GN=Nsd3 PE=1 SV=2	Nsd3	7	10.48	10.36	10.04	10.68	10.31	10.06	10.1	10.11	10.21	-0.23	-0.438086	-0.0213333	9.96091	-2.32	0.033	0.12	-3.72
Q8K2P7	S38A1_MOUSE	Sodium-coupled neutral amino acid symporter 1 OS=Mus musculus OX=10090 GN=Slc38a1 PE=1 SV=1	Slc38a1	3	7.82	8.08	8.12	7.85	7.76	7.83	7.65	7.72	7.75	-0.23	-0.435484	-0.019246	7.86977	-2.29	0.034	0.13	-3.76
P42227	STAT3_MOUSE	Signal transducer and activator of transcription 3 OS=Mus musculus OX=10090 GN=Stat3 PE=1 SV=2	Stat3	11	11.41	11.27	11.62	11.82	11.52	11.34	11.25	11.11	11.29	-0.23	-0.438873	-0.0161009	11.2307	-2.26	0.036	0.13	-3.82
P46460	NSF_MOUSE	Vesicle-fusing ATPase OS=Mus musculus OX=10090 GN=Nsf PE=1 SV=2	Nsf	16	11.47	11.55	12	12.02	11.42	11.47	11.45	11.75	11.55	-0.23	-0.450227	-0.0144934	11.4923	-2.24	0.038	0.13	-3.85
P37040	NCPR_MOUSE	NADPH--cytochrome P450 reductase OS=Mus musculus OX=10090 GN=Por PE=1 SV=2	Por	14	11.69	11.53	11.79	11.72	11.27	11.38	11.45	11.62	11.51	-0.23	-0.458355	-0.010232	11.4723	-2.2	0.041	0.14	-3.93
G5E8Q8	AGRF5_MOUSE	Adhesion G protein-coupled receptor F5 OS=Mus musculus OX=10090 GN=Adgrf5 PE=1 SV=1	Adgrf5	4	8.11	8.15	8.11	8.28	7.86	7.95	7.99	7.79	8.08	-0.23	-0.450011	-0.00800979	8.02519	-2.18	0.043	0.15	-3.96
Q8R1Q8	DC1L1_MOUSE	Cytoplasmic dynein 1 light intermediate chain 1 OS=Mus musculus OX=10090 GN=Dync1li1 PE=1 SV=1	Dync1li1	15	11.76	11.57	12.01	12.17	11.87	11.61	11.55	11.51	11.7	-0.23	-0.447796	-0.00634048	11.4767	-2.16	0.044	0.15	-3.99
Q9JLG8	CAN15_MOUSE	Calpain-15 OS=Mus musculus OX=10090 GN=Capn15 PE=1 SV=1	Capn15	3	7.57	7.6	7.77	7.45	7.48	7.33	7.37	7.22	7.48	-0.23	-0.444978	-0.00577876	7.28181	-2.16	0.045	0.15	-4
Q9ESX5	DKC1_MOUSE	H/ACA ribonucleoprotein complex subunit DKC1 OS=Mus musculus OX=10090 GN=Dkc1 PE=1 SV=4	Dkc1	4	7.95	7.89	8.06	8.51	8.06	7.92	7.84	7.71	7.84	-0.23	-0.45945	-0.000536151	7.79965	-2.11	0.05	0.16	-4.08
P97432	NBR1_MOUSE	Next to BRCA1 gene 1 protein OS=Mus musculus OX=10090 GN=Nbr1 PE=1 SV=1	Nbr1	2	7.26	7.14	7.29	7.83	7.22	7.25	7.04	7.09	7.14	-0.23	-0.462851	0.000897026	7.0204	-2.09	0.051	0.16	-4.1
Q69ZQ2	ISY1_MOUSE	Pre-mRNA-splicing factor ISY1 homolog OS=Mus musculus OX=10090 GN=Isy1 PE=1 SV=2	Isy1	1	5.47	5.17	5.27	5.06	4.9	5.05	5.19	4.91	5.03	-0.23	-0.45707	0.0010472	5.10713	-2.09	0.051	0.16	-4.11
Q3TDN2	FAF2_MOUSE	FAS-associated factor 2 OS=Mus musculus OX=10090 GN=Faf2 PE=1 SV=2	Faf2	5	9.78	9.63	9.88	9.84	9.44	9.31	9.47	9.81	9.75	-0.23	-0.457812	0.00112494	9.43394	-2.09	0.051	0.16	-4.11
Q8VCW8	ACSF2_MOUSE	Medium-chain acyl-CoA ligase ACSF2, mitochondrial OS=Mus musculus OX=10090 GN=Acsf2 PE=1 SV=1	Acsf2	6	10.46	10.49	10.84	11.12	10.69	10.42	10.43	10.38	10.57	-0.23	-0.475035	0.00691502	10.3717	-2.04	0.056	0.17	-4.19
Q8K2Z8	UB2Q2_MOUSE	Ubiquitin-conjugating enzyme E2 Q2 OS=Mus musculus OX=10090 GN=Ube2q2 PE=2 SV=2	Ube2q2	1	6.92	6.7	6.91	6.77	6.56	6.43	6.63	6.37	6.97	-0.23	-0.468847	0.00830723	6.59909	-2.03	0.058	0.17	-4.21
E9Q8I9	FRY_MOUSE	Protein furry homolog OS=Mus musculus OX=10090 GN=Fry PE=1 SV=1	Fry	1	5.79	5.25	5.31	5.46	5.27	5.17	5.41	5.06	5.21	-0.23	-0.473125	0.0108003	5.12116	-2.01	0.06	0.18	-4.24
Q8BM72	HSP13_MOUSE	Heat shock 70 kDa protein 13 OS=Mus musculus OX=10090 GN=Hspa13 PE=1 SV=1	Hspa13	4	9.73	9.57	9.86	10.09	9.76	9.17	9.55	9.66	9.78	-0.23	-0.471344	0.0134574	9.53629	-1.98	0.063	0.18	-4.28
Q8CBB9	RSAD2_MOUSE	S-adenosylmethionine-dependent nucleotide dehydratase RSAD2 OS=Mus musculus OX=10090 GN=Rsad2 PE=1 SV=1	Rsad2	2	9.04	8.78	9.31	9.45	8.83	8.9	8.9	8.89	9.08	-0.23	-0.474709	0.0152824	8.82409	-1.97	0.064	0.18	-4.3
Q8K211	COPT1_MOUSE	High affinity copper uptake protein 1 OS=Mus musculus OX=10090 GN=Slc31a1 PE=2 SV=1	Slc31a1	2	8.21	8.29	8.09	8.35	8.08	8.29	7.98	7.82	7.86	-0.23	-0.473988	0.0160441	7.8792	-1.96	0.065	0.19	-4.31
P97762	RP9_MOUSE	Retinitis pigmentosa 9 protein homolog OS=Mus musculus OX=10090 GN=rp9 PE=1 SV=1	rp9	2	8.5	8.27	7.77	8.22	8.19	7.91	7.92	7.81	7.98	-0.23	-0.478477	0.0181053	7.54788	-1.95	0.067	0.19	-4.34
Q3ULD5	MCCB_MOUSE	Methylcrotonoyl-CoA carboxylase beta chain, mitochondrial OS=Mus musculus OX=10090 GN=Mccc2 PE=1 SV=1	Mccc2	5	7.53	7.35	8.02	7.86	7.36	7.32	7.37	7.56	7.68	-0.23	-0.483689	0.0200124	7.32351	-1.93	0.069	0.19	-4.36
Q60714	S27A1_MOUSE	Long-chain fatty acid transport protein 1 OS=Mus musculus OX=10090 GN=Slc27a1 PE=1 SV=1	Slc27a1	1	6.08	6.18	6.38	6.55	6.25	6.09	5.9	6.16	5.96	-0.23	-0.474925	0.021571	5.87524	-1.92	0.071	0.19	-4.39
Q8C790	F221A_MOUSE	Protein FAM221A OS=Mus musculus OX=10090 GN=Fam221a PE=1 SV=1	Fam221a	1	7.79	7.51	7.78	7.39	7.43	7	7.45	7.38	7.69	-0.23	-0.475277	0.0234371	7.49136	-1.9	0.073	0.2	-4.41
Q8R3L2	TCF25_MOUSE	Transcription factor 25 OS=Mus musculus OX=10090 GN=Tcf25 PE=1 SV=2	Tcf25	2	6.03	5.68	6.3	6.19	5.97	5.68	5.74	5.72	5.98	-0.23	-0.484945	0.0259103	5.71953	-1.89	0.075	0.2	-4.43
Q8C0D5	EFL1_MOUSE	Elongation factor-like GTPase 1 OS=Mus musculus OX=10090 GN=Efl1 PE=1 SV=1	Efl1	4	7.55	7.7	7.97	7.26	7.3	7.17	7.45	7.41	7.64	-0.23	-0.479979	0.0260486	7.35984	-1.88	0.076	0.2	-4.44
P45700	MA1A1_MOUSE	Mannosyl-oligosaccharide 1,2-alpha-mannosidase IA OS=Mus musculus OX=10090 GN=Man1a1 PE=1 SV=1	Man1a1	8	10.1	9.89	10.01	10.23	9.81	9.47	9.83	9.98	10.06	-0.23	-0.48427	0.0268188	9.76133	-1.88	0.076	0.2	-4.45
P55271	CDN2B_MOUSE	Cyclin-dependent kinase 4 inhibitor B OS=Mus musculus OX=10090 GN=Cdkn2b PE=1 SV=1	Cdkn2b	1	5.64	5.39	5.63	5.81	5.44	5.32	5.42	5.24	5.48	-0.23	-0.499922	0.0305768	5.28016	-1.86	0.08	0.21	-4.48
P70452	STX4_MOUSE	Syntaxin-4 OS=Mus musculus OX=10090 GN=Stx4 PE=1 SV=1	Stx4	4	8.59	8.42	9	9.26	8.83	8.5	8.49	8.49	8.62	-0.23	-0.504437	0.0378806	8.44476	-1.81	0.087	0.22	-4.56
G3X9J0	SI1L3_MOUSE	Signal-induced proliferation-associated 1-like protein 3 OS=Mus musculus OX=10090 GN=Sipa1l3 PE=1 SV=1	Sipa1l3	3	8.16	8.11	7.83	8.03	7.98	7.38	7.82	7.87	7.97	-0.23	-0.49639	0.0380043	7.59138	-1.8	0.088	0.22	-4.57
P54276	MSH6_MOUSE	DNA mismatch repair protein Msh6 OS=Mus musculus OX=10090 GN=Msh6 PE=1 SV=3	Msh6	3	5.69	5.57	5.87	5.56	5.48	5.57	5.24	5.42	5.51	-0.23	-0.494631	0.0399567	5.3084	-1.79	0.091	0.23	-4.59
Q8VCB2	MED25_MOUSE	Mediator of RNA polymerase II transcription subunit 25 OS=Mus musculus OX=10090 GN=Med25 PE=1 SV=1	Med25	1	5.86	5.93	5.97	5.77	5.68	5.3	5.52	5.71	6.05	-0.23	-0.504872	0.0425699	5.63809	-1.77	0.093	0.23	-4.61
P23298	KPCL_MOUSE	Protein kinase C eta type OS=Mus musculus OX=10090 GN=Prkch PE=1 SV=2	Prkch	2	7.01	7.06	7.4	7.54	7.11	6.86	6.95	6.93	7.27	-0.23	-0.49605	0.0434557	6.91226	-1.76	0.095	0.23	-4.62
Q9CXJ1	SYEM_MOUSE	Probable glutamate--tRNA ligase, mitochondrial OS=Mus musculus OX=10090 GN=Ears2 PE=1 SV=1	Ears2	2	6.99	6.94	7.19	6.92	6.67	6.68	6.61	7.01	6.91	-0.23	-0.512713	0.045831	6.77946	-1.76	0.096	0.23	-4.63
Q99J62	RFC4_MOUSE	Replication factor C subunit 4 OS=Mus musculus OX=10090 GN=Rfc4 PE=1 SV=1	Rfc4	2	7.7	7.74	7.7	7.55	7.28	7.45	7.53	7.55	7.43	-0.23	-0.496177	0.0457251	7.51119	-1.75	0.098	0.24	-4.65
Q8BGC1	CE022_MOUSE	UPF0489 protein C5orf22 homolog OS=Mus musculus OX=10090 PE=1 SV=1	NA	1	4.85	5.23	5.4	5.23	5.04	4.95	4.71	4.84	5.21	-0.23	-0.515335	0.0500927	4.91404	-1.73	0.1	0.24	-4.67
Q5U464	ASAP3_MOUSE	Arf-GAP with SH3 domain, ANK repeat and PH domain-containing protein 3 OS=Mus musculus OX=10090 GN=Asap3 PE=2 SV=1	Asap3	1	4.51	4.39	4.25	4.4	4.41	3.91	4.01	4.23	4.23	-0.23	-0.50851	0.0526155	4.21875	-1.71	0.11	0.25	-4.71
P26231	CTNA1_MOUSE	Catenin alpha-1 OS=Mus musculus OX=10090 GN=Ctnna1 PE=1 SV=1	Ctnna1	14	12.33	12.33	12.69	13.14	12.58	12.59	12.31	12.24	12.26	-0.23	-0.510927	0.055338	12.2519	-1.69	0.11	0.25	-4.73
Q921Q3	ALG1_MOUSE	Chitobiosyldiphosphodolichol beta-mannosyltransferase OS=Mus musculus OX=10090 GN=Alg1 PE=1 SV=3	Alg1	3	8.55	8.52	9.02	9.26	8.55	8.38	8.61	8.65	8.84	-0.23	-0.523015	0.0569501	8.46237	-1.69	0.11	0.25	-4.73
Q61029	LAP2B_MOUSE	Lamina-associated polypeptide 2, isoforms beta/delta/epsilon/gamma OS=Mus musculus OX=10090 GN=Tmpo PE=1 SV=4	Tmpo	5	9.38	9.31	9.5	9.43	9.44	9.07	9.1	9.08	9.18	-0.23	-0.511305	0.0563463	8.91505	-1.68	0.11	0.25	-4.74
Q9JIY0	PKHO1_MOUSE	Pleckstrin homology domain-containing family O member 1 OS=Mus musculus OX=10090 GN=Plekho1 PE=1 SV=1	Plekho1	5	8.68	8.53	8.97	9.33	9.01	8.61	8.52	8.45	8.62	-0.23	-0.533213	0.0646115	8.48427	-1.65	0.12	0.26	-4.79
Q9CX97	WDR55_MOUSE	WD repeat-containing protein 55 OS=Mus musculus OX=10090 GN=Wdr55 PE=1 SV=2	Wdr55	1	4.77	4.96	5.34	4.81	4.82	4.62	4.7	4.62	4.95	-0.23	-0.522156	0.0710463	4.70019	-1.6	0.13	0.28	-4.86
B2RWS6	EP300_MOUSE	Histone acetyltransferase p300 OS=Mus musculus OX=10090 GN=Ep300 PE=1 SV=2	Ep300	2	6.53	6.51	6.14	6.53	5.91	5.86	6.29	6.59	6.35	-0.23	-0.527144	0.0722732	6.03817	-1.59	0.13	0.28	-4.87
Q02956	KPCZ_MOUSE	Protein kinase C zeta type OS=Mus musculus OX=10090 GN=Prkcz PE=1 SV=2	Prkcz	1	5.1	5.55	5.85	5.65	5.3	5.07	5.16	5.58	5.44	-0.23	-0.527371	0.0766649	5.48513	-1.57	0.13	0.29	-4.9
P17809	GTR1_MOUSE	Solute carrier family 2, facilitated glucose transporter member 1 OS=Mus musculus OX=10090 GN=Slc2a1 PE=1 SV=4	Slc2a1	9	10.56	10.32	10.58	10.98	10.38	10.24	10.25	10.5	10.54	-0.23	-0.534419	0.0787586	10.4307	-1.56	0.14	0.29	-4.91
Q9DBY1	SYVN1_MOUSE	E3 ubiquitin-protein ligase synoviolin OS=Mus musculus OX=10090 GN=Syvn1 PE=1 SV=3	Syvn1	2	9.21	9.3	9.58	9.95	9.26	9.03	9.24	9.48	9.39	-0.23	-0.538511	0.0805917	9.08714	-1.55	0.14	0.29	-4.92
Q9D379	HYEP_MOUSE	Epoxide hydrolase 1 OS=Mus musculus OX=10090 GN=Ephx1 PE=1 SV=2	Ephx1	3	6.87	6.68	7.01	7.44	6.99	7.1	6.68	6.42	6.65	-0.23	-0.546496	0.0823509	6.69705	-1.55	0.14	0.29	-4.93
Q5XJE5	LEO1_MOUSE	RNA polymerase-associated protein LEO1 OS=Mus musculus OX=10090 GN=Leo1 PE=1 SV=2	Leo1	2	6.3	6.15	5.96	6.18	6.25	5.94	5.58	5.79	6.04	-0.23	-0.539443	0.0815423	5.57355	-1.55	0.14	0.3	-4.93
Q8CAK1	CAF17_MOUSE	Putative transferase CAF17 homolog, mitochondrial OS=Mus musculus OX=10090 GN=Iba57 PE=1 SV=1	Iba57	1	5.4	5.24	5.66	5.96	5.47	5.06	5.1	5.51	5.52	-0.23	-0.562188	0.0970242	5.21257	-1.48	0.16	0.32	-5.02
Q8R123	FAD1_MOUSE	FAD synthase OS=Mus musculus OX=10090 GN=Flad1 PE=1 SV=1	Flad1	2	5.17	5.19	5.61	5.36	5.08	4.93	5.08	5.14	5.29	-0.23	-0.559107	0.0972805	5.06286	-1.48	0.16	0.32	-5.02
Q5H8C4	VP13A_MOUSE	Intermembrane lipid transfer protein VPS13A OS=Mus musculus OX=10090 GN=Vps13a PE=1 SV=1	Vps13a	3	7.77	7.76	8.32	8.39	7.83	7.38	7.81	7.89	8.25	-0.23	-0.55092	0.0966915	7.71529	-1.47	0.16	0.32	-5.03
Q8CI43	MYL6B_MOUSE	Myosin light chain 6B OS=Mus musculus OX=10090 GN=Myl6b PE=1 SV=1	Myl6b	1	7.28	6.96	7.34	7.01	6.67	6.55	7.1	7.12	7.14	-0.23	-0.576858	0.107616	6.97514	-1.44	0.17	0.33	-5.07
Q9D2E2	TOE1_MOUSE	Target of EGR1 protein 1 OS=Mus musculus OX=10090 GN=Toe1 PE=1 SV=1	Toe1	1	3.82	3.7	4.11	3.47	3.39	3.49	3.77	3.3	3.78	-0.23	-0.56884	0.107434	3.4849	-1.43	0.17	0.33	-5.08
Q6PIJ4	NFRKB_MOUSE	Nuclear factor related to kappa-B-binding protein OS=Mus musculus OX=10090 GN=Nfrkb PE=1 SV=1	Nfrkb	1	5.44	5.36	4.68	5.78	4.98	5.22	4.96	5.09	5.15	-0.23	-0.575347	0.109945	5.10115	-1.43	0.17	0.34	-5.09
Q99J21	MCLN1_MOUSE	Mucolipin-1 OS=Mus musculus OX=10090 GN=Mcoln1 PE=1 SV=1	Mcoln1	2	6.76	6.72	6.56	6.59	6.57	6.45	6.33	6.22	6.61	-0.23	-0.56467	0.114573	6.01458	-1.39	0.18	0.35	-5.13
Q68FL4	SAHH3_MOUSE	Putative adenosylhomocysteinase 3 OS=Mus musculus OX=10090 GN=Ahcyl2 PE=1 SV=1	Ahcyl2	2	8.71	8.8	9.38	8.28	8.38	8.39	8.39	8.89	8.76	-0.23	-0.589995	0.124481	8.48109	-1.37	0.19	0.36	-5.16
Q9CQC7	NDUB4_MOUSE	NADH dehydrogenase [ubiquinone] 1 beta subcomplex subunit 4 OS=Mus musculus OX=10090 GN=Ndufb4 PE=1 SV=3	Ndufb4	2	7.06	7.01	7.68	8.02	7.25	7.12	7.13	7.17	7.39	-0.23	-0.582512	0.123075	7.00571	-1.37	0.19	0.36	-5.16
P97384	ANX11_MOUSE	Annexin A11 OS=Mus musculus OX=10090 GN=Anxa11 PE=1 SV=2	Anxa11	15	10.87	10.91	11.1	11.71	11.14	11.2	10.81	10.71	10.73	-0.23	-0.579929	0.126749	11.0443	-1.35	0.19	0.36	-5.19
O88693	CEGT_MOUSE	Ceramide glucosyltransferase OS=Mus musculus OX=10090 GN=Ugcg PE=1 SV=1	Ugcg	2	7.57	7.27	7.33	8.13	7.74	7.48	7.34	7.04	7.13	-0.23	-0.593351	0.136741	6.94296	-1.31	0.21	0.38	-5.23
Q8BKI2	TNR6B_MOUSE	Trinucleotide repeat-containing gene 6B protein OS=Mus musculus OX=10090 GN=Tnrc6b PE=1 SV=2	Tnrc6b	1	5.2	4.8	4.8	5.48	5.06	4.77	4.4	4.75	5.22	-0.23	-0.59639	0.141461	4.57087	-1.3	0.21	0.39	-5.25
Q9QZI9	SERC3_MOUSE	Serine incorporator 3 OS=Mus musculus OX=10090 GN=Serinc3 PE=1 SV=2	Serinc3	4	7.67	7.54	8.03	8.62	7.92	7.8	7.62	7.41	7.89	-0.23	-0.615681	0.148417	7.3769	-1.29	0.22	0.39	-5.26
Q7TQG1	PKHA6_MOUSE	Pleckstrin homology domain-containing family A member 6 OS=Mus musculus OX=10090 GN=Plekha6 PE=1 SV=1	Plekha6	4	7.21	7.1	7.47	7.49	6.93	7.06	7.05	6.88	7.54	-0.23	-0.615942	0.164663	7.05585	-1.21	0.24	0.42	-5.34
Q64669	NQO1_MOUSE	NAD(P)H dehydrogenase [quinone] 1 OS=Mus musculus OX=10090 GN=Nqo1 PE=1 SV=3	Nqo1	1	5.99	5.86	6.52	7.08	6.07	5.84	6.04	6.25	6.45	-0.23	-0.645319	0.175961	6.2268	-1.2	0.25	0.42	-5.36
Q9CRC3	CO040_MOUSE	UPF0235 protein C15orf40 homolog OS=Mus musculus OX=10090 PE=1 SV=1	NA	1	4.92	4.51	4.84	4.35	4.14	4.02	4.25	4.85	4.86	-0.23	-0.632875	0.172521	4.49927	-1.2	0.25	0.42	-5.36
Q9D2N4	DTNA_MOUSE	Dystrobrevin alpha OS=Mus musculus OX=10090 GN=Dtna PE=1 SV=2	Dtna	5	9.37	9.25	9.7	10.34	9.87	9.69	9.32	9.19	9.1	-0.23	-0.632858	0.174387	9.18673	-1.19	0.25	0.42	-5.36
Q3UMR5	MCU_MOUSE	Calcium uniporter protein, mitochondrial OS=Mus musculus OX=10090 GN=Mcu PE=1 SV=2	Mcu	4	9.38	9.3	10.05	10.47	9.65	9.4	9.55	9.45	9.81	-0.23	-0.641325	0.179077	9.32047	-1.18	0.25	0.43	-5.37
Q91V24	ABCA7_MOUSE	ATP-binding cassette sub-family A member 7 OS=Mus musculus OX=10090 GN=Abca7 PE=1 SV=1	Abca7	2	5.74	5.75	6.04	6.78	6.29	5.82	5.66	5.53	5.94	-0.23	-0.649807	0.185178	5.66045	-1.17	0.26	0.43	-5.39
B1AVY7	KI16B_MOUSE	Kinesin-like protein KIF16B OS=Mus musculus OX=10090 GN=Kif16b PE=1 SV=1	Kif16b	1	6.45	6.66	7.35	7.67	6.71	6.75	6.68	6.8	7.04	-0.23	-0.67179	0.201814	6.63437	-1.13	0.27	0.45	-5.43
Q9JMG1	EDF1_MOUSE	Endothelial differentiation-related factor 1 OS=Mus musculus OX=10090 GN=Edf1 PE=1 SV=1	Edf1	1	4.18	4.29	4.95	4.17	3.82	4.1	4.3	4.15	4.47	-0.23	-0.658189	0.198151	4.0363	-1.13	0.27	0.45	-5.43
Q9CQF4	MRES1_MOUSE	Mitochondrial transcription rescue factor 1 OS=Mus musculus OX=10090 GN=Mtres1 PE=1 SV=1	Mtres1	1	3.25	3.08	4.25	3.66	3.4	3.19	3.74	3.02	3.31	-0.23	-0.669023	0.213132	3.24054	-1.09	0.29	0.47	-5.48
Q5DU56	NLRC3_MOUSE	Protein NLRC3 OS=Mus musculus OX=10090 GN=Nlrc3 PE=1 SV=2	Nlrc3	1	6.79	6.53	7.09	6.38	6.79	5.73	6.32	6.33	7.19	-0.23	-0.683157	0.230338	6.20438	-1.04	0.31	0.49	-5.52
O54732	MMP15_MOUSE	Matrix metalloproteinase-15 OS=Mus musculus OX=10090 GN=Mmp15 PE=2 SV=1	Mmp15	1	4.3	4.26	4.06	4.48	4.18	3.96	4.46	3.9	3.7	-0.23	-0.728999	0.260742	3.95849	-0.99	0.33	0.51	-5.57
Q9D1R9	RL34_MOUSE	60S ribosomal protein L34 OS=Mus musculus OX=10090 GN=Rpl34 PE=1 SV=2	Rpl34	4	7.19	7.64	7.02	7.36	6.75	7.41	7.31	7.42	6.45	-0.23	-0.728461	0.266691	7.40021	-0.98	0.34	0.52	-5.59
Q6T264	MAML1_MOUSE	Mastermind-like protein 1 OS=Mus musculus OX=10090 GN=Maml1 PE=1 SV=2	Maml1	1	3.81	3.03	3.62	3.26	3.3	3.59	3.03	3.3	2.77	-0.23	-0.743649	0.276885	2.95182	-0.96	0.35	0.52	-5.6
Q8VID5	RECQ5_MOUSE	ATP-dependent DNA helicase Q5 OS=Mus musculus OX=10090 GN=Recql5 PE=1 SV=1	Recql5	1	9.46	9.2	9.71	9.9	9.45	9.12	9.59	8.85	9.7	-0.23	-0.771148	0.319344	9.25054	-0.87	0.4	0.57	-5.68
P06339	HA15_MOUSE	H-2 class I histocompatibility antigen, D-37 alpha chain OS=Mus musculus OX=10090 GN=H2-T23 PE=1 SV=1	H2-T23	1	5.5	4.9	5.89	6.81	5.7	5.56	5.19	5.51	5.79	-0.23	-0.823321	0.372965	5.21322	-0.79	0.44	0.61	-5.74
Q920B9	SP16H_MOUSE	FACT complex subunit SPT16 OS=Mus musculus OX=10090 GN=Supt16h PE=1 SV=2	Supt16h	13	10.87	10.95	11.14	10.99	10.83	10.71	10.8	10.72	10.81	-0.22	-0.347732	-0.0829053	10.6798	-3.42	0.0031	0.048	-1.63
Q6ZQ08	CNOT1_MOUSE	CCR4-NOT transcription complex subunit 1 OS=Mus musculus OX=10090 GN=Cnot1 PE=1 SV=2	Cnot1	19	10.98	10.91	11.07	11.08	10.72	10.84	10.8	10.86	10.76	-0.22	-0.357556	-0.0743256	10.7913	-3.2	0.0049	0.052	-2.05
Q8BH50	CR025_MOUSE	Protein C18orf25 homolog OS=Mus musculus OX=10090 PE=1 SV=1	NA	2	8.24	8.24	8.16	8.28	8.21	7.87	8.03	8.02	7.91	-0.22	-0.378432	-0.0681191	7.92749	-3.02	0.0073	0.062	-2.41
Q8BT60	CPNE3_MOUSE	Copine-3 OS=Mus musculus OX=10090 GN=Cpne3 PE=1 SV=2	Cpne3	6	10.47	10.43	10.67	10.77	10.31	10.41	10.32	10.5	10.32	-0.22	-0.372519	-0.0612035	10.3488	-2.93	0.009	0.066	-2.59
Q9CQ49	NCBP2_MOUSE	Nuclear cap-binding protein subunit 2 OS=Mus musculus OX=10090 GN=Ncbp2 PE=1 SV=1	Ncbp2	3	8.96	8.91	9.24	8.97	8.91	8.8	8.75	8.72	8.82	-0.22	-0.378677	-0.0617131	8.61494	-2.92	0.0092	0.066	-2.61
P27659	RL3_MOUSE	60S ribosomal protein L3 OS=Mus musculus OX=10090 GN=Rpl3 PE=1 SV=3	Rpl3	11	11.98	11.97	12	11.97	11.71	11.7	11.79	11.92	11.69	-0.22	-0.385911	-0.056988	11.7842	-2.83	0.011	0.073	-2.78
Q9Z2A0	PDPK1_MOUSE	3-phosphoinositide-dependent protein kinase 1 OS=Mus musculus OX=10090 GN=Pdpk1 PE=1 SV=2	Pdpk1	3	6.94	6.88	6.97	7	6.79	6.74	6.67	6.63	6.79	-0.22	-0.388229	-0.0570059	6.77573	-2.82	0.011	0.074	-2.79
Q9CQI7	RU2B_MOUSE	U2 small nuclear ribonucleoprotein B'' OS=Mus musculus OX=10090 GN=Snrpb2 PE=1 SV=1	Snrpb2	3	8.72	8.66	8.65	8.76	8.7	8.3	8.48	8.45	8.45	-0.22	-0.381756	-0.0548416	8.31556	-2.81	0.012	0.074	-2.83
O55029	COPB2_MOUSE	Coatomer subunit beta' OS=Mus musculus OX=10090 GN=Copb2 PE=1 SV=2	Copb2	21	12.05	11.94	12.3	12.36	11.89	11.9	11.93	12	11.97	-0.22	-0.392865	-0.0563684	11.8658	-2.8	0.012	0.074	-2.83
Q6P549	SHIP2_MOUSE	Phosphatidylinositol 3,4,5-trisphosphate 5-phosphatase 2 OS=Mus musculus OX=10090 GN=Inppl1 PE=1 SV=1	Inppl1	5	8.32	8.1	8.46	8.4	8.19	8.04	8.01	8.11	8.18	-0.22	-0.383822	-0.0518317	8.07736	-2.76	0.013	0.077	-2.92
Q9CQF3	CPSF5_MOUSE	Cleavage and polyadenylation specificity factor subunit 5 OS=Mus musculus OX=10090 GN=Nudt21 PE=1 SV=1	Nudt21	4	8.8	8.57	8.93	8.73	8.77	8.51	8.43	8.41	8.56	-0.22	-0.398358	-0.0451535	8.40078	-2.64	0.017	0.089	-3.14
Q8CCN5	BCAS3_MOUSE	BCAS3 microtubule associated cell migration factor OS=Mus musculus OX=10090 GN=Bcas3 PE=1 SV=2	Bcas3	5	8.91	8.8	8.97	9.09	8.74	8.63	8.73	8.57	8.92	-0.22	-0.401878	-0.0448414	8.63516	-2.63	0.017	0.09	-3.16
P83917	CBX1_MOUSE	Chromobox protein homolog 1 OS=Mus musculus OX=10090 GN=Cbx1 PE=1 SV=1	Cbx1	2	8.16	7.97	8.16	8.17	8.04	7.98	7.8	7.69	7.97	-0.22	-0.394861	-0.0409603	7.79634	-2.59	0.019	0.093	-3.24
Q921C5	BICD2_MOUSE	Protein bicaudal D homolog 2 OS=Mus musculus OX=10090 GN=Bicd2 PE=1 SV=1	Bicd2	14	10.12	10.09	10.22	10.52	9.96	9.92	10.02	9.98	10.19	-0.22	-0.406331	-0.0390865	9.96924	-2.55	0.02	0.097	-3.31
Q5FWK3	RHG01_MOUSE	Rho GTPase-activating protein 1 OS=Mus musculus OX=10090 GN=Arhgap1 PE=1 SV=1	Arhgap1	7	11.36	11.38	11.75	11.62	11.25	11.17	11.3	11.34	11.45	-0.22	-0.409218	-0.0390277	11.2611	-2.54	0.02	0.098	-3.31
Q9EP71	RAI14_MOUSE	Ankycorbin OS=Mus musculus OX=10090 GN=Rai14 PE=1 SV=1	Rai14	19	11.12	10.9	11.23	11.41	11.01	11.05	10.89	10.86	10.93	-0.22	-0.397222	-0.037091	10.7637	-2.53	0.021	0.098	-3.33
Q9EP69	SAC1_MOUSE	Phosphatidylinositol-3-phosphatase SAC1 OS=Mus musculus OX=10090 GN=Sacm1l PE=1 SV=1	Sacm1l	8	10.14	10.06	10.34	10.62	9.98	10.12	10.05	10.13	10.06	-0.22	-0.41503	-0.0302811	10.0288	-2.43	0.026	0.11	-3.52
Q9QVP9	FAK2_MOUSE	Protein-tyrosine kinase 2-beta OS=Mus musculus OX=10090 GN=Ptk2b PE=1 SV=2	Ptk2b	3	7.25	7.06	7.37	7.22	6.98	7.13	7.15	6.82	6.95	-0.22	-0.404878	-0.0286669	6.97833	-2.42	0.026	0.11	-3.54
Q9CQW1	YKT6_MOUSE	Synaptobrevin homolog YKT6 OS=Mus musculus OX=10090 GN=Ykt6 PE=1 SV=1	Ykt6	3	9.88	9.62	10.03	9.92	9.75	9.45	9.67	9.69	9.68	-0.22	-0.40817	-0.0272147	9.74815	-2.4	0.027	0.11	-3.57
P40201	CHD1_MOUSE	Chromodomain-helicase-DNA-binding protein 1 OS=Mus musculus OX=10090 GN=Chd1 PE=1 SV=3	Chd1	3	7.1	7.06	7.14	7.07	6.82	6.84	6.84	6.88	7	-0.22	-0.410768	-0.0267057	6.8248	-2.39	0.028	0.12	-3.59
Q569Z5	DDX46_MOUSE	Probable ATP-dependent RNA helicase DDX46 OS=Mus musculus OX=10090 GN=Ddx46 PE=1 SV=2	Ddx46	15	10.82	10.76	10.77	11.23	10.79	10.65	10.59	10.62	10.7	-0.22	-0.422185	-0.0254789	10.4744	-2.37	0.029	0.12	-3.63
Q9R190	MTA2_MOUSE	Metastasis-associated protein MTA2 OS=Mus musculus OX=10090 GN=Mta2 PE=1 SV=1	Mta2	6	9.02	9.02	9.07	9.22	8.9	8.88	8.77	8.88	8.91	-0.22	-0.411282	-0.023963	8.65621	-2.36	0.03	0.12	-3.64
Q9JJL8	SYSM_MOUSE	Serine--tRNA ligase, mitochondrial OS=Mus musculus OX=10090 GN=Sars2 PE=1 SV=2	Sars2	4	8.1	7.98	8.01	7.93	7.85	7.62	7.72	7.83	7.92	-0.22	-0.407669	-0.0235787	7.71838	-2.36	0.03	0.12	-3.65
Q8CI11	GNL3_MOUSE	Guanine nucleotide-binding protein-like 3 OS=Mus musculus OX=10090 GN=Gnl3 PE=1 SV=2	Gnl3	6	9.1	8.95	8.88	8.77	8.78	8.62	8.69	8.57	8.87	-0.22	-0.416171	-0.0220527	8.57396	-2.34	0.031	0.12	-3.69
Q91YR5	EFNMT_MOUSE	eEF1A lysine and N-terminal methyltransferase OS=Mus musculus OX=10090 GN=Mettl13 PE=1 SV=1	Mettl13	3	7.15	6.98	7.29	6.96	6.96	6.74	6.75	6.9	7.02	-0.22	-0.421796	-0.0198376	6.75709	-2.31	0.033	0.13	-3.74
Q6ZQ03	FNBP4_MOUSE	Formin-binding protein 4 OS=Mus musculus OX=10090 GN=Fnbp4 PE=1 SV=2	Fnbp4	2	6.14	6.16	6.22	6.39	6.15	5.85	6.02	5.96	6.03	-0.22	-0.427238	-0.0184572	5.88882	-2.29	0.034	0.13	-3.77
Q8C079	STRP1_MOUSE	Striatin-interacting protein 1 OS=Mus musculus OX=10090 GN=Strip1 PE=1 SV=2	Strip1	5	8.17	8.18	8.53	8.59	8.1	7.98	8.22	8.19	8.28	-0.22	-0.416636	-0.0176635	8.00807	-2.29	0.035	0.13	-3.77
Q3TIX9	SNUT2_MOUSE	U4/U6.U5 tri-snRNP-associated protein 2 OS=Mus musculus OX=10090 GN=Usp39 PE=1 SV=2	Usp39	4	8.8	8.85	9.11	8.56	8.68	8.4	8.58	8.7	8.67	-0.22	-0.425316	-0.0162236	8.55084	-2.27	0.036	0.13	-3.81
Q9D0D5	T2EA_MOUSE	General transcription factor IIE subunit 1 OS=Mus musculus OX=10090 GN=Gtf2e1 PE=1 SV=1	Gtf2e1	3	7.96	7.95	8.08	7.79	7.61	7.54	7.69	7.8	7.97	-0.22	-0.435686	-0.0143003	7.6624	-2.24	0.038	0.13	-3.85
Q9Z130	HNRDL_MOUSE	Heterogeneous nuclear ribonucleoprotein D-like OS=Mus musculus OX=10090 GN=Hnrnpdl PE=1 SV=1	Hnrnpdl	3	10.04	10.06	9.98	9.66	9.97	9.58	9.79	9.53	9.68	-0.22	-0.425394	-0.0139237	9.71264	-2.24	0.038	0.13	-3.85
Q62203	SF3A2_MOUSE	Splicing factor 3A subunit 2 OS=Mus musculus OX=10090 GN=Sf3a2 PE=1 SV=2	Sf3a2	3	9.22	9.25	8.9	9.25	9.13	8.79	8.86	8.84	9.06	-0.22	-0.427506	-0.0113413	8.94698	-2.22	0.04	0.14	-3.9
Q8BZR9	NCBP3_MOUSE	Nuclear cap-binding protein subunit 3 OS=Mus musculus OX=10090 GN=Ncbp3 PE=1 SV=1	Ncbp3	3	7.11	7.26	7.59	7.24	7.05	6.85	7.06	7.26	7.14	-0.22	-0.436534	-0.0115803	7.08442	-2.22	0.04	0.14	-3.9
Q5RJ54	ZSC26_MOUSE	Zinc finger and SCAN domain-containing protein 26 OS=Mus musculus OX=10090 GN=Zscan26 PE=2 SV=1	Zscan26	1	6.79	6.82	6.82	6.98	6.62	6.65	6.57	6.8	6.52	-0.22	-0.429729	-0.0107624	6.6201	-2.21	0.04	0.14	-3.91
Q91YU8	SSF1_MOUSE	Suppressor of SWI4 1 homolog OS=Mus musculus OX=10090 GN=Ppan PE=1 SV=2	Ppan	3	9.23	9.21	9.17	8.9	8.99	8.76	8.83	8.95	9.01	-0.22	-0.433395	-0.00915646	8.82825	-2.19	0.042	0.14	-3.94
Q5BU09	EAPP_MOUSE	E2F-associated phosphoprotein OS=Mus musculus OX=10090 GN=Eapp PE=1 SV=2	Eapp	1	5.73	5.81	5.99	5.86	5.8	5.45	5.46	5.65	5.78	-0.22	-0.438147	-0.00533588	5.45699	-2.15	0.045	0.15	-4
Q6PNC0	DMXL1_MOUSE	DmX-like protein 1 OS=Mus musculus OX=10090 GN=Dmxl1 PE=1 SV=1	Dmxl1	6	8.37	8.24	8.73	8.66	8.23	8.09	8.29	8.36	8.42	-0.22	-0.434172	-0.00521738	8.21347	-2.15	0.045	0.15	-4.01
Q6NXJ0	WWC2_MOUSE	Protein WWC2 OS=Mus musculus OX=10090 GN=Wwc2 PE=1 SV=1	Wwc2	2	8	7.63	7.89	7.88	7.62	7.5	7.56	7.68	7.79	-0.22	-0.439291	-0.003454	7.54826	-2.13	0.047	0.15	-4.04
Q920D3	MED28_MOUSE	Mediator of RNA polymerase II transcription subunit 28 OS=Mus musculus OX=10090 GN=Med28 PE=1 SV=2	Med28	1	6.63	6.77	6.87	6.97	6.71	6.62	6.62	6.66	6.37	-0.22	-0.433713	0.00177426	6.57562	-2.08	0.052	0.16	-4.12
P09535	IGF2_MOUSE	Insulin-like growth factor II OS=Mus musculus OX=10090 GN=Igf2 PE=1 SV=1	Igf2	2	7.25	7.21	7.14	7.17	7.06	7.35	6.92	6.73	6.78	-0.22	-0.456003	0.00731304	6.72048	-2.03	0.057	0.17	-4.2
D3Z7P3	GLSK_MOUSE	Glutaminase kidney isoform, mitochondrial OS=Mus musculus OX=10090 GN=Gls PE=1 SV=1	Gls	2	7.38	7.3	7.32	7.76	7.36	7.26	7.07	7.13	7.27	-0.22	-0.454017	0.00823275	7.07001	-2.03	0.058	0.17	-4.21
Q3UMZ3	PLPP5_MOUSE	Phospholipid phosphatase 5 OS=Mus musculus OX=10090 GN=Plpp5 PE=1 SV=1	Plpp5	1	6.43	6.65	6.69	6.6	6.54	6.23	6.41	6.25	6.43	-0.22	-0.450757	0.00884072	6.17337	-2.02	0.059	0.17	-4.22
P49962	SRP09_MOUSE	Signal recognition particle 9 kDa protein OS=Mus musculus OX=10090 GN=Srp9 PE=1 SV=2	Srp9	2	10.35	10.24	10.51	10.05	10.12	9.72	10.05	10.17	10.28	-0.22	-0.453555	0.011985	9.92566	-1.99	0.062	0.18	-4.27
Q8CIM8	INT4_MOUSE	Integrator complex subunit 4 OS=Mus musculus OX=10090 GN=Ints4 PE=1 SV=1	Ints4	1	6.02	6.17	6.25	6.12	6.04	5.8	5.66	6.03	6.05	-0.22	-0.456295	0.0121025	5.92098	-1.99	0.062	0.18	-4.27
Q9D8L5	CCD91_MOUSE	Coiled-coil domain-containing protein 91 OS=Mus musculus OX=10090 GN=Ccdc91 PE=1 SV=2	Ccdc91	1	6.96	6.86	7.37	7.09	6.86	6.85	6.91	6.77	6.85	-0.22	-0.454586	0.0137371	6.78819	-1.98	0.063	0.18	-4.29
Q9D6T0	NOSIP_MOUSE	Nitric oxide synthase-interacting protein OS=Mus musculus OX=10090 GN=Nosip PE=1 SV=1	Nosip	2	6.35	6.32	6.16	6.51	6.05	6.35	6.07	6.13	5.98	-0.22	-0.44803	0.0140224	6.1055	-1.97	0.064	0.18	-4.3
P26516	PSMD7_MOUSE	26S proteasome non-ATPase regulatory subunit 7 OS=Mus musculus OX=10090 GN=Psmd7 PE=1 SV=2	Psmd7	3	8.33	8.18	8.54	8.35	8.27	7.79	8.11	8.05	8.45	-0.22	-0.448381	0.0166519	8.06075	-1.95	0.067	0.19	-4.34
O70404	VAMP8_MOUSE	Vesicle-associated membrane protein 8 OS=Mus musculus OX=10090 GN=Vamp8 PE=1 SV=1	Vamp8	4	10.19	10.06	10.28	10.5	10.29	10	9.89	9.89	10.13	-0.22	-0.455698	0.0191241	9.6948	-1.93	0.069	0.19	-4.37
Q9D4H1	EXOC2_MOUSE	Exocyst complex component 2 OS=Mus musculus OX=10090 GN=Exoc2 PE=1 SV=1	Exoc2	6	9.37	9.29	9.96	9.85	9.46	9.56	9.35	9.2	9.39	-0.22	-0.471306	0.0222336	9.27289	-1.91	0.072	0.2	-4.4
Q64012	RALY_MOUSE	RNA-binding protein Raly OS=Mus musculus OX=10090 GN=Raly PE=1 SV=3	Raly	7	10.71	10.52	10.14	10.68	10.48	10.45	10.24	10.14	10.16	-0.22	-0.456951	0.0226783	10.2025	-1.9	0.073	0.2	-4.41
A6H690	IQCAL_MOUSE	IQ and AAA domain-containing protein 1-like OS=Mus musculus OX=10090 GN=Iqca1l PE=1 SV=3	Iqca1l	1	8.23	8.34	8.06	7.98	7.82	7.92	8.13	8.13	7.66	-0.22	-0.460676	0.0282127	7.99279	-1.86	0.08	0.21	-4.48
Q922J3	CLIP1_MOUSE	CAP-Gly domain-containing linker protein 1 OS=Mus musculus OX=10090 GN=Clip1 PE=1 SV=1	Clip1	13	9.58	9.66	10.21	10.11	9.74	9.74	9.48	9.8	9.56	-0.22	-0.479717	0.0305002	9.64749	-1.85	0.081	0.21	-4.49
Q80Y81	RNZ2_MOUSE	Zinc phosphodiesterase ELAC protein 2 OS=Mus musculus OX=10090 GN=Elac2 PE=1 SV=1	Elac2	3	5.86	5.93	6.18	6.05	5.81	5.55	5.84	5.66	6.07	-0.22	-0.467886	0.0308028	5.76004	-1.84	0.082	0.21	-4.51
P68181	KAPCB_MOUSE	cAMP-dependent protein kinase catalytic subunit beta OS=Mus musculus OX=10090 GN=Prkacb PE=1 SV=2	Prkacb	4	9	8.91	9.47	9.52	9.12	8.71	8.95	8.97	9.25	-0.22	-0.484103	0.0345087	8.83414	-1.82	0.085	0.22	-4.54
P26450	P85A_MOUSE	Phosphatidylinositol 3-kinase regulatory subunit alpha OS=Mus musculus OX=10090 GN=Pik3r1 PE=1 SV=2	Pik3r1	2	7.49	7.59	8.2	7.74	7.55	7.34	7.49	7.53	7.78	-0.22	-0.472867	0.0378498	7.54192	-1.79	0.09	0.22	-4.58
Q9JI08	BIN3_MOUSE	Bridging integrator 3 OS=Mus musculus OX=10090 GN=Bin3 PE=1 SV=1	Bin3	1	4.43	4.75	4.87	4.59	4.33	4.48	4.61	4.35	4.43	-0.22	-0.47676	0.0386228	4.43813	-1.79	0.091	0.23	-4.59
Q8BG21	FLOWR_MOUSE	Calcium channel flower homolog OS=Mus musculus OX=10090 GN=Cacfd1 PE=1 SV=1	Cacfd1	1	8.98	8.49	8.92	8.35	8.36	8.46	8.5	8.65	8.37	-0.22	-0.476971	0.0391351	8.18979	-1.78	0.092	0.23	-4.59
P58774	TPM2_MOUSE	Tropomyosin beta chain OS=Mus musculus OX=10090 GN=Tpm2 PE=1 SV=1	Tpm2	5	10.41	10.32	10.57	10.34	10.2	9.81	10.22	10.34	10.4	-0.22	-0.471416	0.0393128	10.1454	-1.78	0.092	0.23	-4.6
P70403	CASP_MOUSE	Protein CASP OS=Mus musculus OX=10090 GN=Cux1 PE=1 SV=2	Cux1	2	8.08	7.83	8.02	7.79	7.69	7.64	7.78	7.81	7.65	-0.22	-0.474639	0.0408505	7.47204	-1.77	0.094	0.23	-4.62
Q80XS6	SMAG2_MOUSE	Protein Smaug homolog 2 OS=Mus musculus OX=10090 GN=Samd4b PE=1 SV=1	Samd4b	2	6.24	6.18	6.18	6.41	6.18	5.83	6.11	5.8	6.24	-0.22	-0.482001	0.0458591	5.93639	-1.74	0.1	0.24	-4.66
Q8C569	F118B_MOUSE	Protein FAM118B OS=Mus musculus OX=10090 GN=Fam118b PE=1 SV=1	Fam118b	1	6.11	6.43	6.61	6.36	6.25	6.27	6.17	5.84	6.29	-0.22	-0.479225	0.0486416	6.09337	-1.71	0.1	0.24	-4.7
Q9WTR1	TRPV2_MOUSE	Transient receptor potential cation channel subfamily V member 2 OS=Mus musculus OX=10090 GN=Trpv2 PE=1 SV=2	Trpv2	9	10.46	10.4	10.73	10.81	10.11	10.48	10.46	10.36	10.48	-0.22	-0.494451	0.0503567	10.3284	-1.71	0.1	0.24	-4.7
Q6DID3	SCAF8_MOUSE	SR-related and CTD-associated factor 8 OS=Mus musculus OX=10090 GN=Scaf8 PE=1 SV=1	Scaf8	3	7.59	7.4	7.13	8.02	7.46	7.12	7.27	7.32	7.41	-0.22	-0.497042	0.0507685	7.19886	-1.71	0.1	0.24	-4.7
Q5XJY4	PARL_MOUSE	Presenilins-associated rhomboid-like protein, mitochondrial OS=Mus musculus OX=10090 GN=Parl PE=1 SV=1	Parl	2	6.01	5.8	6.23	6.58	5.87	5.88	6	5.99	5.91	-0.22	-0.498593	0.0542137	5.68155	-1.69	0.11	0.25	-4.73
Q9DAV9	TM38B_MOUSE	Trimeric intracellular cation channel type B OS=Mus musculus OX=10090 GN=Tmem38b PE=1 SV=1	Tmem38b	4	9.6	9.45	9.76	10.28	9.74	9.45	9.34	9.52	9.71	-0.22	-0.488839	0.0534609	9.37787	-1.69	0.11	0.25	-4.74
Q9EQY0	ERN1_MOUSE	Serine/threonine-protein kinase/endoribonuclease IRE1 OS=Mus musculus OX=10090 GN=Ern1 PE=1 SV=1	Ern1	1	4.94	4.94	5.19	5.1	4.89	4.55	4.81	5.08	4.79	-0.22	-0.494211	0.0563834	4.74021	-1.67	0.11	0.26	-4.76
Q9D868	PPIH_MOUSE	Peptidyl-prolyl cis-trans isomerase H OS=Mus musculus OX=10090 GN=Ppih PE=1 SV=1	Ppih	1	7.67	7.45	7.93	7.97	7.85	7.43	7.34	7.42	7.63	-0.22	-0.493163	0.0570628	7.34559	-1.66	0.11	0.26	-4.77
Q8BL80	RHG22_MOUSE	Rho GTPase-activating protein 22 OS=Mus musculus OX=10090 GN=Arhgap22 PE=1 SV=2	Arhgap22	2	8.01	7.68	7.61	8.18	7.57	7.78	7.75	7.52	7.62	-0.22	-0.495017	0.0575139	7.55364	-1.66	0.11	0.26	-4.77
B1AZA5	TM245_MOUSE	Transmembrane protein 245 OS=Mus musculus OX=10090 GN=Tmem245 PE=1 SV=1	Tmem245	1	6.46	6.35	6.89	6.75	6.44	6.16	6.39	6.45	6.5	-0.22	-0.515123	0.0691129	6.15536	-1.6	0.13	0.28	-4.85
Q8VHZ7	IMP4_MOUSE	U3 small nucleolar ribonucleoprotein protein IMP4 OS=Mus musculus OX=10090 GN=Imp4 PE=2 SV=1	Imp4	2	5.94	5.78	6.29	6.18	5.85	5.64	5.64	5.94	6.06	-0.22	-0.513705	0.0703022	5.6837	-1.59	0.13	0.28	-4.86
Q99PP7	TRI33_MOUSE	E3 ubiquitin-protein ligase TRIM33 OS=Mus musculus OX=10090 GN=Trim33 PE=1 SV=2	Trim33	2	5.73	5.82	5.66	5.82	5.52	5.26	5.7	5.58	5.61	-0.22	-0.515742	0.0735703	5.40874	-1.58	0.13	0.29	-4.89
Q9JLF6	TGM1_MOUSE	Protein-glutamine gamma-glutamyltransferase K OS=Mus musculus OX=10090 GN=Tgm1 PE=1 SV=2	Tgm1	7	9.63	9.52	9.86	9.6	8.99	9.36	9.4	9.71	9.7	-0.22	-0.518376	0.0764353	9.47494	-1.56	0.14	0.29	-4.91
Q99J99	THTM_MOUSE	3-mercaptopyruvate sulfurtransferase OS=Mus musculus OX=10090 GN=Mpst PE=1 SV=4	Mpst	1	7.28	6.81	7.2	6.95	7.04	6.47	6.66	6.92	7.13	-0.22	-0.512707	0.0817009	6.73617	-1.52	0.15	0.3	-4.96
P60469	LIPA3_MOUSE	Liprin-alpha-3 OS=Mus musculus OX=10090 GN=Ppfia3 PE=1 SV=2	Ppfia3	1	4.59	4.56	4.94	4.8	4.31	4.54	4.52	4.77	4.38	-0.22	-0.532998	0.0890411	4.51593	-1.5	0.15	0.31	-4.99
Q8VE42	ANR49_MOUSE	Ankyrin repeat domain-containing protein 49 OS=Mus musculus OX=10090 GN=Ankrd49 PE=1 SV=1	Ankrd49	1	4.48	4.53	4.41	3.93	3.93	3.87	4.26	4.17	4.37	-0.22	-0.523603	0.0885227	4.13247	-1.49	0.15	0.31	-5
P04202	TGFB1_MOUSE	Transforming growth factor beta-1 proprotein OS=Mus musculus OX=10090 GN=Tgfb1 PE=1 SV=1	Tgfb1	4	8.21	7.95	8.37	8.97	8.3	7.94	8.23	7.96	8.33	-0.22	-0.536727	0.0933186	8.01261	-1.48	0.16	0.32	-5.02
Q91XL9	OSBL1_MOUSE	Oxysterol-binding protein-related protein 1 OS=Mus musculus OX=10090 GN=Osbpl1a PE=1 SV=2	Osbpl1a	1	5.78	5.25	6.04	5.84	5.41	5.37	5.48	5.44	5.86	-0.22	-0.523069	0.0917777	5.48159	-1.47	0.16	0.32	-5.03
Q5SW19	CLU_MOUSE	Clustered mitochondria protein homolog OS=Mus musculus OX=10090 GN=Cluh PE=1 SV=2	Cluh	5	6.77	6.88	7.16	6.61	6.7	6.59	6.63	6.61	6.66	-0.22	-0.531967	0.101793	7.1141	-1.43	0.17	0.34	-5.09
Q641K1	CBPC1_MOUSE	Cytosolic carboxypeptidase 1 OS=Mus musculus OX=10090 GN=Agtpbp1 PE=1 SV=2	Agtpbp1	1	3.76	3.66	4.13	3.97	3.82	3.61	3.42	3.38	4.06	-0.22	-0.549385	0.10525	3.54489	-1.43	0.17	0.34	-5.09
Q9ESZ8	GTF2I_MOUSE	General transcription factor II-I OS=Mus musculus OX=10090 GN=Gtf2i PE=1 SV=3	Gtf2i	1	6.14	6.11	6.47	6.77	6.51	6.12	5.9	6	6.21	-0.22	-0.556335	0.108543	6.03066	-1.41	0.17	0.34	-5.1
Q9JL15	LEG8_MOUSE	Galectin-8 OS=Mus musculus OX=10090 GN=Lgals8 PE=1 SV=1	Lgals8	3	8.18	8.22	8.5	9.08	8.43	8.48	8.26	8.03	8.16	-0.22	-0.55625	0.110893	8.18077	-1.4	0.18	0.34	-5.12
P59242	CING_MOUSE	Cingulin OS=Mus musculus OX=10090 GN=Cgn PE=1 SV=1	Cgn	6	8.81	8.89	9.32	9.46	8.87	8.82	9.04	8.74	9.02	-0.22	-0.560878	0.113432	8.90062	-1.39	0.18	0.35	-5.13
P36371	TAP2_MOUSE	Antigen peptide transporter 2 OS=Mus musculus OX=10090 GN=Tap2 PE=1 SV=1	Tap2	6	10.03	9.8	10.41	10.82	10.2	10.07	9.85	9.93	10.16	-0.22	-0.561607	0.113753	9.79226	-1.39	0.18	0.35	-5.13
A2RTL5	RSRC2_MOUSE	Arginine/serine-rich coiled-coil protein 2 OS=Mus musculus OX=10090 GN=Rsrc2 PE=2 SV=1	Rsrc2	2	5.83	5.66	5.76	5.92	5.69	5.41	5.49	5.46	5.8	-0.22	-0.560322	0.114784	5.18868	-1.39	0.18	0.35	-5.14
Q69ZJ7	RIC1_MOUSE	Guanine nucleotide exchange factor subunit RIC1 OS=Mus musculus OX=10090 GN=Ric1 PE=1 SV=2	Ric1	1	4.78	4.35	5.13	4.98	4.83	4.54	4.31	4.62	4.65	-0.22	-0.557656	0.117724	4.44606	-1.37	0.19	0.36	-5.16
O88451	RDH7_MOUSE	Retinol dehydrogenase 7 OS=Mus musculus OX=10090 GN=Rdh7 PE=1 SV=1	Rdh7	1	5.89	5.27	5.35	6.01	5.33	5.34	5.54	5.17	5.66	-0.22	-0.564489	0.120258	5.33352	-1.36	0.19	0.36	-5.17
Q80VP0	TCPR1_MOUSE	Tectonin beta-propeller repeat-containing protein 1 OS=Mus musculus OX=10090 GN=Tecpr1 PE=1 SV=1	Tecpr1	1	7.33	7.17	7.68	8.14	7.65	7.19	7.28	7.09	7.57	-0.22	-0.577023	0.128218	7.02283	-1.34	0.2	0.37	-5.2
Q9WV80	SNX1_MOUSE	Sorting nexin-1 OS=Mus musculus OX=10090 GN=Snx1 PE=1 SV=1	Snx1	8	10.21	10.34	10.9	11.18	10.5	10.48	10.31	10.43	10.46	-0.22	-0.567245	0.128073	10.362	-1.33	0.2	0.37	-5.21
Q921V5	MGAT2_MOUSE	Alpha-1,6-mannosyl-glycoprotein 2-beta-N-acetylglucosaminyltransferase OS=Mus musculus OX=10090 GN=Mgat2 PE=1 SV=1	Mgat2	5	9.22	9.06	9.08	9.32	8.9	8.99	8.97	9.11	8.8	-0.22	-0.582103	0.144684	8.70084	-1.26	0.22	0.4	-5.28
Q4V9W2	SR1IP_MOUSE	Protein SREK1IP1 OS=Mus musculus OX=10090 GN=Srek1ip1 PE=1 SV=1	Srek1ip1	1	5.21	5.1	5.38	5.39	5.3	4.61	5.2	5	5.15	-0.22	-0.585136	0.149199	4.80653	-1.25	0.23	0.4	-5.3
Q99KK1	REEP3_MOUSE	Receptor expression-enhancing protein 3 OS=Mus musculus OX=10090 GN=Reep3 PE=1 SV=1	Reep3	3	8.92	8.99	9.46	10	9.09	9.15	9.14	9.05	9.22	-0.22	-0.582072	0.149955	8.9345	-1.24	0.23	0.41	-5.31
Q9JLJ5	ELOV1_MOUSE	Elongation of very long chain fatty acids protein 1 OS=Mus musculus OX=10090 GN=Elovl1 PE=1 SV=1	Elovl1	2	8.29	8.3	7.15	8.12	7.85	7.83	7.91	7.63	7.49	-0.22	-0.605514	0.16397	7.69049	-1.21	0.24	0.42	-5.35
Q78S06	SYS1_MOUSE	Protein SYS1 homolog OS=Mus musculus OX=10090 GN=Sys1 PE=2 SV=1	Sys1	1	6.01	5.81	6.58	7.07	6.23	6.05	6.11	5.93	6.37	-0.22	-0.631485	0.1815	5.93162	-1.16	0.26	0.44	-5.4
Q9JJZ4	UB2J1_MOUSE	Ubiquitin-conjugating enzyme E2 J1 OS=Mus musculus OX=10090 GN=Ube2j1 PE=1 SV=2	Ube2j1	4	8.23	8.18	8.43	9.3	8.29	8.29	8.31	8.28	8.41	-0.22	-0.616581	0.177646	8.13123	-1.16	0.26	0.44	-5.4
Q60771	CLD11_MOUSE	Claudin-11 OS=Mus musculus OX=10090 GN=Cldn11 PE=1 SV=1	Cldn11	2	8.22	8.06	8.11	8.5	8.23	8.42	8.26	7.63	7.49	-0.22	-0.624755	0.189341	8.15422	-1.12	0.28	0.45	-5.44
Q3UQ28	PXDN_MOUSE	Peroxidasin homolog OS=Mus musculus OX=10090 GN=Pxdn PE=1 SV=2	Pxdn	6	9.97	9.66	9.64	10.19	9.97	9.6	9.93	9.24	9.46	-0.22	-0.640195	0.194096	9.63357	-1.12	0.28	0.45	-5.44
Q0VBK2	K2C80_MOUSE	Keratin, type II cytoskeletal 80 OS=Mus musculus OX=10090 GN=Krt80 PE=1 SV=1	Krt80	1	3.44	3.25	4.06	4.03	3.63	3.2	3.19	3.47	3.91	-0.22	-0.630852	0.200278	3.43836	-1.09	0.29	0.47	-5.48
Q6P1D5	SE6L1_MOUSE	Seizure 6-like protein OS=Mus musculus OX=10090 GN=Sez6l PE=1 SV=1	Sez6l	2	7.21	7.17	7.51	7.71	7.75	7.42	7.35	6.83	6.54	-0.22	-0.669843	0.221108	7.0896	-1.06	0.3	0.48	-5.51
O08970	TUFT1_MOUSE	Tuftelin OS=Mus musculus OX=10090 GN=Tuft1 PE=1 SV=2	Tuft1	1	3.97	3.51	4.16	4.9	4.03	4.05	3.9	3.89	3.71	-0.22	-0.654658	0.217606	3.80133	-1.05	0.31	0.48	-5.51
Q80W68	KIRR1_MOUSE	Kin of IRRE-like protein 1 OS=Mus musculus OX=10090 GN=Kirrel1 PE=1 SV=1	Kirrel1	2	5.16	4.93	5.28	5.73	5.41	5.31	4.7	4.87	4.95	-0.22	-0.69211	0.243727	4.69802	-1.01	0.33	0.5	-5.56
Q9D9M2	UBP12_MOUSE	Ubiquitin carboxyl-terminal hydrolase 12 OS=Mus musculus OX=10090 GN=Usp12 PE=2 SV=2	Usp12	1	4.41	3.98	4.11	4.18	4.31	3.83	3.19	3.99	4.41	-0.22	-0.699436	0.252726	3.8165	-0.99	0.34	0.51	-5.58
Q3UIL6	PKHA7_MOUSE	Pleckstrin homology domain-containing family A member 7 OS=Mus musculus OX=10090 GN=Plekha7 PE=1 SV=2	Plekha7	19	11.48	11.56	12.01	12.85	11.95	12.09	11.5	11.59	11.64	-0.22	-0.695596	0.258124	11.6607	-0.96	0.35	0.52	-5.6
O35386	PAHX_MOUSE	Phytanoyl-CoA dioxygenase, peroxisomal OS=Mus musculus OX=10090 GN=Phyh PE=1 SV=1	Phyh	1	3.32	3.9	4.85	4.04	4.07	3.79	3.81	3.1	4.26	-0.22	-0.759015	0.310641	3.71776	-0.88	0.39	0.56	-5.67
Q8BGX0	TRI23_MOUSE	E3 ubiquitin-protein ligase TRIM23 OS=Mus musculus OX=10090 GN=Trim23 PE=2 SV=1	Trim23	1	4.72	4.28	4.65	4.42	4.59	3.08	4.88	4.27	4.67	-0.22	-0.813238	0.381956	4.12773	-0.76	0.46	0.62	-5.76
Q8R2K4	TAF6L_MOUSE	TAF6-like RNA polymerase II p300/CBP-associated factor-associated factor 65 kDa subunit 6L OS=Mus musculus OX=10090 GN=Taf6l PE=1 SV=1	Taf6l	1	4.2	4.22	5.42	5.51	4.74	4.71	4.26	4.5	4.88	-0.22	-0.862963	0.421276	4.35218	-0.72	0.48	0.64	-5.79
G5E8V9	ARFP1_MOUSE	Arfaptin-1 OS=Mus musculus OX=10090 GN=Arfip1 PE=1 SV=1	Arfip1	12	11.85	11.76	11.91	11.72	11.63	11.57	11.64	11.58	11.58	-0.21	-0.34602	-0.0715029	11.4738	-3.19	0.005	0.052	-2.07
Q6TYB5	FEZ2_MOUSE	Fasciculation and elongation protein zeta-2 OS=Mus musculus OX=10090 GN=Fez2 PE=2 SV=1	Fez2	2	8.18	8	8.28	8.16	7.91	7.93	7.98	7.92	7.97	-0.21	-0.363492	-0.059968	7.86014	-2.93	0.0089	0.066	-2.59
[truncated: 3,923 more rows]

## Sheet: DOWNREGULATED PROTEINS
Accessions	Gene	Description	GeneSymbol	Unique_peptides	GermFree_1	GermFree_2	GermFree_3	GermFree_4	BifidoBacterium_5	BifidoBacterium_6	BifidoBacterium_7	BifidoBacterium_8	BifidoBacterium_9	log2FC	CI.L	CI.R	AvgIntensity	t	P.Value	adj.P.Val	B
[truncated: 361 more rows]

[truncated: 12 more sheets: UPREGULATED PROTEINS, Gprofiler downregulated terms, Gprofiler upregulated terms, Total correlated FW, Positive correlated FW, Negative correlated FW, Total correlated FGLUCOSE, Positive correlated FG, Negative correlated FG, Total correlated PW, Negative correlated PW, Positive correlated PW]
